# Supplementary material for: Identification of Plasmodium dipeptidyl aminopeptidase allosteric inhibitors by high throughput screening
Source: PLoS One. 2019 Dec 18;14(12):e0226270. doi: 10.1371/journal.pone.0226270 (PMC6919601; doi:10.1371/journal.pone.0226270)
Supplement: S1 Table — (XLSX) [file pone.0226270.s004.xlsx]

## Sheet: All cpds
	S1 Table. Purchased compounds summary table.
	#a	SMDC_ID	SMILES	Vendor	Catalogue #	Commentsb	Assay #146 Enzyme Assay: DPAP1 (%Inhibition @ 10 uM)	Assay #128 Enzyme Assay: CASPASE-2 (%Inhibition @ 10 uM)	Assay #117 Enzyme Assay: CASPASE-6 (%Inhibition @ 10 uM)	Assay #440 Cell Toxicity Assay: WI-38 primary lung fibroblast (%Inhibition @ 10 uM)
	1	197624	COc1ccc(cc1)C(=O)CCN(C)CC(=O)O	Vitas M. Lab	STK090480	IC50 > 100mM	55.8	-15.2	7.16	1.8
	2	178790	COc1cccc(c1)C2CC(=O)N3CN(CCc4sccc4C)CSC3=C2C#N	Vitas M. Lab	STK827239	DR, MOI	56.9	4.84	5.92	-4
	3	112370	Cc1ccc(NC(=O)CN2C(=O)S\C(=C/c3ccccc3O)\C2=O)cc1	Vitas M. Lab	STK177728	DR	50.5	-3.91	5.21	14
	4	103191	CC(=O)Nc1ccc(Oc2ccc(NC(=O)C)c(NC(=O)C)c2)cc1	Vitas M. Lab	STK295540	False Positive	70.7	N/A	N/A	13.3
	5	31843	NC1=C(C#N)C(C(=C(N)S1)C#N)c2ccccc2	Vitas M. Lab	STK747071	DR, MOI, PAIN	70.9	N/A	N/A	11.6
	6	97214	FC(F)(F)c1cc(nc(SCC(=O)N2CCOCC2)c1C#N)c3cccs3	Vitas M. Lab	STK762852	DR, MOI	72.6	-12.1	-2.46	-2
	7	168313	Cn1c(S)nc2C(=O)Oc3ccccc3c12	Vitas M. Lab	STK785904	DR, MOI	56.8	N/A	5.44	12.2
	8	158196	Cc1cc(OC2=C(\C=C(/C#N)\c3nc4ccccc4[nH]3)C(=O)N5C=CC=CC5=N2)ccc1Cl	Vitas M. Lab	STK819061	False Positive	92.2	-3.68	6.2	-2
	9	170123	CN1CSC2=C(C#N)C(CC(=O)N2C1)c3ccccc3Cl	Vitas M. Lab	STK850280	DR, MOI	56.6	-6.94	2.34	5.5
	10	178801	Cc1ccsc1CCN2CSC3=C(C#N)C(CC(=O)N3C2)c4ccc(Cl)cc4	Vitas M. Lab	STK886792	DR, MOI	51.6	-9.57	-1.91	-6
	11	170156	O=C1CC(C(=C2SCN(CN12)C3CCCCC3)C#N)c4cccc5ccccc45	Vitas M. Lab	STK886972	DR, MOI	53.8	8.48	0.35	8.4
	12	106517	CC(Oc1cccc(Cl)c1)C(=O)Nc2sc3CCCCCc3c2C(=O)N	Vitas M. Lab	STK418604	DR, MOI	61.2	42.9	2.92	6
	13	178822	CCOc1ccc(cc1)C2CC(=O)N3CN(CSC3=C2C#N)C(C)c4ccccc4	Vitas M. Lab	STK826925	DR	53.1	-3.47	5.92	0
	14	170136	O=C1CC(C(=C2SCN(Cc3occc3)CN12)C#N)c4cccc(OCc5ccccc5)c4	Vitas M. Lab	STK886960	DR, MOI	66.7	2.05	2.34	18
	15	175681	COc1ccc2c(c1)cc3C(=O)N(CC(=O)NCc4cccc(OC)c4OC)N=C(C)n23	ChemDiv	C786-3487	IC50 > 100mM	99.1	-6.13	7.64	-3
	16	112387	COc1ccc(cc1)S(=O)(=O)N2CCSC2c3ccccc3Cl	ChemDiv	3382-1138	False Positive	68.6	-7.36	5.21	9.9
	17	154584	Oc1cccc(\C=C\2/SC(=NC2=O)N3CCN(Cc4ccccc4)CC3)c1	ChemDiv	4988-0433	PAIN	51	-7.62	2.77	5.5
	18	158691	CCc1nccn1C(=O)c2cnn3c(cc(nc23)c4ccccc4)C(F)F	ChemDiv	6466-1424	DR	75.7	-13.3	4.46	5.7
	19	168314	CCN(C(=O)c1occc1)c2nc(cs2)c3ccccc3	ChemDiv	C301-6626	DR	72.9		8.87	12.7
	20	177386	Cn1c2C(=O)N(CC(=O)N3CCN(CC3)c4ncccn4)N=Cc2c5ccccc15	ChemDiv	C880-0046	IC50 > 100mM	53.7	-12.2	0.692	-5
	21	184592	Cc1ccc(CNC(=O)c2noc3c2COc4ccccc34)cc1	ChemDiv	E146-0400	IC50 > 100mM	72.8	-2.76	4.12	-2
	22	184622	Cc1cccc(CCNC(=O)c2noc3c2COc4ccccc34)c1	ChemDiv	E146-0421	IC50 > 100mM	75.2	18	-1.99	0
	23	197673	CCOc1ccc(cc1)C(=O)CCNC(C(C)CC)C(=O)O	ChemDiv	K846-0010	IC50 > 100mM	71	-14.6	-0.568	11.4
	24	168234	CC1=CSC2=NC(=C(C(=O)N12)S(=O)(=O)NC3CCCCCCC3)C	ChemDiv	C301-5158	IC50 > 100mM	72.2	N/A	-0.356	14
	25	168863	Cc1cccc(c1)n2c(C)cc(\C=C/3\C(=O)N=C4SC(=NN4C3=N)S(=O)(=O)C)c2C	ChemDiv	C356-0454	False Positive, PAIN	52.6	-5.44	0.0594	4.9
	26	168384A	COC1=CC2=CC3=C(SC(=C3)C(=O)NCCCN3CCC(C)CC3)N=C2C=C1	ChemDiv	C303-0580	IC50 > 100mM
	26 parent	168384	COc1ccc2nc3sc(cc3cc2c1)C(=O)NCCCN4CCc5ccccc5C4				64.7	N/A	-0.481	11.6
	27	39848	Cc1nc(SCC(=O)O)c(C#N)c(C)c1C	Specs	AM-807/25050037	DR	72.9	N/A	N/A	10.8
	28	112054	Brc1ccc(cc1)C(=O)c2nocc2C(=O)c3cccnc3	Specs	AJ-916/15344020	DR, MOI	91.9	-3.14	-3.25	11.9
	29	103222	COc1cc(\C=C/2\NC(=O)N(Cc3ccccc3F)C2=O)cc(Br)c1O	Specs	AH-487/41663645	DR, MOI	63	N/A	N/A	14.2
	30	106958	NC(=O)c1c2CCCCCc2sc1NC(=O)COc3ccc(Cl)cc3	Specs	AK-968/12163342	DR	65.1	39.7	1.61	1.3
	31	111619	Cn1cc(Br)c(n1)C(=O)Nc2sc3CCCCCc3c2C(=O)N	Specs	AK-968/41925587	DR	51.9	8.85	7.2	-5
	32	108710	CN1C(=N)C(=CC2=C1N=C3C=CC=CN3C2=O)S(=O)(=O)c4ccc(C)cc4	Specs	AF-399/42100598	IC50 > 100mM	57.9	-5.22	0.163	-1
	33	103197	O=C1CN(CCN1S(=O)(=O)c2ccccc2)S(=O)(=O)c3ccccc3	Specs	AJ-326/34139014	IC50 > 100mM	60.8	N/A	N/A	-2
	34	103732	Clc1cccc(OCc2cccc(c2)C(=O)NCc3cccs3)c1	Specs	AN-319/12778034	IC50 > 100mM	-2.97	-16.8	7.91	12
	35	153131	Nc1c(sc2nc(cc(c12)C(F)(F)F)c3cccs3)C(=O)Nc4nccs4	ChemBridge	6668698	IC50 > 100mM	76.8	-7.2	-1.49	17
	36	27734	C(Cc1ccccc1)N2CCC(CC2)N3CCN(C\C=C\c4ccccc4)CC3	ChemBridge	5456795	IC50 > 100mM	97.7	N/A	N/A	-3
	37	153437A	CSC1=NC(S)=C2C3=C(CCC3)SC2=N1	ChemBridge	7921292	DR, MOI
	37 parent	153437	S=C1NC(=S)c2c3CCCc3sc2N1				85.2	26.6	19.2	5.7
	aFor SMDC153437A and SMDC168384A the structures of the parent compounds hits identified in the HTS are shown.
	bThis column indicates which studies were performed with each of the purchased compounds: FP, false positive, i.e. no inhibition at 100 mM; IC50 < 100 mM, compounds that inhibit DPAP1 by less than 50% at 100 mM;
	DR, dose response studies to obtain IC50 values; MOI, mechanism of inhibition studies. We also indicate which molecules were identified as pan-interference assay compounds (PAIN).
