# Supplementary material for: Identification of Plasmodium dipeptidyl aminopeptidase allosteric inhibitors by high throughput screening
Source: PLoS One. 2019 Dec 18;14(12):e0226270. doi: 10.1371/journal.pone.0226270 (PMC6919601; doi:10.1371/journal.pone.0226270)
Supplement: S2 Table — (XLSX) [file pone.0226270.s005.xlsx]

## Sheet: Test compounds
	S2 Table. Compounds struture and DPAP1 HTS results.
	Compound ID (SMDC ID)	Lot ID	SMILES	Vendor	Vendor ID	Salt	Solvate	PAINS (PAINS = 1)	Assay Plate	Assay Well	% Inhibition @ 10 uM	Fluorescent Intensity (RFU)
	279744	7	CC(C)C[C@H](NC(=O)N1CCOCC1)C(=O)N[C@@H](CCc2ccccc2)\C=C\S(=O)(=O)c3ccccc3	Celera	CRA-002863	None	None	0	03977CL	A03	6.4	1409687040
	279823	7	CCCC[C@H](NC(=O)[C@@H](NC(=O)c1cccc(CNC(=O)OC(C)(C)C)c1)[C@@H](C)CC)C(=O)C[N+](=O)[O-]	Celera	CRA-006548	None	None	0	03977CL	A04	-0.778	1517502464
	279745	7	CC[C@H](C)[C@H](NC(=O)OC(C)(C)C)C(=O)N[C@@H](CCc1ccccc1)C(=O)CCS(=O)(=O)c2ccccc2	Celera	CRA-003852	None	None	0	03977CL	A05	3.66	1450920960
	279824	7	CC[C@H](C)[C@H](NC(=O)c1cccc(CN)c1)C(=O)N[C@@H](CCc2ccccc2)C(=O)COC	Celera	CRA-006753	None	None	0	03977CL	A06	7.72	1389936640
	279746	7	CC(C)C[C@H](NC(=O)OCc1ccccc1)C(=O)NC2CCOC2O	Celera	CRA-005075	None	None	0	03977CL	A07	5.05	1430006784
	279825	7	O=C(N[C@@H](Cc1ccc2ccccc2c1)C(=O)NCC#N)OCc3ccccc3	Celera	CRA-006801	None	None	0	03977CL	A08	0.744	1494640000
	279747	7	CC(C)C[C@H](NC(=O)OCc1ccccc1)C(=O)N[C@@H](CCc2ccccc2)C(=O)C[N+](=O)[O-]	Celera	CRA-005705	None	None	0	03977CL	A09	7.72	1389936640
	279826	7	CC(C)C[C@H](NC(=O)C1CCNCC1)C(=O)N[C@@H](CCc2ccccc2)C(=O)C[N+](=O)[O-]	Celera	CRA-006861	None	None	0	03977CL	A10	-2.35	1541075456
	279748	7	CC(C)C[C@H](NC(=O)OCc1ccccc1)C(=O)NC(C#N)c2ccccc2	Celera	CRA-005827	None	None	0	03977CL	A11	9	1370731904
	279827	7	CC(C)C[C@H](NC(=O)OCc1ccccc1)C(=O)NCC(=O)CN(Cc2ccccc2)C(=O)OC(C)(C)C	Celera	CRA-007006	None	None	0	03977CL	A12	3.66	1450920960
	279749	7	CC(C)C[C@H](NC(=O)C)C(=O)NCC#N	Celera	CRA-005911	None	None	0	03977CL	A13	7.72	1389936640
	279828	7	CCC(C)[C@H](NC(=O)c1cccc(CNC(=O)OC(C)(C)C)c1)C(=O)N[C@@H](CCc2ccccc2)C(=O)CNS(=O)(=O)c3ccc4oc5ccccc5c4c3	Celera	CRA-007160	None	None	0	03977CL	A14	3.66	1450920960
	279750	7	CC(C)(C)OC(=O)N1CCC(CC1)C(=O)N[C@@H](Cc2ccc3ccccc3c2)C(=O)N[C@@H](CCCCNC(=O)OCc4ccccc4)C(=O)CO	Celera	CRA-005999	None	None	0	03977CL	A15	2.22	1472456064
	279829	7	CC(C)C[C@H](NC(=O)OCc1ccccc1)C(=O)N[C@H]2CCN(C2)C#N	Celera	CRA-007318	None	None	0	03977CL	A16	9	1370731904
	279751	7	CCC(C)[C@H](NC(=O)c1ccncc1)C(=O)N[C@@H](CCc2ccccc2)C(=O)CO	Celera	CRA-006189	None	None	0	03977CL	A17	0.744	1494640000
	279830	7	O=C(NCC#N)c1ccc(OCc2ccccc2)cc1	Celera	CRA-007410	None	None	0	03977CL	A18	9	1370731904
	279752	7	CC(C)(C)OC(=O)N1CCC(CC1)C(=O)N[C@@H](Cc2ccc3ccccc3c2)C(=O)N[C@@H](COCc4ccccc4)C(=O)CO	Celera	CRA-006310	None	None	0	03977CL	A19	10.2	1352050816
	279831	7	CC[C@H](C)[C@H](NC(=O)c1cccc(CN)c1)C(=O)N[C@@H](C)C(=O)CO	Celera	CRA-007650	None	None	0	03977CL	A20	2.22	1472456064
	279753	7	CC(C)C[C@H](CS(=O)(=O)N[C@@H](CCc1ccccc1)C(=O)C[N+](=O)[O-])NC(=O)OCc2ccccc2	Celera	CRA-006447	None	None	0	03977CL	A21	13.8	1298942464
	279832	7	CC(C)C[C@H](NC(=O)c1cccnc1)C(=O)NCC#N	Celera	CRA-008460	None	None	0	03977CL	A22	10.2	1352050816
	279901	7	CC(C)C[C@H](NC(=O)c1ccc2cc[nH]c2c1)C(=O)NCC#N	Celera	CRA-009032	None	None	0	03977CL	B03	5.05	1430006784
	279981	7	CC(C)C[C@H](NC(=O)c1ccc(OCCc2ccccn2)cc1)C(=O)NCC#N	Celera	CRA-011429	None	None	0	03977CL	B04	7.72	1389936640
	279902	7	CC(C)CC(NC(=O)Nc1ccc2ncsc2c1)C(=O)NCC#N	Celera	CRA-009632	None	None	0	03977CL	B05	10.2	1352050816
	279982	7	CC(C)C[C@H](NC(=O)c1ccc(OCCCc2ccccn2)cc1)C(=O)NCC#N	Celera	CRA-011459	None	None	0	03977CL	B06	-0.778	1517502464
	279903	7	CC(C)C[C@H](NC(=O)c1ccc2ncccc2c1)C(=O)NCC#N	Celera	CRA-009756	None	None	0	03977CL	B07	10.2	1352050816
	279983	7	CC(C)C[C@H](NC(=O)c1ccc(NC(=O)OCCCc2ccccn2)cc1)C(=O)NCC#N	Celera	CRA-011540	None	None	0	03977CL	B08	3.66	1450920960
	279904	7	CC(CC(NC(=O)OCc1ccccc1)C(=O)NCC#N)C(F)(F)F	Celera	CRA-009812	None	None	0	03977CL	B09	3.66	1450920960
	279984	7	[O-][N+](=O)c1ccccc1c2nc(cs2)C(=O)N[C@@H](Cc3ccc4ccccc4c3)C(=O)NCC#N	Celera	CRA-011609	None	None	0	03977CL	B10	3.66	1450920960
	279905	7	CC(C)C[C@H](NC(=O)c1ccc(nc1)n2ccnc2)C(=O)NCC#N	Celera	CRA-010140	None	None	0	03977CL	B11	-0.778	1517502464
	279985	7	CC(C)CC(NC(=O)c1ccc(NC(=O)N2CCOCC2)cc1)C(=O)NCC#N	Celera	CRA-011637	None	None	0	03977CL	B12	9	1370731904
	279906	7	CC(C)C[C@H](NC(=O)c1ccc(nc1)N2CCCC2)C(=O)NCC#N	Celera	CRA-010361	None	None	0	03977CL	B13	7.72	1389936640
	279986	7	CC(C)C[C@H](NC(=O)c1ccc(cc1)N2CCN(C)CC2)C(=O)N3CCN(C)CC3	Celera	CRA-011658	None	None	0	03977CL	B14	6.4	1409687040
	279907	7	CC(C)CC(NC(=O)c1ccc(cc1)c2csc(N)n2)C(=O)NCC#N	Celera	CRA-010446	None	None	0	03977CL	B15	9	1370731904
	279987	7	CC(C)CC(NC(=O)c1cccc(NC(=O)N2CCN(CC(=O)N3CCCC3)CC2)c1)C(=O)NCC#N	Celera	CRA-011783	None	None	0	03977CL	B16	3.66	1450920960
	279908	7	COc1ccc(cc1)C(=O)N[C@@H](CC(C)C)C(=O)NCC#N	Celera	CRA-010933	None	None	0	03977CL	B17	-2.35	1541075456
	279988	7	CC(C)C[C@H](NC(=O)c1cc2ccccc2cn1)C(=O)NCC#N	Celera	CRA-011871	None	None	0	03977CL	B18	5.05	1430006784
	279909	7	CC(C)C[C@H](NC(=O)c1ccc(NC(=O)c2ccncc2)cc1)C(=O)NCC#N	Celera	CRA-011132	None	None	0	03977CL	B19	11.4	1333871872
	279989	7	CC(C)C[C@H](NC(=O)c1csc(n1)c2cccc(c2)[N+](=O)[O-])C(=O)NCC#N	Celera	CRA-011955	None	None	0	03977CL	B20	7.72	1389936640
	279910	7	CC(C)CC(NC(=O)c1ccc(NC(=O)N2CCN(CCN3CCOCC3)CC2)cc1)C(=O)NCC#N	Celera	CRA-011308	None	None	0	03977CL	B21	5.05	1430006784
	279990	7	CC(C)C[C@H](NC(=O)c1cccc(c1)c2cnc(s2)N(C)C)C(=O)NCC#N	Celera	CRA-012031	None	None	0	03977CL	B22	20.1	1204330496
	279754	7	O=C(N[C@@H](CCc1ccccc1)\C=C\S(=O)(=O)c2ccccc2)[C@H](Cc3ccccc3)NC(=O)N4CCNCC4	Celera	CRA-003315	None	None	0	03977CL	C03	2.22	1472456064
	279833	7	CC[C@@H](C)[C@H](NC(=O)c1cccnc1)C(=O)N[C@@H](CCc2ccccc2)C(=O)COCc3ccccc3	Celera	CRA-006570	None	None	0	03977CL	C04	3.66	1450920960
	279755	7	CC(C)CC(NC(=O)N1CCN(CC1)S(=O)(=O)c2ccc3ccccc3c2)C(=O)NCCCCNC(=O)OCc4ccccc4	Celera	CRA-003987	None	None	0	03977CL	C05	-2.35	1541075456
	279834	7	CCCC[C@H](NC(=O)[C@H](Cc1ccc2ccccc2c1)NC(=O)c3ccc(CN)cc3)C(=O)COCc4ccccc4	Celera	CRA-006755	None	None	0	03977CL	C06	-0.778	1517502464
	279756	7	CC(C)CC(NC(=O)OCc1ccccc1)C(=O)NC(CCc2ccccc2)C(=O)c3oc4ccccc4c3	Celera	CRA-005116	None	None	0	03977CL	C07	-3.97	1565392128
	279835	7	[O-][N+](=O)CC(=O)[C@H](CCc1ccccc1)NC(=O)[C@H](Cc2ccc3ccccc3c2)NC(=O)C4CCNCC4	Celera	CRA-006810	None	None	0	03977CL	C08	0.744	1494640000
	279757	7	CC[C@@H](C)[C@H](NC(=O)OCc1ccccc1)C(=O)N[C@@H](CCc2ccccc2)C(=O)CO	Celera	CRA-005774	None	None	0	03977CL	C09	5.05	1430006784
	279836	7	CC(C)C[C@H](NC(=O)OCc1ccccc1)C(=O)N[C@@H](CCc2ccccc2)C(=O)CN(Cc3ccccc3)C(=O)OCc4ccccc4	Celera	CRA-006912	None	None	0	03977CL	C10	0.744	1494640000
	279758	7	CCCC[C@H](NC(=O)[C@H](CC(C)C)NC(=O)[C@H](CC(C)C)NC(=O)OCc1ccccc1)C(=O)CO	Celera	CRA-005834	None	None	0	03977CL	C11	2.22	1472456064
	279837	7	CC[C@H](C)[C@H](NC(=O)c1cccc(O)c1)C(=O)N[C@@H](CCc2ccccc2)C(=O)CO	Celera	CRA-007027	None	None	0	03977CL	C12	6.4	1409687040
	279759	7	CCC(C)C(NC(=O)OCc1ccccc1)C(=O)NC(CCCCNC(=O)OCc2ccccc2)C(=O)CO	Celera	CRA-005938	None	None	0	03977CL	C13	5.05	1430006784
	279838	7	CCC(C)[C@H](NC(=O)c1cccc(CN)c1)C(=O)N[C@@H](CCc2ccccc2)C(=O)CNS(=O)(=O)c3ccc4oc5ccccc5c4c3	Celera	CRA-007183	None	None	0	03977CL	C14	7.72	1389936640
	279760	7	CCC(C)C(NC(=O)OCc1ccccc1)C(=O)N[C@@H](CCc2ccccc2)C(=O)C[N+](=O)[O-]	Celera	CRA-006000	None	None	0	03977CL	C15	2.22	1472456064
	279839	7	COC(=O)[C@@H](CC(C)C)NC(=O)[C@@H]1CCCN1C#N	Celera	CRA-007319	None	None	0	03977CL	C16	3.66	1450920960
	279761	7	CC[C@H](C)[C@H](NC(=O)CCc1ccccc1)C(=O)N[C@@H](CCc2ccccc2)C(=O)CO	Celera	CRA-006232	None	None	0	03977CL	C17	3.66	1450920960
	279840	7	CC(C)C[C@H](NC(=O)[C@H]1CCCN1C#N)C(=O)OCc2ccccc2	Celera	CRA-007411	None	None	0	03977CL	C18	0.744	1494640000
	279762	7	CC[C@@H](C)[C@H](NC(=O)Cc1c[nH]c2ccccc12)C(=O)N[C@@H](CCc3ccccc3)C(=O)CO	Celera	CRA-006354	None	None	0	03977CL	C19	3.66	1450920960
	279841	7	CC(C)C[C@@H](CS(=O)(=O)N[C@@H](CCc1ccccc1)C(=O)COc2ccccc2)NC(=O)OCc3ccccc3	Celera	CRA-007796	None	None	0	03977CL	C20	0.744	1494640000
	279763	7	CC[C@@H](C)[C@H](NC(=O)c1ccccc1)C(=O)N[C@@H](CCc2ccccc2)C(=O)COCc3ccccc3	Celera	CRA-006449	None	None	0	03977CL	C21	-2.35	1541075456
	279842	7	CC(C)C[C@@H](CN1CC[C@H](C1)NC(=O)[C@H](CC(C)C)NC(=O)OCc2ccccc2)NC(=O)OCc3ccccc3	Celera	CRA-008633	None	None	0	03977CL	C22	-0.778	1517502464
	279911	7	COc1ccc(NS(=O)(=O)C[C@H](CCc2ccccc2)NC(=O)[C@H](CC(C)C)NC(=O)c3ccc4[nH]ccc4c3)cc1	Celera	CRA-009175	None	None	0	03977CL	D03	5.05	1430006784
	279991	7	CC(C)C[C@H](NC(=O)c1ccc(OCc2cccnc2)cc1)C(=O)NCC#N	Celera	CRA-011431	None	None	0	03977CL	D04	7.72	1389936640
	279912	7	CC(C)CC(NC(=O)NCc1ccncc1)C(=O)NCC#N	Celera	CRA-009633	None	None	0	03977CL	D05	0.744	1494640000
	279992	7	COC(=O)CCC(=O)Nc1cccc(c1)C(=O)N[C@@H](CC(C)C)C(=O)NCC#N	Celera	CRA-011470	None	None	0	03977CL	D06	6.4	1409687040
	279913	7	CC(C)CC(NC(=O)c1ccc(F)cc1)C(=O)NCC#N	Celera	CRA-009805	None	None	0	03977CL	D07	2.22	1472456064
	279993	7	CC(C)C[C@H](NC(=O)c1ccc(NC(=O)OCc2ccccn2)cc1)C(=O)NCC#N	Celera	CRA-011543	None	None	0	03977CL	D08	0.744	1494640000
	279914	7	CC(C)CC(NC(=O)\C=C\c1cccnc1)C(=O)NCC#N	Celera	CRA-009955	None	None	0	03977CL	D09	5.05	1430006784
	279994	7	CC(C)C[C@H](NC(=O)c1ccc(cc1)c2csc(Nc3ccncc3)n2)C(=O)NCCN(CC(C)C)CC(C)C	Celera	CRA-011610	None	None	0	03977CL	D10	-2.35	1541075456
	279915	7	CC(C)C[C@H](NC(=O)c1ccc(nc1)N(C)C)C(=O)NCC#N	Celera	CRA-010141	None	None	0	03977CL	D11	2.22	1472456064
	279995	7	CC(C)CC(NC(=O)c1ccc(NC(=O)NCc2cccnc2)cc1)C(=O)NCC#N	Celera	CRA-011639	None	None	0	03977CL	D12	3.66	1450920960
	279916	7	CC(C)C[C@H](NC(=O)c1ccnc(c1)N2CCCCC2)C(=O)NCC#N	Celera	CRA-010362	None	None	0	03977CL	D13	-2.35	1541075456
	279996	7	CC(C)C[C@H](OC(=O)N[C@@H]1C[C@H]1c2ccccc2)C(=O)NCC#N	Celera	CRA-011684	None	None	0	03977CL	D14	3.66	1450920960
	279917	7	CC(C)C[C@H](NC(=O)c1cccc(c1)c2csc(N=C(N)N)n2)C(=O)NCC#N	Celera	CRA-010593	None	None	0	03977CL	D15	-2.35	1541075456
	279997	7	CC(C)CC(NC(=O)c1cccc(NC(=O)N2CCN(Cc3ccccc3)CC2)c1)C(=O)NCC#N	Celera	CRA-011787	None	None	0	03977CL	D16	7.72	1389936640
	279918	7	CC(C)C[C@H](NC(=O)c1ccc(cc1)c2csc(Nc3ccccn3)n2)C(=O)NCC#N	Celera	CRA-011009	None	None	0	03977CL	D17	-2.35	1541075456
	279998	7	CC(=C)C[C@H](NC(=O)c1ccc(F)cc1)C(=O)NCC#N	Celera	CRA-011883	None	None	0	03977CL	D18	2.22	1472456064
	279919	7	CC(C)C[C@H](NC(=O)c1ccc(NC(=O)Cc2cccnc2)cc1)C(=O)NCC#N	Celera	CRA-011133	None	None	0	03977CL	D19	-0.778	1517502464
	279999	7	CC(C)C[C@H](NC(=O)c1ccc(cc1)c2csc(n2)c3cccnc3)C(=O)N[C@@H]4CCN(Cc5ccccc5)C4	Celera	CRA-011964	None	None	0	03977CL	D20	5.05	1430006784
	279920	7	COc1ccc(cc1)C(=O)N[C@@H](Cc2ccc(cc2)[N+](=O)[O-])C(=O)NCC#N	Celera	CRA-011319	None	None	0	03977CL	D21	-5.64	1590488576
	280000	7	CC(C)C[C@H](NC(=O)c1ccccc1c2ccc(cc2)C(F)(F)F)C(=O)NCC(=O)NC(C)(C)C	Celera	CRA-012033	None	None	0	03977CL	D22	22.9	1162011392
	198047	8	CN1CCN(CC1)C(=O)N[C@@H](Cc2ccccc2)C(=O)N[C@@H](CCc3ccccc3)\C=C\S(=O)(=O)c4ccccc4	Celera	CRA-003316	None	None	0	03977CL	E03	-2.35	1541075456
	279843	7	CCCC[C@H](NC(=O)[C@@H](NC(=O)c1ccc(CNC(=O)OC(C)(C)C)cc1)[C@H](C)CC)C(=O)CO	Celera	CRA-006628	None	None	0	03977CL	E04	3.48	1453578496
	279764	7	CC(C)C[C@H](NC(=O)C1CCNCC1)C(=C)N[C@@H](CCc2ccccc2)C(=O)CCS(=O)(=O)c3ccc4ccccc4c3	Celera	CRA-004006	None	None	0	03977CL	E05	0.744	1494640000
	279844	7	CCCC[C@H](NC(=O)[C@H](Cc1ccc2ccccc2c1)NC(=O)c3ccc(CN)cc3)C(=O)CO	Celera	CRA-006756	None	None	0	03977CL	E06	-0.778	1517502464
	279765	7	CC(C)C[C@H](NC(=O)OCc1ccccc1)C(=O)N[C@@H](CCc2ccccc2)C(=O)c3occc3	Celera	CRA-005249	None	None	0	03977CL	E07	-0.778	1517502464
	279845	7	CC[C@H](C)[C@H](NC(=O)c1cccc(CN)c1)C(=O)N[C@@H](CCc2ccccc2)CNS(=O)(=O)c3ccc4oc5ccccc5c4c3	Celera	CRA-006818	None	None	0	03977CL	E08	10.2	1352050816
	279766	7	CC(C)C[C@H](NC(=O)C1CCNCC1)C(=O)N[C@@H](CCc2ccccc2)C(=O)CO	Celera	CRA-005781	None	None	0	03977CL	E09	-5.64	1590488576
	279846	13	CC[C@H](C)C(NC(=O)C1CCNCC1)C(=O)NC(CCc2ccccc2)C(=O)CO	Celera	CRA-006915	None	None	0	03977CL	E10	3.66	1450920960
	279767	7	CC(C)C[C@H](NC(=O)OCc1ccccc1)C(=O)N(C)CC#N	Celera	CRA-005867	None	None	0	03977CL	E11	-3.97	1565392128
	279847	7	O=C(N[C@@H](Cc1ccc2ccccc2c1)C(=O)N[C@@H](CCc3ccccc3)CNS(=O)(=O)c4ccc5oc6ccccc6c5c4)OCc7ccccc7	Celera	CRA-007029	None	None	0	03977CL	E12	0.744	1494640000
	279768	7	CCCCC(NC(=O)C(NC(=O)OCc1ccccc1)C(C)CC)C(=O)C[N+](=O)[O-]	Celera	CRA-005939	None	None	0	03977CL	E13	0.744	1494640000
	279848	7	CC(C)C[C@H](NC(=O)OCc1ccccc1)C(=O)NNC(=O)c2csc(n2)[C@H](CC(C)C)NC(=O)OCc3ccccc3	Celera	CRA-007222	None	None	0	03977CL	E14	0.744	1494640000
	279769	7	CCCC[C@H](NC(=O)[C@@H](NC(=O)OCc1ccccc1)[C@@H](C)CC)C(=O)CO	Celera	CRA-006011	None	None	0	03977CL	E15	2.22	1472456064
	279849	7	COC(=O)[C@@H](CC(C)C)NC(=O)[C@H]1CCCN1C#N	Celera	CRA-007320	None	None	0	03977CL	E16	0.744	1494640000
	279770	7	CC[C@@H](C)[C@H](NC(=O)OCc1ccccc1)C(=O)N[C@@H](CCc2ccccc2)C(=O)c3oc4ccccc4n3	Celera	CRA-006290	None	None	0	03977CL	E17	6.4	1409687040
	279850	7	COC(=O)[C@H](Cc1ccccc1)NC(=O)[C@@H]2CCCN2C#N	Celera	CRA-007412	None	None	0	03977CL	E18	6.4	1409687040
	279771	7	CC[C@@H](C)[C@H](NC(=O)CC(c1ccccc1)c2ccccc2)C(=O)N[C@@H](CCc3ccccc3)C(=O)CO	Celera	CRA-006355	None	None	0	03977CL	E19	5.05	1430006784
	279851	7	CC(C)C[C@H](NC(=O)OCc1ccccc1)C(=O)N[C@@H](CCc2ccccc2)\C=C\[N+](=O)[O-]	Celera	CRA-007887	None	None	0	03977CL	E20	0.744	1494640000
	279772	7	CC[C@@H](C)[C@H](NC(=O)c1ccccc1)C(=O)N[C@@H](CCc2ccccc2)C(=O)CO	Celera	CRA-006450	None	None	0	03977CL	E21	6.4	1409687040
	279852	7	CCCC[C@H](NS(=O)(=O)c1ccccc1)C(=O)NCC#N	Celera	CRA-008705	None	None	0	03977CL	E22	-3.97	1565392128
	279921	7	CC(C)CC(NC(=O)c1ccc2[nH]cnc2c1)C(=O)NCC#N	Celera	CRA-009467	None	None	0	03977CL	F03	9	1370731904
	280001	7	COC(=O)[C@@H]1CCCN1C(=O)[C@H](CC(C)C)NC(=O)\C=C\S(=O)(=O)c2ccccc2	Celera	CRA-011436	None	None	0	03977CL	F04	10.2	1352050816
	279922	7	CC(C)CC(NC(=O)N1CCN(C)CC1)C(=O)NCC#N	Celera	CRA-009634	None	None	0	03977CL	F05	2.22	1472456064
	280002	7	CC(C)C[C@H](NC(=O)c1ccc(s1)c2ccccn2)C(=O)NCC#N	Celera	CRA-011472	None	None	0	03977CL	F06	5.05	1430006784
	279923	7	CC(C)CC(NC(=O)c1ccc(O)cc1)C(=O)NCC#N	Celera	CRA-009806	None	None	0	03977CL	F07	2.22	1472456064
	280003	7	CC(C)C[C@H](NC(=O)c1ccc(Oc2cccnc2)cc1)C(=O)NCC#N	Celera	CRA-011546	None	None	0	03977CL	F08	3.66	1450920960
	279924	7	CC(C)CC(NC(=O)\C=C\c1c[nH]cn1)C(=O)NCC#N	Celera	CRA-009957	None	None	0	03977CL	F09	0.744	1494640000
	280004	7	O=C(NCC#N)[C@H](Cc1ccc2ccccc2c1)NC(=O)c3ccc(cc3)c4csc(Nc5ccncc5)n4	Celera	CRA-011612	None	None	0	03977CL	F10	2.22	1472456064
	279925	7	CC(C)C[C@H](NC(=O)c1ccc(nc1)N2CCN(C)CC2)C(=O)NCC#N	Celera	CRA-010142	None	None	0	03977CL	F11	-2.35	1541075456
	280005	7	CC(C)CC(NC(=O)c1ccc(NC(=O)Nc2nc[nH]n2)cc1)C(=O)NCC#N	Celera	CRA-011640	None	None	0	03977CL	F12	-3.97	1565392128
	279926	7	CC(C)C[C@H](NC(=O)c1ccnc(c1)N2CCN(C)CC2)C(=O)NCC#N	Celera	CRA-010365	None	None	0	03977CL	F13	2.22	1472456064
	280006	7	CC(C)CC(NC(=O)c1ccc(NC(=O)Nc2nncs2)cc1)C(=O)NCC#N	Celera	CRA-011686	None	None	0	03977CL	F14	-5.64	1590488576
	279927	7	CC(C)C[C@H](NC(=O)c1cccc(CN2CCN(C)CC2)c1)C(=O)NCC#N	Celera	CRA-010638	None	None	0	03977CL	F15	-3.97	1565392128
	280007	7	CC(C)CC(NC(=O)c1cccc(NC(=O)NC2CCN(Cc3ccccc3)CC2)c1)C(=O)NCC#N	Celera	CRA-011788	None	None	0	03977CL	F16	3.66	1450920960
	279928	7	CC(C)C[C@H](NC(=O)c1cccc(c1)c2csc(N=C(N)N)n2)C(=O)N[C@@H](CCCN=C(N)N)C(=O)O	Celera	CRA-011023	None	None	0	03977CL	F17	-9.15	1643175680
	280008	7	CC(C)C[C@H](NC(=O)c1oc(cc1)c2cccc(c2)C(F)(F)F)C(=O)NCC#N	Celera	CRA-011906	None	None	0	03977CL	F18	5.05	1430006784
	279929	7	CC(C)C[C@H](NC(=O)\C=C\S(=O)(=O)c1ccccc1)C(=O)N2CCC[C@H]2C(=O)O	Celera	CRA-011138	None	None	0	03977CL	F19	5.05	1430006784
	280009	7	CC(C)C[C@H](NC(=O)c1cc(O)c2ccccc2n1)C(=O)NCC#N	Celera	CRA-012015	None	None	0	03977CL	F20	0.556	1497460096
	279930	7	CC(C)CC(NC(=O)c1ccc(NC(=O)Nc2ccc(cc2)C(=O)NC(CC(C)C)C(=O)NCC#N)cc1)C(=O)NCC#N	Celera	CRA-011322	None	None	0	03977CL	F21	0.744	1494640000
	280010	7	CC(C)C[C@H](NC(=O)c1ccccc1c2ccc(cc2)C(F)(F)F)C(=O)NCC#N	Celera	CRA-012056	None	None	0	03977CL	F22	17	1249848448
	279773	7	CC(C)C[C@H](NS(=O)(=O)c1cccc2ccccc12)C(=O)N[C@@H](CCc3ccccc3)CS(=O)(=O)c4ccc5ccccc5c4	Celera	CRA-003600	None	None	0	03977CL	G03	-5.64	1590488576
	279853	7	CCCC[C@H](NC(=O)[C@@H](NC(=O)c1ccc(CN)cc1)[C@H](C)CC)C(=O)CO	Celera	CRA-006629	None	None	0	03977CL	G04	-5.64	1590488576
	279774	7	CC(C)CC(NC(=O)C1CCNCC1)C(=O)NC(CCc2ccccc2)CCS(=O)(=O)c3ccc4ccccc4c3	Celera	CRA-004025	None	None	0	03977CL	G05	-5.64	1590488576
	279854	7	CCCC[C@H](NC(=O)[C@H](Cc1ccc2ccccc2c1)NC(=O)c3cccc(CN)c3)C(=O)COCc4ccccc4	Celera	CRA-006758	None	None	0	03977CL	G06	-3.97	1565392128
	279775	7	CC(C)CC(NC(=O)OCc1ccccc1)C(=O)NC(CCc2ccccc2)C3OCCO3	Celera	CRA-005371	None	None	0	03977CL	G07	-3.97	1565392128
	279855	13	CC[C@H](C)C(NC(=O)C1CCN(CC1)C(=O)OC(C)(C)C)C(=O)NC(CCc2ccccc2)C(=O)CO	Celera	CRA-006819	None	None	0	03977CL	G08	-3.97	1565392128
	279776	7	CC(C)CC(NC(=O)OCc1ccccc1)C(=O)NC(CCc2ccccc2)C(=O)C3=NCC(O3)c4ccccc4	Celera	CRA-005819	None	None	0	03977CL	G09	-7.36	1616402816
	279846	14	CC[C@H](C)C(NC(=O)C1CCNCC1)C(=O)NC(CCc2ccccc2)C(=O)CO	Celera	CRA-006916	None	None	0	03977CL	G10	-5.64	1590488576
	279777	7	CCCCC(NC(=O)C(CCCC)NC(=O)OCc1ccccc1)C(=O)CO	Celera	CRA-005879	None	None	0	03977CL	G11	-7.36	1616402816
	279856	7	CC[C@H](C)[C@H](NC(=O)OCc1ccccc1)C(=O)Nc2cccc(NS(=O)(=O)c3ccc4c(oc5ccccc45)c3)c2	Celera	CRA-007058	None	None	0	03977CL	G12	-12.9	1699472896
	279778	7	[O-][N+](=O)CC(=O)[C@H](CCc1ccccc1)NC(=O)[C@H](Cc2ccc3ccccc3c2)NC(=O)NCc4ccccc4	Celera	CRA-005940	None	None	0	03977CL	G13	-2.35	1541075456
	279857	7	CC(C)C[C@H](NC(=O)OCc1ccccc1)C(=O)N[C@@H](Cc2ccccc2)C(=O)C[N+](=O)[O-]	Celera	CRA-007235	None	None	0	03977CL	G14	0.744	1494640000
	279779	7	Cc1ccc(C)c(F)c1F	Celera	CRA-006108	None	None	0	03977CL	G15	-0.778	1517502464
	279858	7	[O-][N+](=O)CC(=O)[C@H](Cc1ccccc1)NC(=O)[C@H](Cc2ccc3ccccc3c2)NC(=O)OCc4ccccc4	Celera	CRA-007341	None	None	0	03977CL	G16	-5.85	1593682304
	279780	7	CC(C)C[C@H](NC(=O)OCc1ccccc1)C(=O)N[C@@H](CCc2ccccc2)C(=O)c3oc4ccc(Cl)cc4n3	Celera	CRA-006291	None	None	0	03977CL	G17	-5.64	1590488576
	279859	7	CC(C)C[C@H](NC(=O)c1cccc(CN)c1)C(=O)NNC(=O)c2csc(n2)[C@H](CC(C)C)NC(=O)OCc3ccccc3	Celera	CRA-007432	None	None	0	03977CL	G18	0.744	1494640000
	279781	7	CC[C@@H](C)[C@H](NC(=O)c1cccc2ccccc12)C(=O)N[C@@H](CCc3ccccc3)C(=O)CO	Celera	CRA-006356	None	None	0	03977CL	G19	-3.97	1565392128
	279860	7	CC(C)C[C@H](NC(=O)c1cccnc1)C(=O)N[C@@H](CCc2ccccc2)C(=O)c3oc(cn3)c4ccccc4	Celera	CRA-007951	None	None	0	03977CL	G20	0.744	1494640000
	279782	7	CC(C)C[C@H](NC(=O)c1ccc(CNC(=O)OC(C)(C)C)cc1)C(=O)N[C@@H](CCc2ccccc2)C(=O)COCc3ccccc3	Celera	CRA-006451	None	None	0	03977CL	G21	-3.97	1565392128
	279861	7	CC(C)C[C@@H](NC(=O)c1cccc(NS(=O)(=O)c2ccc3oc4ccccc4c3c2)c1)C(=O)OCc5ccccc5	Celera	CRA-008785	None	None	0	03977CL	G22	-3.97	1565392128
	279931	7	CC(C)CC(NC(=O)c1cnccn1)C(=O)NCC#N	Celera	CRA-009468	None	None	0	03977CL	H03	-5.64	1590488576
	280011	7	CC(C)C[C@H](NC(=O)c1cccc(c1)[N+](=O)[O-])C(=O)NCC#N	Celera	CRA-011449	None	None	0	03977CL	H04	-2.35	1541075456
	279932	7	CC(C)CC(NC(=O)Nc1cccnc1)C(=O)NCC#N	Celera	CRA-009635	None	None	0	03977CL	H05	-9.15	1643175680
	280012	7	CC(C)CC(NC(=O)c1cccc(NC(=O)Nc2cccc(c2)C(=O)NC(CC(C)C)C(=O)NCC#N)c1)C(=O)NCC#N	Celera	CRA-011483	None	None	0	03977CL	H06	-11	1670850048
	279933	7	CC(C)CC(NC(=O)c1cccc(O)c1)C(=O)NCC#N	Celera	CRA-009807	None	None	0	03977CL	H07	0.744	1494640000
	280013	7	CC(C)C[C@H](NC(=O)c1ccc(NC(=O)OCCc2ccccn2)cc1)C(=O)NCC#N	Celera	CRA-011551	None	None	0	03977CL	H08	-7.36	1616402816
	279934	7	CCN(CC)c1ccc(cc1)C(=O)NC(CCC(C)C)C(=O)NCC#N	Celera	CRA-010034	None	None	0	03977CL	H09	-5.64	1590488576
	280014	7	COc1ccc(cc1)S(=O)(=O)N[C@@H](Cc2ccc3ccccc3c2)C(=O)NCC#N	Celera	CRA-011614	None	None	0	03977CL	H10	-7.36	1616402816
	279935	7	CC(C)C[C@H](NC(=O)c1ccnc(c1)N2CCCC2)C(=O)NCC#N	Celera	CRA-010143	None	None	0	03977CL	H11	-2.35	1541075456
	280015	7	CC(C)CC(NC(=O)c1ccc(NC(=O)N2CCN(CC2)c3ncccn3)cc1)C(=O)NCC#N	Celera	CRA-011641	None	None	0	03977CL	H12	-7.36	1616402816
	279936	7	CC(C)C(NC(=O)c1ccc(cc1)c2csc(N=C(N)N)n2)C(=O)NCC#N	Celera	CRA-010380	None	None	0	03977CL	H13	-0.778	1517502464
	280016	7	CC(C)CC(NC(=O)c1ccc(NC(=O)Nc2nccs2)cc1)C(=O)NCC#N	Celera	CRA-011687	None	None	0	03977CL	H14	-5.64	1590488576
	279937	7	CC(C)COC(=O)N[C@@H](CC(C)C)C(=O)NCC#N	Celera	CRA-010737	None	None	0	03977CL	H15	-2.35	1541075456
	280017	7	CC(C)CC(NC(=O)c1cccc(NC(=O)NCc2ccccn2)c1)C(=O)NCC#N	Celera	CRA-011790	None	None	0	03977CL	H16	-2.35	1541075456
	279938	7	CC(C)C[C@H](NC(=O)c1cccc(c1)S(=O)(=O)N2CCN(C)CC2)C(=O)NCC#N	Celera	CRA-011031	None	None	0	03977CL	H17	3.66	1450920960
	280018	7	CC(C)C[C@H](NC(=O)c1cccc(Oc2ccccc2)c1)C(=O)NCC#N	Celera	CRA-011907	None	None	0	03977CL	H18	-7.36	1616402816
	279939	7	CC(C)C[C@H](NC(=O)c1ccc(NC(=O)NCc2ccncc2)cc1)C(=O)NCC#N	Celera	CRA-011215	None	None	0	03977CL	H19	-2.35	1541075456
	280019	7	CC(C)C[C@H](NC(=O)c1cccc(O)n1)C(=O)NCC#N	Celera	CRA-012019	None	None	0	03977CL	H20	-0.778	1517502464
	279940	7	CC(C)CC(C(=O)NCC#N)c1ccc(NC(=O)Nc2ccncc2)cc1	Celera	CRA-011366	None	None	0	03977CL	H21	2.22	1472456064
	280020	7	CC(C)C[C@H](NC(=O)c1ccc(NC(=O)OC[C@H]2CCCN2C)cc1)C(=O)NCC#N	Celera	CRA-012074	None	None	0	03977CL	H22	16	1265795584
	279783	7	Oc1c(I)cc(CC(NC(=O)N2CCOCC2)C(=O)N3CCN(CC3)S(=O)(=O)c4ccccc4)cc1I	Celera	CRA-003658	None	None	0	03977CL	I03	-2.35	1541075456
	279862	7	CC(C)C[C@H](NC(=O)C1CCNCC1)C(=O)NC2CCCN/C/2=C\[N+](=O)[O-]	Celera	CRA-006633	None	None	0	03977CL	I04	2.22	1472456064
	279784	7	CC(C)C[C@H](NC(=O)N1CCN(C)CC1)C(=O)N[C@@H](CCc2ccccc2)C(=O)COc3ccccc3	Celera	CRA-004420	None	None	0	03977CL	I05	-0.778	1517502464
	279863	7	CCCC[C@H](NC(=O)OCc1ccccc1)C(=O)NCC#N	Celera	CRA-006759	None	None	0	03977CL	I06	-11	1670850048
	279785	7	COC(OC)C(CCc1ccccc1)NC(=O)C(CC(C)C)NC(=O)OCc2ccccc2	Celera	CRA-005388	None	None	0	03977CL	I07	-5.64	1590488576
	279855	14	CC[C@H](C)C(NC(=O)C1CCN(CC1)C(=O)OC(C)(C)C)C(=O)NC(CCc2ccccc2)C(=O)CO	Celera	CRA-006820	None	None	0	03977CL	I08	-5.64	1590488576
	279786	7	CC(C)CC(NC(=O)OCc1ccccc1)C(=O)NC(CCc2ccccc2)C(=O)C3=N[C@@H](C)[C@@H](O3)c4ccccc4	Celera	CRA-005821	None	None	0	03977CL	I09	-5.64	1590488576
	279864	7	CC[C@@H](C)[C@H](NC(=O)c1cccc(NC(=O)N)c1)C(=O)N[C@@H](CCc2ccccc2)C(=O)CO	Celera	CRA-006926	None	None	0	03977CL	I10	-2.55	1544073472
	279787	7	CCCCC(NC(=O)OCc1ccccc1)C(=O)NC(Cc2ccc(OC)cc2)C(=O)CO	Celera	CRA-005881	None	None	0	03977CL	I11	-2.35	1541075456
	279865	7	CC(C)C[C@H](NC(=O)OCc1ccccc1)c2nc(cs2)C(=O)NNC(=O)[C@H](Cc3ccc4ccccc4c3)NC(=O)OCc5ccccc5	Celera	CRA-007090	None	None	0	03977CL	I12	-5.64	1590488576
	279788	7	NC(=O)CC[C@H](NC(=O)OCc1ccccc1)C(=O)N[C@H](CCc2ccccc2)C(=O)CO	Celera	CRA-005945	None	None	0	03977CL	I13	-3.97	1565392128
	279866	7	CC(C)C[C@H](NC(=O)OCc1ccccc1)C(=O)N[C@@H](Cc2c[nH]c3ccccc23)C(=O)C[N+](=O)[O-]	Celera	CRA-007243	None	None	0	03977CL	I14	-11	1670850048
	279789	7	OCC(=O)[C@H](CCCCNC(=O)OCc1ccccc1)NC(=O)[C@H](Cc2ccc3ccccc3c2)NC(=O)C4CCNCC4	Celera	CRA-006177	None	None	0	03977CL	I15	-2.35	1541075456
	279867	7	CCOC(=O)CNC(=O)[C@H](CC(C)C)NC(=O)[C@@H]1CCCN1C#N	Celera	CRA-007363	None	None	0	03977CL	I16	-2.35	1541075456
	279790	7	CC[C@@H](C)[C@H](NC(=O)c1ccc2ccccc2c1)C(=O)N[C@@H](CCc3ccccc3)C(=O)COCc4ccccc4	Celera	CRA-006304	None	None	0	03977CL	I17	-7.36	1616402816
	279868	7	COC(=O)[C@H](C)NC(=O)[C@@H]1CCCN1C#N	Celera	CRA-007438	None	None	0	03977CL	I18	0.744	1494640000
	279791	7	OCC(=O)[C@H](CCc1ccccc1)NC(=O)[C@H](Cc2ccc3ccccc3c2)NC(=O)NCc4ccccc4	Celera	CRA-006363	None	None	0	03977CL	I19	-0.778	1517502464
	279869	7	CC[C@@H](C)[C@@H](CS(=O)(=O)N[C@@H](CCc1ccccc1)C(=O)COc2cccc(OC)c2)NC(=O)OCc3ccccc3	Celera	CRA-007974	None	None	0	03977CL	I20	-7.36	1616402816
	279792	7	CC(C)C[C@H](NC(=O)c1ccc(CN)cc1)C(=O)N[C@@H](CCc2ccccc2)C(=O)COCc3ccccc3	Celera	CRA-006454	None	None	0	03977CL	I21	-3.97	1565392128
	279870	7	COc1ccc2[nH]c(nc2c1)S(=O)(=O)C[C@@H](CCc3ccccc3)NC(=O)[C@H](CC(C)C)NC(=O)OCc4ccccc4	Celera	CRA-008848	None	None	0	03977CL	I22	-5.64	1590488576
	279941	7	CC(C)CC(NC(=O)c1ccc(cc1)N(C)C)C(=O)NCC#N	Celera	CRA-009469	None	None	0	03977CL	J03	-7.58	1619701632
	280021	7	CC(C)C[C@H](N(C)C(=O)c1ccc(cc1)c2csc(n2)c3cccnc3)C(=O)NCC#N	Celera	CRA-011455	None	None	0	03977CL	J04	-7.36	1616402816
	279942	7	CC(C)CC(NC(=O)N(C)C1CCN(Cc2ccccc2)C1)C(=O)NCC#N	Celera	CRA-009636	None	None	0	03977CL	J05	-9.15	1643175680
	280022	7	COc1cccc(c1)C(=O)N[C@@H](CC(C)C)C(=O)NCC#N	Celera	CRA-011499	None	None	0	03977CL	J06	-3.97	1565392128
	279943	7	CC(C)CC(NC(=O)c1ccc(NC(=N)N)cc1)C(=O)NCC#N	Celera	CRA-009808	None	None	0	03977CL	J07	5.05	1430006784
	280023	7	CC(C)C[C@H](NC(=O)c1ccc(cc1)N2CCN(C)CC2)C(=O)NCCN(CC(C)C)CC(C)C	Celera	CRA-011552	None	None	0	03977CL	J08	-9.15	1643175680
	279944	7	CC(C)CC(NC(=O)c1ccc(cc1)N2CCN(C)CC2)C(=O)NCC#N	Celera	CRA-010036	None	None	0	03977CL	J09	-7.36	1616402816
	280024	7	O=C(NCC#N)[C@H](Cc1ccc2ccccc2c1)NC(=O)N3CCOCC3	Celera	CRA-011616	None	None	0	03977CL	J10	-3.97	1565392128
	279945	7	CC(C)C[C@H](NC(=O)c1cccc(c1)c2ncc[nH]2)C(=O)NCC#N	Celera	CRA-010153	None	None	0	03977CL	J11	-5.64	1590488576
	280025	7	CC(C)CC(NC(=O)c1ccc(NC(=O)N(C)C)cc1)C(=O)NCC#N	Celera	CRA-011642	None	None	0	03977CL	J12	-9.15	1643175680
	279946	7	NC(=N)Nc1nc(cs1)c2ccc(cc2)C(=O)NC(Cc3ccccc3)C(=O)NCC#N	Celera	CRA-010381	None	None	0	03977CL	J13	-16.9	1759764480
	280026	7	CC(C)CC(NC(=O)c1ccc(NC(=O)NCc2occc2)cc1)C(=O)NCC#N	Celera	CRA-011688	None	None	0	03977CL	J14	-3.97	1565392128
	279947	7	CC[C@H](C)[C@H](NC(=O)c1ccc(cc1)N(C)C)C(=O)NCC#N	Celera	CRA-010739	None	None	0	03977CL	J15	-11	1670850048
	280027	7	CC(C)CC(NC(=O)c1cccc(NC(=O)NCc2cccnc2)c1)C(=O)NCC#N	Celera	CRA-011791	None	None	0	03977CL	J16	-7.36	1616402816
	279948	7	CC(C)C[C@H](NC(=O)c1ccc(CN2CCN(C)CC2)cc1)C(=O)NCC#N	Celera	CRA-011033	None	None	0	03977CL	J17	-5.64	1590488576
	280028	7	CC(C)C[C@H](NC(=O)c1csc(n1)c2ccccc2[N+](=O)[O-])C(=O)NCC#N	Celera	CRA-011928	None	None	0	03977CL	J18	-11	1670850048
	279949	7	CC(C)C[C@H](NC(=O)c1ccc(cc1)c2csc(N=C(N)N)n2)C(=O)N[C@@H](Cc3cccnc3)C(=O)O	Celera	CRA-011227	None	None	0	03977CL	J19	-5.64	1590488576
	280029	7	CC(C)C[C@H](NC(=O)c1cnc2ccccc2n1)C(=O)NCC#N	Celera	CRA-012021	None	None	0	03977CL	J20	-0.778	1517502464
	279950	7	CC(C)CC(C(=O)NCC#N)c1ccc(NC(=O)NCc2ccncc2)cc1	Celera	CRA-011367	None	None	0	03977CL	J21	-3.97	1565392128
	280030	7	CC(C)C[C@H](OC(=O)Nc1ccc(cc1)c2cnc(s2)c3ccncc3)C(=O)NCC#N	Celera	CRA-012113	None	None	0	03977CL	J22	18.1	1234298240
	279793	7	CC(C)CC(NC(=O)C1CCNCC1)C(=O)N2CCN(CC2)S(=O)(=O)c3ccc4ccccc4c3	Celera	CRA-003733	None	None	0	03977CL	K03	-9.37	1646584576
	279871	7	CC[C@H](C)[C@H](NC(=O)c1cccc(c1)C(=O)N)C(=O)N[C@@H](CCc2ccccc2)C(=O)COCc3ccccc3	Celera	CRA-006635	None	None	0	03977CL	K04	-9.15	1643175680
	279794	7	CC(C)C[C@H](NC(=O)C1CCNCC1)C(=O)N[C@@H](CCc2ccccc2)C(=O)COc3ccccc3	Celera	CRA-004421	None	None	0	03977CL	K05	2.04	1475192832
	279872	7	NCc1cccc(c1)C(=O)N[C@@H](Cc2ccc3ccccc3c2)C(=O)N[C@@H](CCc4ccccc4)C(=O)COc5ccccc5	Celera	CRA-006794	None	None	0	03977CL	K06	-2.35	1541075456
	279795	7	CC(C)C[C@H](NC(=O)OCc1ccccc1)C(=O)NC(CCc2ccccc2)C(=O)C	Celera	CRA-005486	None	None	0	03977CL	K07	-7.36	1616402816
	279873	7	CC[C@@H](C)[C@H](NC(=O)c1cccc(NC(=O)N)c1)C(=O)N[C@@H](CCc2ccccc2)C(=O)COCc3ccccc3	Celera	CRA-006835	None	None	0	03977CL	K08	-7.36	1616402816
	279796	7	CC(O)C(NC(=O)OCc1ccccc1)C(=O)NC(CCc2ccccc2)C(=O)CO	Celera	CRA-005824	None	None	0	03977CL	K09	-11	1670850048
	279874	7	CC[C@@H](C)[C@H](NC(=O)c1cccc(NC(=O)OC(C)(C)C)c1)C(=O)N[C@@H](CCc2ccccc2)C(=O)COCc3ccccc3	Celera	CRA-006997	None	None	0	03977CL	K10	-7.36	1616402816
	279797	7	CC(C)(C)OC(=O)N1CCC(CC1)C(=O)N[C@@H](Cc2ccc3ccccc3c2)C(=O)N[C@@H](CCc4ccccc4)C(=O)CO	Celera	CRA-005884	None	None	0	03977CL	K11	-0.778	1517502464
	279875	7	CC[C@H](C)[C@H](NC(=O)OCc1ccccc1)C(=O)NNC(=O)c2csc(n2)[C@H](CC(C)C)NC(=O)OCc3ccccc3	Celera	CRA-007091	None	None	0	03977CL	K12	-9.15	1643175680
	279798	7	CC(C)C[C@H](NC(=O)OCc1ccccc1)C(=O)N[C@@H](CCc2ccccc2)C(=O)C(C)(C)O	Celera	CRA-005946	None	None	0	03977CL	K13	0.744	1494640000
	279876	7	CC(C)(C)OC(=O)N(CC(=O)CNC(=O)[C@H](Cc1ccc2ccccc2c1)NC(=O)OCc3ccccc3)Cc4ccccc4	Celera	CRA-007268	None	None	0	03977CL	K14	-9.15	1643175680
	279799	7	CC(C)C[C@H](NC(=O)[C@H](CC(C)C)NC(=O)OCc1ccccc1)C(=O)C[N+](=O)[O-]	Celera	CRA-006178	None	None	0	03977CL	K15	-2.35	1541075456
	279877	7	COC(=O)[C@H](CC(C)C)NC(=O)[C@@H]1C=CCN1C#N	Celera	CRA-007364	None	None	0	03977CL	K16	0.744	1494640000
	279800	7	CC[C@@H](C)[C@H](NC(=O)Nc1cccc(OC)c1)C(=O)N[C@@H](CCc2ccccc2)C(=O)COCc3ccccc3	Celera	CRA-006305	None	None	0	03977CL	K17	-7.36	1616402816
	279878	7	CC(C)CCNC(=O)[C@@H]1CCCN1C#N	Celera	CRA-007439	None	None	0	03977CL	K18	-5.64	1590488576
	279801	7	CC[C@@H](C)[C@@H](CS(=O)(=O)N[C@@H](CCc1ccccc1)C(=O)C[N+](=O)[O-])NC(=O)OCc2ccccc2	Celera	CRA-006418	None	None	0	03977CL	K19	-7.36	1616402816
	279879	7	CC[C@@H](C)[C@@H](CS(=O)(=O)N[C@@H](CCc1ccccc1)C(=O)COc2ccc3OCOc3c2)NC(=O)OCc4ccccc4	Celera	CRA-007975	None	None	0	03977CL	K20	-0.778	1517502464
	279802	7	CC(C)C[C@H](NC(=O)c1ccc(CN)cc1)C(=O)N[C@@H](CCc2ccccc2)C(=O)CO	Celera	CRA-006456	None	None	0	03977CL	K21	-5.64	1590488576
	279880	7	CC(C)C[C@@H](CN1CC[C@H](C1)NC(=O)[C@@H](CC(C)C)NC(=O)OCc2ccccc2)NC(=O)OCc3ccccc3	Celera	CRA-008951	None	None	0	03977CL	K22	2.22	1472456064
	279951	7	CC(C)CC(NC(=O)c1cccc(c1)N(C)C)C(=O)NCC#N	Celera	CRA-009470	None	None	0	03977CL	L03	-2.35	1541075456
	280031	7	CC(C)C[C@H](N(C)C(=O)c1ccc(cc1)c2csc(n2)N(C)C)C(=O)NCC#N	Celera	CRA-011456	None	None	0	03977CL	L04	-3.97	1565392128
	279952	7	CC(C)CC(NC(=O)N1CCN(Cc2ccccc2)CC1)C(=O)NCC#N	Celera	CRA-009675	None	None	0	03977CL	L05	0.556	1497460096
	280032	7	O=C(NCC#N)[C@H](Cc1ccccc1)NC(=O)N2CCN(Cc3ccccc3)CC2	Celera	CRA-011502	None	None	0	03977CL	L06	-3.97	1565392128
	279953	7	CC(C)CC(NC(=O)c1cnc(s1)c2ccncc2)C(=O)NCC#N	Celera	CRA-009809	None	None	0	03977CL	L07	-3.97	1565392128
	280033	7	CC(C)C[C@H](NC(=O)OCc1ccc[n+](C)c1)C(=O)NCC#N	Celera	CRA-011553	I	None	0	03977CL	L08	-9.37	1646584576
	279954	7	CC(C)CC(NC(=O)c1ccc(cc1)c2csc(C)n2)C(=O)NCC#N	Celera	CRA-010037	None	None	0	03977CL	L09	-5.64	1590488576
	280034	7	CC(C)C[C@H](NC(=O)c1oc2ccccc2c1)C(=O)NCC#N	Celera	CRA-011617	None	None	0	03977CL	L10	-12.9	1699472896
	279955	7	CC(C)CC(NC(=O)c1ccc(cc1)n2cccc2)C(=O)NCC#N	Celera	CRA-010174	None	None	0	03977CL	L11	-9.15	1643175680
	280035	7	CC(C)CC(NC(=O)c1ccc(NC(=O)Nc2ccccn2)cc1)C(=O)NCC#N	Celera	CRA-011643	None	None	0	03977CL	L12	-5.64	1590488576
	279956	7	CC(C)C[C@H](NC(=O)c1ccc(cc1)c2csc(N=C(N)N)n2)C(=O)N[C@@H](CCCN=C(N)N)C(=O)O	Celera	CRA-010414	None	None	0	03977CL	L13	-2.35	1541075456
	280036	7	CC(C)CC(NC(=O)c1ccc(NC(=O)NCCc2c[nH]c3ccccc23)cc1)C(=O)NCC#N	Celera	CRA-011689	None	None	0	03977CL	L14	-11	1670850048
	279957	7	CC(C)C[C@H](NC(=O)c1cccc(NC(=O)N2CCN(C)CC2)c1)C(=O)NCC#N	Celera	CRA-010799	None	None	0	03977CL	L15	-9.15	1643175680
	280037	7	CC(C)C[C@H](NC(=O)c1ccc(Oc2cccc(c2)N(C)C)cc1)C(=O)NCC#N	Celera	CRA-011799	None	None	0	03977CL	L16	-5.64	1590488576
	279958	7	CC(C)C[C@H](NC(=O)c1ccc(cc1)C(C)N2CCN(C)CC2)C(=O)NCC#N	Celera	CRA-011034	None	None	0	03977CL	L17	-5.64	1590488576
	280038	7	CC(C)C[C@H](NC(=O)c1coc(n1)c2ccc3OCOc3c2)C(=O)NCC#N	Celera	CRA-011929	None	None	0	03977CL	L18	-2.35	1541075456
	279959	7	CCC(C)C(NC(=O)c1ccc(cc1)c2csc(Nc3cccnc3)n2)C(=O)NCC#N	Celera	CRA-011271	None	None	0	03977CL	L19	-11	1670850048
	280039	7	CC(C)CC(C(=O)NCC#N)c1cccc(NC(=O)NCCCN2CCOCC2)c1	Celera	CRA-012023	None	None	0	03977CL	L20	-3.97	1565392128
	279960	7	CC(C)CC(C(=O)NCC#N)c1ccc(NC(=O)NCc2cccnc2)cc1	Celera	CRA-011368	None	None	0	03977CL	L21	-3.97	1565392128
	280040	7	CC(C)C[C@H](NC(=O)c1ccc(cc1)c2cnc(s2)N(C)C)C(=O)NCCN(CC(C)C)CC(C)C	Celera	CRA-012119	None	None	0	03977CL	L22	13.8	1298942464
	279803	7	CC(C)CC(NC(=O)N1CCC(CC1)N2CCCCC2)C(=O)NC(CCc3ccccc3)CCS(=O)(=O)c4ccc5ccccc5c4	Celera	CRA-003825	None	None	0	03977CL	M03	-7.36	1616402816
	279881	7	CC(C)C[C@H](NC(=O)OCc1ccccc1)C(=O)N[C@@H](CCc2ccccc2)[C@@H](O)CN(Cc3ccccc3)C(=O)OC(C)(C)C	Celera	CRA-006693	None	None	0	03977CL	M04	-0.778	1517502464
	279804	7	CC(C)C[C@H](NC(=O)C1CCNCC1)C(=O)N[C@@H](CCc2ccccc2)C(=O)COC(=O)c3cc(Cl)ccc3Cl	Celera	CRA-004422	None	None	0	03977CL	M05	-7.58	1619701632
	279882	7	CC[C@@H](C)[C@H](NC(=O)c1cccc(CN)c1)C(=O)N[C@@H](CCc2ccccc2)C(=O)COc3ccccc3	Celera	CRA-006795	None	None	0	03977CL	M06	-3.97	1565392128
	279805	7	CC(C)C[C@H](NC(=O)OCc1ccccc1)C(=O)NC(CCc2ccccc2)C(O)C[N+](=O)[O-]	Celera	CRA-005658	None	None	0	03977CL	M07	0.744	1494640000
	279883	7	CC[C@H](C)[C@H](NC(=O)c1cccc(F)c1)C(=O)N[C@@H](CCc2ccccc2)C(=O)COCc3ccccc3	Celera	CRA-006838	None	None	0	03977CL	M08	-2.35	1541075456
	279806	7	CCCCC(NC(=O)OCc1ccccc1)C(=O)NC(CCc2ccccc2)C(=O)CO	Celera	CRA-005825	None	None	0	03977CL	M09	-2.35	1541075456
	279884	7	CCC(C)[C@H](NC(=O)OCc1ccccc1)C(=O)N[C@@H](CCc2ccccc2)C(O)CNS(=O)(=O)c3ccc4oc5ccccc5c4c3	Celera	CRA-006999	None	None	0	03977CL	M10	-7.58	1619701632
	279807	7	OCC(=O)[C@H](CCc1ccccc1)NC(=O)[C@H](Cc2ccc3ccccc3c2)NC(=O)C4CCNCC4	Celera	CRA-005885	None	None	0	03977CL	M11	-5.64	1590488576
	279885	7	CCC(C)[C@H](NC(=O)OCc1ccccc1)C(=O)N[C@@H](CCc2ccccc2)C(=O)CNS(=O)(=O)c3ccc4oc5ccccc5c4c3	Celera	CRA-007109	None	None	0	03977CL	M12	-5.64	1590488576
	279808	7	CC(C)C[C@H](NC(=O)NCc1ccccc1)C(=O)N[C@@H](CCc2ccccc2)C(=O)CO	Celera	CRA-005997	None	None	0	03977CL	M13	0.744	1494640000
	279886	7	CNC(=O)C(=O)C(CCc1ccccc1)NC(=O)[C@H](CC(C)C)NC(=O)OCc2ccccc2	Celera	CRA-007273	None	None	0	03977CL	M14	-5.64	1590488576
	279809	7	CC[C@@H](C)[C@H](NC(=O)c1cccc(CN)c1)C(=O)N[C@@H](CCc2ccccc2)C(=O)CO	Celera	CRA-006179	None	None	0	03977CL	M15	-3.97	1565392128
	279887	7	CC(C)C[C@H](NC(=O)[C@@H]1CCCN1C#N)C(=O)OCc2ccccc2	Celera	CRA-007368	None	None	0	03977CL	M16	-3.97	1565392128
	279810	7	CC[C@@H](C)[C@H](NC(=O)Cc1cccc(c1)[N+](=O)[O-])C(=O)N[C@@H](CCc2ccccc2)C(=O)COCc3ccccc3	Celera	CRA-006306	None	None	0	03977CL	M17	-7.36	1616402816
	279888	7	COC(=O)[C@H](CC(C)C)NC(=O)[C@@H]1C[C@@H](O)CN1C#N	Celera	CRA-007442	None	None	0	03977CL	M18	0.744	1494640000
	279811	7	CC[C@H](C)[C@H](NC(=O)Cc1ccncc1)C(=O)N[C@@H](CCc2ccccc2)C(=O)CO	Celera	CRA-006439	None	None	0	03977CL	M19	-4.17	1568485760
	279889	7	CC(C)CC(NC(=O)OCc1ccccc1)C(=O)NCC(=O)COc2ccccc2	Celera	CRA-008255	None	None	0	03977CL	M20	-0.778	1517502464
	279812	7	CC[C@H](C)[C@H](NC(=O)Cc1cccnc1)C(=O)N[C@@H](CCc2ccccc2)C(=O)CO	Celera	CRA-006522	None	None	0	03977CL	M21	-7.36	1616402816
	279890	7	CC(C)C[C@H](NC(=O)c1ccc2c(ccn2C)c1)C(=O)NCC#N	Celera	CRA-008967	None	None	0	03977CL	M22	-4.17	1568485760
	279961	7	CC(C)CC(NC(=O)c1ccc2OCOc2c1)C(=O)NCC#N	Celera	CRA-009471	None	None	0	03977CL	N03	-0.778	1517502464
	280041	7	CC(C)C[C@H](NC(=O)c1ccc(cc1)c2cccnc2)C(=O)NCC#N	Celera	CRA-011457	None	None	0	03977CL	N04	-0.778	1517502464
	279962	7	CC(C)CC(NC(=O)NCc1ccccn1)C(=O)NCC#N	Celera	CRA-009676	None	None	0	03977CL	N05	-3.97	1565392128
	280042	7	CC(C)C[C@H](NC(=O)c1ccc(NC(=O)OCCCc2ccncc2)cc1)C(=O)NCC#N	Celera	CRA-011538	None	None	0	03977CL	N06	-9.15	1643175680
	279963	7	CC(C)CC(NC(=O)c1cnc(s1)c2cccnc2)C(=O)NCC#N	Celera	CRA-009810	None	None	0	03977CL	N07	-2.35	1541075456
	280043	7	CC(C)C[C@H](NC(=O)OCc1ccc[n+](CC(=O)N)c1)C(=O)NCC#N	Celera	CRA-011554	Br	None	0	03977CL	N08	-0.778	1517502464
	279964	7	CC(C)C[C@H](NC(=O)c1ccc(cc1)n2ccnc2)C(=O)NCC#N	Celera	CRA-010121	None	None	0	03977CL	N09	-0.778	1517502464
	280044	7	CC(C)CC(NC(=O)c1ccc(NC(=O)N(C)[C@H]2CCN(Cc3ccccc3)C2)cc1)C(=O)NCC#N	Celera	CRA-011635	None	None	0	03977CL	N10	-7.36	1616402816
	279965	7	CC(C)C[C@H](NC(=O)c1ccc(nc1)N2CCOCC2)C(=O)NCC#N	Celera	CRA-010192	None	None	0	03977CL	N11	-9.15	1643175680
	280045	7	CC(C)CC(NC(=O)c1ccc(NC(=O)Nc2cccnc2)cc1)C(=O)NCC#N	Celera	CRA-011644	None	None	0	03977CL	N12	-9.15	1643175680
	279966	7	CC(C)CC(NC(=O)c1ccc(cc1)c2csc(n2)c3cccnc3)C(=O)NCC#N	Celera	CRA-010444	None	None	0	03977CL	N13	-2.35	1541075456
	280046	7	CC(C)CC(NC(=O)c1ccc(NC(=O)NCc2cnc(C)cn2)cc1)C(=O)NCC#N	Celera	CRA-011781	None	None	0	03977CL	N14	-14.9	1729093248
	279967	7	CSCC[C@H](NC(=O)[C@@H](NC(=O)[C@H](CCCN=C(N)N)NC(=O)[C@H](CCC(=O)N)NC(=O)[C@@H]1CCCN1C(=O)[C@@H]2CCCN2C(=O)C)C(C)C)C(=O)N[C@@H](Cc3ccccc3)C(=O)O	Celera	CRA-010836	None	None	0	03977CL	N15	-7.36	1616402816
	280047	7	CC(C)C[C@H](NC(=O)c1cccc(OCCCc2cccnc2)c1)C(=O)NCC#N	Celera	CRA-011800	None	None	0	03977CL	N16	-9.15	1643175680
	279968	7	CC(C)C[C@H](NC(=O)c1cccc(c1)C(=O)N2CCN(C)CC2)C(=O)NCC#N	Celera	CRA-011082	None	None	0	03977CL	N17	-5.64	1590488576
	280048	7	CC(C)C[C@H](NC(=O)c1ccccn1)C(=O)NCC#N	Celera	CRA-011931	None	None	0	03977CL	N18	-9.15	1643175680
	279969	7	CC(C)C[C@H](NC(=O)c1cccc(NC(=O)N(C)C2CCN(Cc3ccccc3)C2)c1)C(=O)NCC#N	Celera	CRA-011286	None	None	0	03977CL	N19	-2.35	1541075456
	280049	7	CC(C)CC(C(=O)NCC#N)c1cccc(NC(=O)OCCN2CCOCC2)c1	Celera	CRA-012026	None	None	0	03977CL	N20	-7.36	1616402816
	279970	7	CC(C)CC(NC(=O)c1cccc(NC(=O)N2CCN(CCN3CCOCC3)CC2)c1)C(=O)NCC#N	Celera	CRA-011391	None	None	0	03977CL	N21	-7.36	1616402816
	280050	7	CC(C)C[C@H](NC(=O)C)C(=O)N[C@H]1CCN(C1)C(=O)[C@H](CC(C)C)NC(=O)c2ccc(cc2)c3cnc(Nc4ccncc4)s3	Celera	CRA-012123	None	None	0	03977CL	N22	17	1249848448
	279813	7	CC(C)C[C@H](NC(=O)N1CCC(CC1)N2CCCCC2)C(=O)N[C@@H](CCc3ccccc3)CNS(=O)(=O)c4ccc5ccccc5c4	Celera	CRA-003839	None	None	0	03977CL	O03	-3.97	1565392128
	279891	7	CC(C)C[C@H](NC(=O)OCc1ccccc1)C(=O)N[C@@H](CCc2ccccc2)C(=O)CNCc3ccccc3	Celera	CRA-006700	None	None	0	03977CL	O04	-3.97	1565392128
	279814	7	CC(C)C[C@H](NC(=O)OCc1ccccc1)C(=O)NC(CO)CCC(=O)Nc2ccccc2	Celera	CRA-004819	None	None	0	03977CL	O05	-2.35	1541075456
	279892	7	CCCC[C@H](NC(=O)[C@H](Cc1ccc2ccccc2c1)NC(=O)c3cccc(CN)c3)C(=O)CO	Celera	CRA-006800	None	None	0	03977CL	O06	-5.64	1590488576
	279815	7	CC(C)C[C@H](NC(=O)OCc1ccccc1)C(=O)NCC#N	Celera	CRA-005672	None	None	0	03977CL	O07	0.556	1497460096
	279893	7	CC[C@H](C)[C@H](NC(=O)c1cccc(F)c1)C(=O)N[C@@H](CCc2ccccc2)C(=O)CO	Celera	CRA-006840	None	None	0	03977CL	O08	-7.36	1616402816
	279816	7	CCCCC(NC(=O)OCc1ccccc1)C(=O)NC(CCCCNC(=O)OCc2ccccc2)C(=O)CO	Celera	CRA-005826	None	None	0	03977CL	O09	2.22	1472456064
	279894	7	CC[C@@H](C)[C@H](NC(=O)c1cccc(N)c1)C(=O)N[C@@H](CCc2ccccc2)C(=O)COCc3ccccc3	Celera	CRA-007002	None	None	0	03977CL	O10	-7.36	1616402816
	279817	7	OCC(=O)[C@H](CCc1ccccc1)NC(=O)[C@H](Cc2ccccc2)NC(=O)C3CCCN3	Celera	CRA-005888	None	None	0	03977CL	O11	-0.778	1517502464
	279895	7	CC(C)C[C@H](NC(=O)OCc1ccccc1)C(=O)NCC(=O)CN(Cc2occc2)C(=O)OC(C)(C)C	Celera	CRA-007151	None	None	0	03977CL	O12	-7.36	1616402816
	279818	7	[O-][N+](=O)CC(=O)[C@H](CCc1ccccc1)NC(=O)[C@H](Cc2ccc3ccccc3c2)NC(=O)OCc4ccccc4	Celera	CRA-005998	None	None	0	03977CL	O13	3.66	1450920960
	279896	7	CC(C)C[C@H](NC(=O)OCc1ccccc1)C(=O)N[C@@H]2CCN(C2)C#N	Celera	CRA-007317	None	None	0	03977CL	O14	-5.64	1590488576
	279819	7	CCCC[C@H](NC(=O)C(NC(=O)OCc1ccccc1)C2CCCCC2)C(=O)CO	Celera	CRA-006184	None	None	0	03977CL	O15	-0.778	1517502464
	279897	7	CC(NC(=O)C(Cc1ccccc1)NC(=O)Nc2ccccc2)C=O	Celera	CRA-007407	None	None	0	03977CL	O16	-0.778	1517502464
	279820	7	CC[C@@H](C)[C@H](NC(=O)c1cccc2ccccc12)C(=O)N[C@@H](CCc3ccccc3)C(=O)COCc4ccccc4	Celera	CRA-006307	None	None	0	03977CL	O17	-12.9	1699472896
	279898	7	C[C@H](NC(=O)[C@H]1CCCN1C#N)C(=O)NCc2ccccc2	Celera	CRA-007473	None	None	0	03977CL	O18	-0.972	1520409600
	279821	7	CCCC[C@@H](NC(=O)[C@@H](CCC)NC(=O)OCc1ccccc1)C(=O)C[N+](=O)[O-]	Celera	CRA-006443	None	None	0	03977CL	O19	-0.972	1520409600
	279899	7	CCC(C)[C@H](NC(=O)N1CCN(C)CC1)C(=O)N[C@H]2CCN(Cc3ccccc3)C2	Celera	CRA-008366	None	None	0	03977CL	O20	-0.778	1517502464
	279822	7	CC(C)C[C@H](NC(=O)c1cccc(CN)c1)C(=O)NCC#N	Celera	CRA-006533	None	None	0	03977CL	O21	-3.97	1565392128
	279900	7	CC(C)C[C@H](NC(=O)c1cccc2[nH]ccc12)C(=O)NCC#N	Celera	CRA-009031	None	None	0	03977CL	O22	-3.97	1565392128
	279971	7	CC(C)CC(NC(=O)c1ccncc1)C(=O)NCC#N	Celera	CRA-009472	None	None	0	03977CL	P03	0.556	1497460096
	280051	7	CC(C)C[C@H](NC(=O)c1ccc(cc1)c2cnc(Nc3cccnc3)s2)C(=O)NCCN(CC(C)C)CC(C)C	Celera	CRA-011458	None	None	0	03977CL	P04	-3.97	1565392128
	279972	7	CC(C)CC(NC(=O)N1CCC(CC1)N2CCCCC2)C(=O)NCC#N	Celera	CRA-009677	None	None	0	03977CL	P05	-0.972	1520409600
	280052	7	CC(C)C[C@H](NC(=O)c1ccc(NC(=O)OCCCc2cccnc2)cc1)C(=O)NCC#N	Celera	CRA-011539	None	None	0	03977CL	P06	-0.778	1517502464
	279973	7	CC(C)CC(NC(=O)c1ccc(N)nc1)C(=O)NCC#N	Celera	CRA-009811	None	None	0	03977CL	P07	-3.97	1565392128
	280053	7	CC(C)C[C@H](NC(=O)N1CCN(CC1)c2ccncc2)C(=O)NCC#N	Celera	CRA-011607	None	None	0	03977CL	P08	-5.64	1590488576
	279974	7	CC(C)C[C@H](NC(=O)c1ccnc(c1)N(C)C)C(=O)NCC#N	Celera	CRA-010139	None	None	0	03977CL	P09	0.744	1494640000
	280054	7	CC(C)CC(NC(=O)c1ccc(NC(=O)N(C)[C@@H]2CCN(Cc3ccccc3)C2)cc1)C(=O)NCC#N	Celera	CRA-011636	None	None	0	03977CL	P10	-2.35	1541075456
	279975	7	CC(C)C[C@H](NC(=O)c1ccc(nc1)N2CCCCC2)C(=O)NCC#N	Celera	CRA-010360	None	None	0	03977CL	P11	2.22	1472456064
	280055	7	CC(C)C[C@H](NC(=O)c1ccc(cc1)N2CCN(CC2)c3ccncc3)C(=O)NCC#N	Celera	CRA-011657	None	None	0	03977CL	P12	0.744	1494640000
	279976	7	CC(C)CC(NC(=O)c1ccc(cc1)c2csc(n2)N(C)C)C(=O)NCC#N	Celera	CRA-010445	None	None	0	03977CL	P13	-3.97	1565392128
	280056	7	CC(C)CC(NC(=O)c1cccc(NC(=O)N2CCC(CC2)N(C)C)c1)C(=O)NCC#N	Celera	CRA-011782	None	None	0	03977CL	P14	-2.35	1541075456
	279977	7	CSCC[C@H](NC(=O)[C@@H](NC(=O)[C@H](CCCN=C(N)N)NC(=O)[C@H](CCC(=O)N)NC(=O)[C@@H]1CCCN1C(=O)[C@@H]2CCCN2C(=O)C)C(C)C)C(=O)N3CCC[C@H]3C(=O)O	Celera	CRA-010879	None	None	0	03977CL	P15	-0.778	1517502464
	280057	7	CC(C)C[C@H](NC(=O)c1nccc2ccccc12)C(=O)NCC#N	Celera	CRA-011869	None	None	0	03977CL	P16	-5.64	1590488576
	279978	7	CC(C)CCC(C(=O)NCC#N)c1ccc(cc1)c2ccccc2	Celera	CRA-011127	None	None	0	03977CL	P17	0.744	1494640000
	280058	7	CC(C)C[C@H](NC(=O)Nc1nc(cs1)c2ccccc2)C(=O)NCC#N	Celera	CRA-011954	None	None	0	03977CL	P18	-0.778	1517502464
	279979	7	CC(C)CC(NC(=O)c1cccc(N)c1)C(=O)NCC#N	Celera	CRA-011307	None	None	0	03977CL	P19	-0.778	1517502464
	280059	7	COC(=O)[C@H](Cc1ccccc1)NC(=O)O[C@@H](CC(C)C)C(=O)NCC#N	Celera	CRA-012030	None	None	0	03977CL	P20	-7.36	1616402816
	279980	7	OC(=O)\C=C\S(=O)(=O)c1ccccc1	Celera	CRA-011416	None	None	0	03977CL	P21	-0.778	1517502464
	280060	7	CC(C)C[C@H](NC(=O)c1ccc(cc1)c2cnc(N=C(N)N)s2)C(=O)N[C@@H](Cc3ccc(O)cc3)C(=O)O	Celera	CRA-012124	None	None	0	03977CL	P22	18.1	1234298240
	280061	7	CC(C)(C)OC(=O)N[C@@H](Cc1cc(I)c(O)c(I)c1)C(=O)NCC#N	Celera	CRA-012125	None	None	0	03978CL	A03	4.63	1472456064
	280141	7	CC(C)C[C@H](NC(=O)c1ccc(cc1)N(C)c2nc(cs2)c3ccncc3)C(=O)NCC#N	Celera	CRA-013428	None	None	0	03978CL	A04	4.63	1472456064
	280062	7	CC(C)C[C@H](NC(=O)[C@H](CC(C)C)NC(=O)c1ccc(cc1)c2csc(N=C(N)N)n2)C(=O)O	Celera	CRA-012212	None	None	0	03978CL	A05	-3.04	1590488576
	280142	7	CC(C)(C)OC(=O)N[C@@H](Cc1ccc(O)c(c1)[N+](=O)[O-])C(=O)NCC#N	Celera	CRA-013562	None	None	0	03978CL	A06	4.63	1472456064
	280063	7	CC(C)C[C@H](NC(=O)c1ccc2nc(oc2c1)c3cccnc3)C(=O)NCC#N	Celera	CRA-012333	None	None	0	03978CL	A07	0.173	1541075456
	280143	7	O=C(NC1(CCc2ccccc2C1)C(=O)NCC#N)c3ccc(cc3)N4CCOCC4	Celera	CRA-013831	None	None	0	03978CL	A08	1.7	1517502464
	280064	7	CC(C)CC(C(=O)NCC#N)n1cnc2c(ncnc12)N3CCN(C)CC3	Celera	CRA-012524	None	None	0	03978CL	A09	3.19	1494640000
	280144	7	CC(C)CC(C(=O)NCC#N)c1cccc(c1)c2csc(n2)N3CCN(CC3)C(=O)OC(C)(C)C	Celera	CRA-014042	None	None	0	03978CL	A10	0.173	1541075456
	280065	7	CC(=C)CC(C(=O)NCC#N)c1cccc(Br)c1	Celera	CRA-012591	None	None	0	03978CL	A11	1.7	1517502464
	280145	7	CC(C)CC(C(=O)NCC#N)c1cccc(c1)c2ccc(s2)S(=O)(=O)N3CCN(CCO)CC3	Celera	CRA-014214	None	None	0	03978CL	A12	1.52	1520409600
	280066	7	CC(C)CC(C(=O)NCC#N)c1csc(Nc2ccncc2)n1	Celera	CRA-012816	None	None	0	03978CL	A13	3.19	1494640000
	280146	7	CC(C)CC(C(=O)NCC#N)c1cccc(c1)c2csc(CN3CCNCC3)n2	Celera	CRA-014293	None	None	0	03978CL	A14	1.7	1517502464
	280067	7	CC(C)(C)OC(=O)N[C@@H](Cc1cc(I)c(N)c(I)c1)C(=O)NCC#N	Celera	CRA-013012	None	None	0	03978CL	A15	7.39	1430006784
	280147	7	CC(C)CC(C(=O)NCC#N)c1cccc(c1)c2cccc(OC3CCN(CCO)CC3)c2	Celera	CRA-014351	None	None	0	03978CL	A16	-3.04	1590488576
	280068	7	CC(C)C[C@H](NC(=O)c1ccccc1)C(=O)NC(C)CN(C)C	Celera	CRA-013094	None	None	0	03978CL	A17	3.01	1497460096
	280148	7	CC(C)CC(C(=O)NCC#N)c1cccc(c1)c2cccc(c2)[SH+](O)(O)NCCN3CCOCC3	Celera	CRA-014384	None	None	0	03978CL	A18	0.173	1541075456
	280069	7	CC(C)CC(C(=O)NCC#N)c1cccc(c1)c2cccc(Br)n2	Celera	CRA-013195	None	None	0	03978CL	A19	4.63	1472456064
	280149	7	Oc1c(cc(CC(NC(=O)c2ccc(cc2)N3CCOCC3)C(=O)NCC#N)cc1c4ccccc4)c5ccccc5	Celera	CRA-014560	None	None	0	03978CL	A20	-1.61	1568485760
	280070	7	CC(C)CC(C(=O)NCC#N)c1cccc(c1)c2ccc3[nH]ccc3c2	Celera	CRA-013310	None	None	0	03978CL	A21	8.71	1409687040
	280150	7	CCc1cc(CC(NC(=O)c2ccc(cc2)N3CCOCC3)C(=O)NCC#N)cc(I)c1O	Celera	CRA-014966	None	None	0	03978CL	A22	0.173	1541075456
	280221	7	CC(C)C[C@@H](C(=O)NCC#N)c1cccc(c1)c2ccc(cc2)N3CCN(CC(F)(F)F)CC3	Celera	CRA-015119	None	None	0	03978CL	B03	1.7	1517502464
	280301	7	COc1ccc2sc(SC[C@H]3CCCC[C@H]3C(=O)NCC#N)nc2c1	Celera	CRA-019905	None	None	0	03978CL	B04	-3.04	1590488576
	280222	7	CC(C)CC(C(=O)NCC#N)c1nc(cs1)c2cccc(c2)c3csc(n3)N4CCN(C)CC4	Celera	CRA-015298	None	None	0	03978CL	B05	-0.0222	1544073472
	280302	7	BrC[C@H]1CCCC[C@@H]1C(=O)NC2(CC2)C#N	Celera	CRA-021923	None	None	0	03978CL	B06	1.7	1517502464
	280223	7	CC(C)C[C@@H](C(=O)NCC#N)c1cccc(c1)c2ccc(cc2)C3(C)CCN(C)CC3	Celera	CRA-015529	None	None	0	03978CL	B07	1.7	1517502464
	280303	7	CC(C)[C@H](NC(=O)c1ccc(cc1)c2csc(n2)N3CCN(C)CC3)C(=O)NCC#N	Celera	CRA-022658	None	None	0	03978CL	B08	-1.61	1568485760
	280224	7	CCCCC(NC(=O)C(Cc1ccccc1)NC(=O)N2CCC(CC2)N3CCCCC3)\C=C\S(=O)(=O)c4ccccc4	Celera	CRA-015892	None	None	0	03978CL	B09	3.19	1494640000
	280304	7	CC(C)C[C@H](N[C@H](C(=O)N1CCOCC1)c2ccc(cc2)c3ccc(cc3)S(=O)(=O)C)C(=O)NCC#N	Celera	CRA-024071	None	None	0	03978CL	B10	-6.46	1643175680
	280225	7	CN1CCN(CC1)c2nc(cs2)c3ccc(cc3)C(=O)NC4(CCCCC4)C(=O)N[C@H]5[C@H](NC5=O)Oc6ccccc6	Celera	CRA-016477	None	None	0	03978CL	B11	-4.72	1616402816
	280305	7	CCC[C@H](N[C@@H](c1ccc(cc1)c2ccc(F)c(F)c2)C(F)(F)F)C(=O)NC3(CC3)C#N	Celera	CRA-024390	None	None	0	03978CL	B12	0.173	1541075456
	280226	7	Brc1ccc(cc1)N2CCCCC2C(=O)NCC#N	Celera	CRA-017475	None	None	0	03978CL	B13	-4.72	1616402816
	280306	7	Brc1ccc(cc1)C(=O)N[C@@H](CCC(=O)Nc2ccccc2)C(=O)NCC#N	Celera	CRA-024775	None	None	0	03978CL	B14	-1.41	1565392128
	280227	7	CCC[C@H](NC(=O)C1(CCCCC1)NC(=O)c2ccc(cc2)[N+](=O)[O-])C(=O)c3oc4ccccc4n3	Celera	CRA-017818	None	None	0	03978CL	B15	1.7	1517502464
	280307	7	Clc1ccc(NC(=O)CC[C@H](NC(=O)c2ccc(Br)cc2)C(=O)NCC#N)cc1	Celera	CRA-024979	None	None	0	03978CL	B16	-3.25	1593682304
	280228	7	CN1CCCN(CC1)c2ncc(s2)c3cccc(c3)N4CCCCC4C(=O)NCC#N	Celera	CRA-019097	None	None	0	03978CL	B17	1.7	1517502464
	280308	7	Oc1c(Cl)cc(C[C@H](NC(=O)c2ccccc2Cl)C(=O)NCC#N)cc1Cl	Celera	CRA-025240	None	None	0	03978CL	B18	4.63	1472456064
	280229	7	CCCC[C@H](NC(=O)[C@H](Cc1ccccc1)NC(=O)N2CCC(CC2)N3CCOCC3)\C=C\S(=O)(=O)c4ccccc4	Celera	CRA-019553	None	None	0	03978CL	B19	0.173	1541075456
	280309	7	Oc1c(Cl)cc(C[C@H](NC(=O)c2ccc(Br)cc2)C(=O)NC3(CC3)C#N)cc1Cl	Celera	CRA-025310	None	None	0	03978CL	B20	-1.41	1565392128
	280230	7	CCC[C@H](NC(=O)C1(CCCCC1)NC(=O)c2ccc(OC(F)(F)F)cc2)C(=O)c3oc(CC)nn3	Celera	CRA-019679	None	None	0	03978CL	B21	-4.72	1616402816
	280310	7	Oc1c(Cl)cc(C[C@H](NC(=O)C(c2ccccc2)c3ccccc3)C(=O)NCC#N)cc1Cl	Celera	CRA-025552	None	None	0	03978CL	B22	20.1	1234298240
	280071	7	Oc1c(I)cc(C[C@H](NC(=O)c2ccc(cc2)c3csc(Nc4ccncc4)n3)C(=O)NCC#N)cc1I	Celera	CRA-012126	None	None	0	03978CL	C03	-1.41	1565392128
	280151	7	Brc1cccc(c1)C(=O)NC2(CCCCC2)C(=O)NCC#N	Celera	CRA-013433	None	None	0	03978CL	C04	4.45	1475192832
	280072	7	CC(C)C[C@H](NC(=O)c1ccc(cc1)c2csc(N=C(N)N)n2)C(=O)N[C@@H](Cc3c[nH]c4ccccc34)C(=O)O	Celera	CRA-012213	None	None	0	03978CL	C05	6.03	1450920960
	280152	7	COc1cccc(C[C@H](NC(=O)OC(C)(C)C)C(=O)NCC#N)c1	Celera	CRA-013579	None	None	0	03978CL	C06	7.39	1430006784
	280073	7	CC(C)C[C@H](NC(=O)c1ccc2nc(oc2c1)c3ccc[n+](C)c3)C(=O)NCC#N	Celera	CRA-012335	I	None	0	03978CL	C07	1.7	1517502464
	280153	7	CC(C)(C)OC(=O)NC1(CCCCC1)C(=O)NC2(CC2)C#N	Celera	CRA-013861	None	None	0	03978CL	C08	-1.41	1565392128
	280074	7	Oc1c(I)cc(C[C@H](NC(=O)c2ccc(cc2)N3CCOCC3)C(=O)NCC#N)cc1I	Celera	CRA-012529	None	None	0	03978CL	C09	-3.04	1590488576
	280154	7	CC(C)CC(C(=O)NCC#N)c1cccc(c1)c2csc(n2)N3CCNCC3	Celera	CRA-014043	None	None	0	03978CL	C10	4.63	1472456064
	280075	7	CC(C)CC(C(=O)NCC#N)c1ccc2ccccc2c1	Celera	CRA-012661	None	None	0	03978CL	C11	-4.72	1616402816
	280155	7	CC(C)C[C@@H](C(=O)NC1(CC1)C#N)c2cccc(c2)c3ccc(cc3)N4CCN(CC4)C(=O)OC(C)(C)C	Celera	CRA-014216	None	None	0	03978CL	C12	3.19	1494640000
	280076	7	Oc1ccc(CC(NC(=O)c2ccc(cc2)N3CCOCC3)C(=O)NCC#N)cc1I	Celera	CRA-012870	None	None	0	03978CL	C13	-4.72	1616402816
	280156	7	CC(C)CC(C(=O)NC1(CC1)C#N)c2cccc(c2)c3ccc(cc3)N4CCN(CCO)CC4	Celera	CRA-014304	None	None	0	03978CL	C14	-1.41	1565392128
	280077	7	CC(C)(C)OC(=O)N[C@@H](Cc1cc(I)cc(I)c1)C(=O)NCC#N	Celera	CRA-013013	None	None	0	03978CL	C15	1.7	1517502464
	280157	7	CC(C)CC(C(=O)NCC#N)c1cccc(c1)c2ccc(cc2)S(=O)(=O)NC(C)CN(C)C	Celera	CRA-014357	None	None	0	03978CL	C16	1.7	1517502464
	280078	7	CC(C)C[C@H](NC(=O)c1ccc(cc1)N2CCOCC2)C(=O)NCCN(CC(C)C)CC(C)C	Celera	CRA-013098	None	None	0	03978CL	C17	0.173	1541075456
	280158	7	CC(C)CC(C(=O)NCC#N)c1cccc(c1)c2csc(n2)N3CC(C)NC(C)C3	Celera	CRA-014404	None	None	0	03978CL	C18	3.19	1494640000
	280079	7	CC(C)(C)OC(=O)NC(Cc1c[nH]c2ccccc12)C(=O)NCC#N	Celera	CRA-013242	None	None	0	03978CL	C19	1.7	1517502464
	280159	7	CC(C)C[C@@H](C(=O)NC1(CC1)C#N)c2cccc(c2)c3ccc(cc3)N4CCN(CC4)C(C)(C)C	Celera	CRA-014600	None	None	0	03978CL	C20	-1.41	1565392128
	280080	7	CC(C)CC(C(=O)NCC#N)c1cccc(c1)c2ccc(O)c(c2)c3oncc3	Celera	CRA-013312	None	None	0	03978CL	C21	3.19	1494640000
	280160	7	CC(C)C[C@H](NC(=O)OCc1ccccc1)C(=O)NC2COCC2=O	Celera	CRA-015001	None	None	0	03978CL	C22	0.173	1541075456
	280231	7	CC(C)C[C@H](NC(=O)c1ccc(cc1)N2CCN(C)CC2)C(=O)N[C@@H](CCCN=C(N)N)C(=O)N	Celera	CRA-015163	None	None	0	03978CL	D03	-3.04	1590488576
	280311	7	COc1cccc(SC[C@H]2CCCC[C@H]2C(=O)NCC#N)c1	Celera	CRA-020581	None	None	0	03978CL	D04	0.173	1541075456
	280232	7	CN1CCN(CC1)c2nc(cs2)c3cccc(c3)C(=O)NC4(CCCCC4)C(=O)NCC#N	Celera	CRA-015300	None	None	0	03978CL	D05	-3.04	1590488576
	280312	7	Fc1ccc(SC[C@H]2CCCC[C@H]2C(=O)NC3(CC3)C#N)cc1	Celera	CRA-021940	None	None	0	03978CL	D06	1.7	1517502464
	280233	7	CN1CCN(CC1)c2nc(cs2)c3ccc(cc3)C(=O)NC(Cc4ccc5ccccc5c4)C(=O)NCC#N	Celera	CRA-015530	None	None	0	03978CL	D07	-1.41	1565392128
	280313	7	CN1CCN(CC1)c2nc(cs2)c3ccc(cc3)C(=O)NC(C(=O)NCC#N)C(C)(C)F	Celera	CRA-022660	None	None	0	03978CL	D08	-1.41	1565392128
	280234	7	CCC[C@H](NC(=O)C1(CCCCC1)NC(=O)c2cnccn2)C(=O)c3oc4ccccc4n3	Celera	CRA-015936	None	None	0	03978CL	D09	-4.72	1616402816
	280314	7	CC(C)C[C@H](NC(C(=O)N1CCOCC1)c2ccc(cc2)c3ccc(cc3)S(=O)(=O)C)C(=O)NCC#N	Celera	CRA-024072	None	None	0	03978CL	D10	-4.72	1616402816
	280235	7	O=C(NC1(CCCCC1)C(=O)NCC#N)N2CCN(CC2)c3ccc(cc3)c4cccnc4	Celera	CRA-016812	None	None	0	03978CL	D11	0.173	1541075456
	280315	7	Oc1c(I)cc(C[C@H](NC(=O)c2ccc(OC(F)(F)F)cc2)C(=O)NCC#N)cc1I	Celera	CRA-024427	None	None	0	03978CL	D12	-3.04	1590488576
	280236	7	CC(C)C[C@H](NC(=O)C1(CCCCC1)NC(=O)c2ccc(cc2)C(C)(C)C)C(=O)c3oc4ccccc4n3	Celera	CRA-017523	None	None	0	03978CL	D13	-3.04	1590488576
	280316	7	CCCC[C@H](NC(=O)OCC(C)C)C(=O)c1oc(nn1)c2occc2	Celera	CRA-024809	None	None	0	03978CL	D14	1.7	1517502464
	280237	7	CCC[C@H](NC(=O)C1(CCCCC1)NC(=O)c2ccc(F)cc2)C(=O)c3oc4ccccc4n3	Celera	CRA-017819	None	None	0	03978CL	D15	-4.72	1616402816
	280317	7	CC[C@H](NC(=O)[C@H](CCC(=O)Nc1ccccc1)NC(=O)c2ccc(Br)cc2)C(=O)c3oc4ccccc4n3	Celera	CRA-025013	None	None	0	03978CL	D16	0.173	1541075456
	280238	7	CN(C)c1cccc2c(cccc12)S(=O)(=O)NCC(=O)N[C@@H](Cc3ccc(F)cc3)C(=O)N[C@@H](CCS(=O)(=O)C)\C=C\S(=O)(=O)c4ccc(F)cc4	Celera	CRA-019184	None	None	0	03978CL	D17	-4.72	1616402816
	280318	7	Oc1c(Cl)cc(C[C@H](NC(=O)c2ccc(Cl)cc2)C(=O)NCC#N)cc1Cl	Celera	CRA-025241	None	None	0	03978CL	D18	0.173	1541075456
	280239	7	O=C(N[C@@H](CCc1ccccc1)\C=C\S(=O)(=O)c2ccccc2)[C@H](Cc3ccccc3)NC(=O)N4CCC(CC4)N5CCOCC5	Celera	CRA-019554	None	None	0	03978CL	D19	-4.72	1616402816
	280319	7	Oc1c(Cl)cc(C[C@H](NC(=O)c2ccc(Cl)cc2)C(=O)NC3(CC3)C#N)cc1Cl	Celera	CRA-025345	None	None	0	03978CL	D20	1.7	1517502464
	280240	7	CCC[C@H](NC(=O)C1(CCCCC1)NC(=O)c2ccc(OC(F)(F)F)cc2)C(=O)c3oc(COC)nn3	Celera	CRA-019680	None	None	0	03978CL	D21	-3.04	1590488576
	280320	7	CS(=O)(=O)\C=C\[C@H](CCCCNC(=O)OCc1ccccc1)NC(=O)[C@H](CCC(=O)Nc2ccccc2)NC(=O)c3ccc(Br)cc3	Celera	CRA-025556	None	None	0	03978CL	D22	15.9	1298942464
	280081	7	CC(C)C[C@H](NC(=O)c1csc(Nc2ccncc2)n1)C(=O)NCC#N	Celera	CRA-012128	None	None	0	03978CL	E03	3.19	1494640000
	280161	7	CSCC[C@H](NC(=O)[C@@H](NC(=O)[C@H](CCCCCN)NC(=O)[C@H](CCC(=O)N)NC(=O)[C@@H]1CCCN1C(=O)[C@@H]2CCCN2)C(C)C)C(=O)N[C@@H](Cc3ccccc3)C(=O)O	Celera	CRA-013466	None	None	0	03978CL	E04	-3.04	1590488576
	280082	7	CC(C)C[C@@H](COC(=O)NCC#N)NC(=O)OCc1ccccc1	Celera	CRA-012226	None	None	0	03978CL	E05	1.7	1517502464
	280162	7	CC(C)CC(C(=O)NCC#N)c1cccc(c1)c2ccc(cc2)c3csc(n3)N(C)C	Celera	CRA-013581	None	None	0	03978CL	E06	-4.72	1616402816
	280083	7	CC(C)C[C@H](NC(=O)c1ccc(cc1)N2CCN(C)CC2)C(=O)NCCN3CCOCC3	Celera	CRA-012379	None	None	0	03978CL	E07	3.19	1494640000
	280163	7	CC(C)C[C@H](NC(=O)OCc1ccccc1)C(=O)NC2(CCSCC2)C#N	Celera	CRA-013862	None	None	0	03978CL	E08	0.173	1541075456
	280084	7	CC(C)CC(CC(C)C)C(=O)NCC#N	Celera	CRA-012537	None	None	0	03978CL	E09	3.19	1494640000
	280164	7	CC(C)CC(C(=O)NCC#N)c1cccc(c1)N2CCN(C)CC2	Celera	CRA-014071	None	None	0	03978CL	E10	-0.0222	1544073472
	280085	7	COc1c(I)cc(CC(NC(=O)OC(C)(C)C)C(=O)NCC#N)cc1I	Celera	CRA-012669	None	None	0	03978CL	E11	-6.46	1643175680
	280165	7	CC(C)CC(C(=O)NCC#N)c1cccc(c1)c2ccc(cc2)C(=O)N3CCN(CCO)CC3	Celera	CRA-014230	None	None	0	03978CL	E12	-8.26	1670850048
	280086	7	CC(C)C[C@H](Nc1nc(COC(=O)C)cs1)C(=O)NCC#N	Celera	CRA-012875	None	None	0	03978CL	E13	-3.04	1590488576
	280166	7	CC(C)CC(C(=O)NCC#N)c1cccc(c1)c2ccc(cc2)S(=O)(=O)NCCN3CCOCC3	Celera	CRA-014305	None	None	0	03978CL	E14	-3.04	1590488576
	280087	7	CSCC[C@H](NC(=O)[C@@H](NC(=O)[C@H](Cc1cc(I)c(O)c(I)c1)NC(=O)[C@H](CCC(=O)N)NC(=O)[C@@H]2CCCN2C(=O)[C@@H]3CCCN3)C(C)C)C(=O)N[C@@H](Cc4ccccc4)C(=O)O	Celera	CRA-013015	None	None	0	03978CL	E15	-3.04	1590488576
	280167	7	CC(C)CC(C(=O)NCC#N)c1cccc(c1)c2ccc(cc2)S(=O)(=O)NCCO	Celera	CRA-014358	None	None	0	03978CL	E16	-4.72	1616402816
	280088	7	CC(C)C[C@H](NC(=O)c1ccc(cc1)N2CCN(C)CC2)C(=O)NCCCN3CCCC3	Celera	CRA-013122	None	None	0	03978CL	E17	-4.72	1616402816
	280168	7	CC(C)CC(C(=O)NCC#N)c1cccc(c1)c2ccc(cc2)S(=O)(=O)N3CCC(C3)N(C)C	Celera	CRA-014444	None	None	0	03978CL	E18	3.19	1494640000
	280089	7	O=C(NC(Cc1c[nH]c2ccccc12)C(=O)NCC#N)OCc3ccccc3	Celera	CRA-013245	None	None	0	03978CL	E19	-1.41	1565392128
	280169	7	CC(C)C[C@@H](C(=O)NCC#N)c1cccc(c1)c2ccc(cc2)C(=O)N3CCC(C3)N(C)C	Celera	CRA-014607	None	None	0	03978CL	E20	-3.04	1590488576
	280090	7	CC(C)C[C@H](NC(=O)c1ccc(OCc2csc(n2)N3CCNCC3)cc1)C(=O)NCC#N	Celera	CRA-013313	None	None	0	03978CL	E21	-3.04	1590488576
	280170	7	CC(C)C[C@H](NC(=O)c1oc2ccc(OCCN3CCOCC3)cc2c1)C(=O)NCC#N	Celera	CRA-015042	None	None	0	03978CL	E22	0.173	1541075456
	280241	7	NC(=O)CNC(=O)C1(CCCCC1)NC(=O)c2ccc(cc2)c3ccc(s3)S(=O)(=O)N4CCNCC4	Celera	CRA-015181	None	None	0	03978CL	F03	-6.46	1643175680
	280321	7	Clc1cc(Cl)cc(SC[C@H]2CCCC[C@H]2C(=O)NCC#N)c1	Celera	CRA-020584	None	None	0	03978CL	F04	1.7	1517502464
	280242	7	CC(C)CC(C(=O)NCC#N)c1nc(cs1)c2ccc(Br)cc2	Celera	CRA-015444	None	None	0	03978CL	F05	0.173	1541075456
	280322	7	CC(C)C[C@@H](NC(c1ccc(Br)cc1)C(F)(F)F)C(=O)NCC#N	Celera	CRA-022256	None	None	0	03978CL	F06	-3.04	1590488576
	280243	7	CC(C)CC(C(=O)NCC#N)c1cccc(c1)c2cccc(c2)c3oncc3	Celera	CRA-015531	None	None	0	03978CL	F07	-4.72	1616402816
	280323	7	Oc1c(I)cc(C[C@H](NC(=O)OCc2ccccc2)C(=O)NCC#N)cc1I	Celera	CRA-023398	None	None	0	03978CL	F08	1.7	1517502464
	280244	7	CCC[C@H](NC(=O)C1(CCCCC1)NC(=O)c2oc3ccccc3c2)C(=O)c4oc5ccccc5n4	Celera	CRA-016009	None	None	0	03978CL	F09	3.19	1494640000
	280324	7	Oc1c(I)cc(C[C@H](NC(=O)c2ccc(Br)cc2)C(=O)NC\C=C\S(=O)(=O)c3ccccc3)cc1I	Celera	CRA-024158	None	None	0	03978CL	F10	-3.04	1590488576
	280245	7	CCC[C@@H](NC(=O)[C@H](CC(C)C)c1cccc(c1)c2cccnc2)C(=O)c3oc4ccccc4n3	Celera	CRA-016845	None	None	0	03978CL	F11	6.03	1450920960
	280325	7	CC(C)C[C@H](NC(c1ccc(Br)cc1)c2nccs2)C(=O)NC3(CC3)C#N	Celera	CRA-024557	None	None	0	03978CL	F12	4.45	1475192832
	280246	7	CCC[C@H](NC(=O)C1(CCCCC1)NC(=O)c2ccc(OC)c(OC)c2)C(=O)c3oc4ccccc4n3	Celera	CRA-017720	None	None	0	03978CL	F13	-1.41	1565392128
	280326	7	CS(=O)(=O)c1ccc(cc1)C(=O)N[C@@H](Cc2cc(I)c(O)c(I)c2)C(=O)NCC#N	Celera	CRA-024819	None	None	0	03978CL	F14	4.63	1472456064
	280247	7	CCC[C@H](NC(=O)C1(CCCCC1)NC(=O)c2ccc(OC(F)(F)F)cc2)C(=O)c3oc4ccccc4n3	Celera	CRA-017821	None	None	0	03978CL	F15	1.7	1517502464
	280327	7	CCCC[C@H](NC(=O)C(CCC(=O)Nc1ccccc1)NC(=O)c2ccc(Br)cc2)C(=O)c3oc4ccccc4n3	Celera	CRA-025149	None	None	0	03978CL	F16	3.19	1494640000
	280248	7	CCC[C@H](NC(=O)C1(CCCCC1)NC(=O)c2ccc(OC(F)(F)F)cc2)C(=O)c3oc(nn3)c4cccc(OC)c4	Celera	CRA-019320	None	None	0	03978CL	F17	1.7	1517502464
	280328	7	Oc1c(Cl)cc(C[C@H](NC(=O)c2ccc(F)c(F)c2)C(=O)NCC#N)cc1Cl	Celera	CRA-025242	None	None	0	03978CL	F18	6.03	1450920960
	280249	7	CCC[C@H](NC(=O)C1(CCCCC1)NC(=O)N2CCN(C)CC2)\C=C\S(=O)(=O)c3ccccc3	Celera	CRA-019555	None	None	0	03978CL	F19	-8.26	1670850048
	280329	7	COc1ccc(cc1)C(=O)N[C@@H](Cc2cc(Cl)c(O)c(Cl)c2)C(=O)NCC#N	Celera	CRA-025346	None	None	0	03978CL	F20	-8.26	1670850048
	280250	7	CCC[C@@H](NC(=O)C(CC(C)C)c1cccc(c1)c2ccc(cc2)N3CCNCC3)C(=O)c4oc(nn4)c5ccc(OC)cc5	Celera	CRA-019709	None	None	0	03978CL	F21	-1.41	1565392128
	280330	7	CS(=O)(=O)\C=C\[C@H](CCCCN)NC(=O)[C@@H](Cc1nc[nH]n1)NC(=O)c2ccc(Br)cc2	Celera	CRA-026170	None	None	0	03978CL	F22	13.6	1333871872
	280091	7	CC(C)C[C@H](NC(=O)c1ccc(cc1)N2CCN(C)CC2)C(=O)N[C@@H](CCCCNC(=O)OCc3ccccc3)C(=O)O	Celera	CRA-012134	None	None	0	03978CL	G03	-4.72	1616402816
	280171	7	CC(C)C[C@H](NC(=O)\C=C\S(=O)(=O)c1ccccc1)C(=O)N[C@@H](Cc2ccccc2)C(=O)O	Celera	CRA-013469	None	None	0	03978CL	G04	-6.46	1643175680
	280092	7	NC(=N)NCCC[C@H](NC(=O)c1ccc(cc1)c2csc(Nc3ccncc3)n2)C(=O)NCC#N	Celera	CRA-012236	None	None	0	03978CL	G05	1.7	1517502464
	280172	7	CC(=C)CC(C(=O)NCC#N)c1cncc(c1)c2ccccc2	Celera	CRA-013582	None	None	0	03978CL	G06	-4.72	1616402816
	280093	7	CC(C)C[C@H](NC(=O)OCc1ccccc1)C(=O)N[C@H]2CCN(C2)C(=O)[C@H](CC(C)C)NC(=O)c3ccc(cc3)c4cnc(Nc5ccncc5)s4	Celera	CRA-012383	None	None	0	03978CL	G07	-3.04	1590488576
	280173	7	CC(C)C[C@H](NC(=O)OCc1ccccc1)C(=O)NC2(CCC(C)CC2)C#N	Celera	CRA-013863	None	None	0	03978CL	G08	-1.41	1565392128
	280094	7	CC(C)CC(C(=O)NCC#N)c1nc(cs1)c2cccc(c2)[N+](=O)[O-]	Celera	CRA-012538	None	None	0	03978CL	G09	-4.72	1616402816
	280174	7	CC(C)CC(C(=O)NCC#N)c1cccc(c1)c2cccc(c2)S(=O)(=O)N3CCN(C)CC3	Celera	CRA-014110	None	None	0	03978CL	G10	-4.72	1616402816
	280095	7	CC(C)C[C@H](Nc1nc(cs1)c2cccnc2)C(=O)NCC#N	Celera	CRA-012717	None	None	0	03978CL	G11	-1.41	1565392128
	280175	7	CC(C)CC(C(=O)NCC#N)c1cccc(c1)c2cccc(c2)C(=O)N3CCN(CCO)CC3	Celera	CRA-014231	None	None	0	03978CL	G12	-1.41	1565392128
	280096	7	CSCC[C@H](NC(=O)[C@@H](NC(=O)[C@H](Cc1cc(I)c(O)c(I)c1)NC(=O)C)C(C)C)C(=O)N[C@@H](Cc2ccccc2)C(=O)O	Celera	CRA-012932	None	None	0	03978CL	G13	-3.04	1590488576
	280176	7	CC(C)CC(C(=O)NC1(CC1)C#N)c2cccc(c2)c3csc(n3)N4CCN(CCO)CC4	Celera	CRA-014307	None	None	0	03978CL	G14	-8.26	1670850048
	280097	7	CC(C)C[C@H](NC(=O)c1ccc(cc1)c2csc(Nc3ccncc3)n2)C(=O)Nc4cnoc4C	Celera	CRA-013017	None	None	0	03978CL	G15	-1.41	1565392128
	280177	7	CC(C)CC(C(=O)NCC#N)c1cccc(c1)c2ccc(cc2)S(=O)(=O)NCc3ccccn3	Celera	CRA-014360	None	None	0	03978CL	G16	-3.04	1590488576
	280098	7	CC(C)CC(C(=O)NCC#N)c1cccc(c1)c2ccc(cc2)S(=O)(=O)N3CCOCC3	Celera	CRA-013147	None	None	0	03978CL	G17	6.03	1450920960
	280178	7	CC(C)CC(C(=O)NCC#N)c1cccc(c1)c2ccc(cc2)S(=O)(=O)N(C)C3CCN(C)C3	Celera	CRA-014445	None	None	0	03978CL	G18	-1.41	1565392128
	280099	7	CC(C)CC(C(=O)NCC#N)c1cccc(c1)c2cccc(c2)[N+](=O)[O-]	Celera	CRA-013266	None	None	0	03978CL	G19	0.173	1541075456
	280179	7	CC(C)C[C@@H](C(=O)NCC#N)c1cccc(c1)c2ccc(cc2)[SH+](O)(O)N(C)CCN(C)C	Celera	CRA-014611	None	None	0	03978CL	G20	-3.25	1593682304
	280100	7	CSCC[C@H](NC(=O)[C@@H](NC(=O)[C@H](Cc1cc(I)c(O)c(I)c1)NC(=O)N2CCOCC2)C(C)C)C(=O)N[C@@H](Cc3ccccc3)C(=O)O	Celera	CRA-013331	None	None	0	03978CL	G21	-4.72	1616402816
	280180	7	CC(C)C[C@H](NC(=O)c1oc2ccc(OCCN3CCOCC3)cc2c1)C(=O)NC4COCC4=O	Celera	CRA-015089	None	None	0	03978CL	G22	-8.26	1670850048
	280251	7	CCCC[C@H](NC(=O)C1(CCCCC1)NC(=O)c2ccc(cc2)c3csc(n3)N4CCN(C)CC4)C(=O)c5oc6ccccc6n5	Celera	CRA-015212	None	None	0	03978CL	H03	4.63	1472456064
	280331	7	COc1ccc(OC)c(SC[C@H]2CCCC[C@H]2C(=O)NCC#N)c1	Celera	CRA-020585	None	None	0	03978CL	H04	-1.41	1565392128
	280252	7	CC(C)CC(C(=O)NCC#N)c1nc(cs1)c2ccc(cc2)c3ccc(cc3)N4CCNCC4	Celera	CRA-015445	None	None	0	03978CL	H05	-4.94	1619701632
	280332	7	CNS(=O)(=O)c1ccc(cc1)c2ccc(cc2)C(N[C@H](CC(C)C)C(=O)NCC#N)C(F)(F)F	Celera	CRA-022355	None	None	0	03978CL	H06	-4.72	1616402816
	280253	7	COc1ccc(cc1)N2CCN(CC2)C(=O)NC3(CCCCC3)C(=O)NCC#N	Celera	CRA-015692	None	None	1	03978CL	H07	4.63	1472456064
	280333	7	Oc1c(I)cc(C[C@H](NC(=O)c2ccc(I)cc2)C(=O)NCC#N)cc1I	Celera	CRA-023515	None	None	0	03978CL	H08	-4.72	1616402816
	280254	7	CCC[C@H](NC(=O)C1(CCCCC1)NC(=O)c2cc3ccccc3s2)C(=O)c4oc5ccccc5n4	Celera	CRA-016010	None	None	0	03978CL	H09	6.03	1450920960
	280334	7	CCOC(=O)[C@H]1O[C@@H]1C(=O)NNC(=O)[C@H](Cc2cc(I)c(O)c(I)c2)NC(=O)c3ccc(Br)cc3	Celera	CRA-024237	None	None	0	03978CL	H10	-8.26	1670850048
	280255	7	CN1CCN(CC1)c2ccc(cc2)N3CCN(CC3)C(=O)NC4(CCCCC4)C(=O)NCC#N	Celera	CRA-016860	None	None	1	03978CL	H11	-4.72	1616402816
	280335	7	CC(C)C[C@H](NC(c1ccc(cc1)c2ccc(F)cc2F)c3nccs3)C(=O)NC4(CC4)C#N	Celera	CRA-024565	None	None	0	03978CL	H12	-1.41	1565392128
	280256	7	CCC[C@H](NC(=O)C1(CCCCC1)NC(=O)c2cc(Cl)ccc2Cl)C(=O)c3oc4ccccc4n3	Celera	CRA-017730	None	None	0	03978CL	H13	-4.72	1616402816
	280336	7	CCC[C@H](N[C@H](C(=O)NC(C)C)c1ccc(cc1)c2ccc(OC)nc2)C(=O)NC3(CC3)C#N	Celera	CRA-024871	None	None	0	03978CL	H14	-4.72	1616402816
	280257	7	CCC[C@H](NC(=O)C1(CCCCC1)NC(=O)c2ccc(Cl)cc2)C(=O)c3oc4ccccc4n3	Celera	CRA-017883	None	None	0	03978CL	H15	-1.41	1565392128
	280337	7	CC(C)(C)OC(=O)N[C@@H](Cc1cc(Cl)c(O)c(Cl)c1)C(=O)NCC#N	Celera	CRA-025162	None	None	0	03978CL	H16	-6.46	1643175680
	280258	7	CCC[C@H](NC(=O)C1(CCCCC1)NC(=O)c2ccc(OC(F)(F)F)cc2)C(=O)c3oc(nn3)c4ccc(cc4)C(F)(F)F	Celera	CRA-019322	None	None	0	03978CL	H17	-1.41	1565392128
	280338	7	Oc1c(Cl)cc(C[C@H](NC(=O)c2cc(F)cc(F)c2)C(=O)NCC#N)cc1Cl	Celera	CRA-025243	None	None	0	03978CL	H18	-4.72	1616402816
	280259	7	CCC[C@H](NC(=O)C1(CCCCC1)NC(=O)N2CCN(C)CC2)C(=O)c3oc(nn3)c4ccc(OC)cc4	Celera	CRA-019556	None	None	0	03978CL	H19	1.7	1517502464
	280339	7	Oc1c(Cl)cc(C[C@H](NC(=O)c2ccc(cc2)c3ccc(cc3)C(F)(F)F)C(=O)NC4(CC4)C#N)cc1Cl	Celera	CRA-025381	None	None	0	03978CL	H20	-4.72	1616402816
	280260	7	CCC[C@H](NC(=O)C1(CCCCC1)NC(=O)N2CCN(CC2)C(C)(C)C)C(=O)c3oc(CC)nn3	Celera	CRA-019725	None	None	0	03978CL	H21	-4.72	1616402816
	280340	7	Clc1ccc(cc1)C(=O)NC(Cc2cc(Cl)cc(Cl)c2)C(=O)NCC#N	Celera	CRA-026515	None	None	0	03978CL	H22	17	1282154752
	280101	7	CC(C)C[C@H](NC(=O)c1ccc(NC(=N)N)cc1)C(=O)N[C@@H](CCCCNC(=O)OCc2ccccc2)C(=O)O	Celera	CRA-012135	None	None	0	03978CL	I03	-1.41	1565392128
	280181	7	CC(C)CC(C(=O)NCC#N)c1csc(n1)N2CCN(C)CC2	Celera	CRA-013492	None	None	0	03978CL	I04	-4.72	1616402816
	280102	7	CC(C)C[C@H](NC(=O)c1csc(n1)c2cccc(N)c2)C(=O)NCC#N	Celera	CRA-012247	None	None	0	03978CL	I05	0.173	1541075456
	280182	7	O=C(NC1(CCCCC1)C(=O)NCC#N)c2cccc(c2)c3ccccc3	Celera	CRA-013613	None	None	0	03978CL	I06	-6.46	1643175680
	280103	7	CC(C)CC(Oc1ccc(cc1)c2ccccc2)C(=O)NCC#N	Celera	CRA-012436	None	None	0	03978CL	I07	-1.41	1565392128
	280183	7	O=C(NC1(C[C@H]2CC[C@@H]1C2)C(=O)NCC#N)c3ccc(cc3)N4CCOCC4	Celera	CRA-013885	None	None	0	03978CL	I08	-6.46	1643175680
	280104	7	CC(C)CC(C(=O)NCC#N)n1cnc2c(NCCN3CCOCC3)ncnc12	Celera	CRA-012548	None	None	0	03978CL	I09	0.173	1541075456
	280184	7	CN1CCN(CC1)c2nc(cs2)c3ccc(cc3)C(=O)NC4(CCOCC4)C(=O)NCC#N	Celera	CRA-014114	None	None	0	03978CL	I10	-6.46	1643175680
	280105	7	CC(C)C[C@H](Nc1nc(cs1)c2ccncc2)C(=O)NCC#N	Celera	CRA-012718	None	None	0	03978CL	I11	-3.04	1590488576
	280185	7	CC(C)CC(C(=O)NCC#N)c1cccc(c1)c2csc(n2)N3CCN(CCO)CC3	Celera	CRA-014265	None	None	0	03978CL	I12	-8.26	1670850048
	280106	7	CCOC(=O)Cc1csc(N[C@@H](CC(C)C)C(=O)NCC#N)n1	Celera	CRA-012940	None	None	0	03978CL	I13	0.173	1541075456
	280186	7	CC(C)CC(C(=O)NCC#N)c1cccc(c1)c2ccc(cc2)S(=O)(=O)NCCN(CCO)CCO	Celera	CRA-014308	None	None	0	03978CL	I14	-1.41	1565392128
	280107	7	CC(C)C[C@H](NC(=O)c1ccc(cc1)N2CCOCC2)C(=O)NC(C#N)C(=O)C	Celera	CRA-013018	None	None	0	03978CL	I15	1.7	1517502464
	280187	7	CCCC[C@H](NC(=O)[C@H](Cc1cc(I)c(O)c(I)c1)NC(=O)OC(C)(C)C)\C=C\S(=O)(=O)c2ccccc2	Celera	CRA-014372	None	None	0	03978CL	I16	-8.26	1670850048
	280108	7	CC(C)C[C@H](NC(=O)c1ccc(cc1)c2csc(NC3CCN(CC3)C(=O)OC(C)(C)C)n2)C(=O)NCC#N	Celera	CRA-013179	None	None	0	03978CL	I17	-4.72	1616402816
	280188	7	CC(C)C[C@@H](C(=O)NCC#N)c1cccc(c1)c2cccc(OCCN(C)C)c2	Celera	CRA-014446	None	None	0	03978CL	I18	-3.04	1590488576
	280109	7	CC(C)CC(C(=O)NCC#N)c1cccc(c1)c2ccc(cc2)[N+](=O)[O-]	Celera	CRA-013267	None	None	0	03978CL	I19	0.173	1541075456
	280189	7	CC(C)C[C@@H](C(=O)NCC#N)c1cccc(c1)c2cccc(OC3CCN(C)C3)c2	Celera	CRA-014627	None	None	0	03978CL	I20	1.7	1517502464
	280110	7	CNS(=O)(=O)c1ccc(cc1)c2cccc(c2)C(CC(C)C)C(=O)NCC#N	Celera	CRA-013358	None	None	0	03978CL	I21	-4.72	1616402816
	280190	7	CC(C)C[C@@H](C(=O)NCC#N)c1cccc(c1)c2ccc(s2)S(=O)(=O)N3CCN(CC3)C(C)(C)C	Celera	CRA-015091	None	None	0	03978CL	I22	-3.04	1590488576
	280261	7	COc1ccc(NS(=O)(=O)C[C@H](CCc2ccccc2)NC(=O)C3(CCCCC3)NC(=O)c4ccc(cc4)c5csc(n5)N6CCN(C)CC6)cc1	Celera	CRA-015217	None	None	0	03978CL	J03	15.9	1298942464
	280341	7	CCCN1CCN(CC1)c2ccc(cc2)C(=O)NC3(CCCCC3)C(=O)N[C@@H](CCc4ccccc4)CS(=O)(=O)Nc5ccc(OC)cc5	Celera	CRA-020637	None	None	0	03978CL	J04	-6.46	1643175680
	280262	7	O=C(NC1(CCCCC1)C(=O)NCC#N)c2ccc(cc2)c3ccc(cc3)c4oncc4	Celera	CRA-015448	None	None	0	03978CL	J05	-1.41	1565392128
	280342	7	CCC[C@H](NC(=O)[C@@H](CC(C)C)NC(=O)c1ccc(cc1)N2CCN(C)CC2)C(=O)c3oc(nn3)c4occc4	Celera	CRA-022379	None	None	0	03978CL	J06	0.173	1541075456
	280263	7	CC(C)CC(C(=O)NCC#N)c1cnc(s1)c2ccc(cc2)c3csc(n3)N4CCNCC4	Celera	CRA-015768	None	None	0	03978CL	J07	-4.72	1616402816
	280343	7	Oc1c(I)cc(C[C@H](NC(=O)c2ccc(Br)cc2)C(=O)NCC#N)cc1I	Celera	CRA-023648	None	None	0	03978CL	J08	-3.04	1590488576
	280264	7	CCC[C@H](NC(=O)C1(CCCCC1)NC(=O)c2oc3ccc(OC)cc3c2)C(=O)c4oc5ccccc5n4	Celera	CRA-016011	None	None	0	03978CL	J09	-6.46	1643175680
	280344	7	CCCC[C@H](NC(=O)[C@H](CCC)N[C@@H](c1ccc(cc1)c2ccc(cc2)S(=O)(=O)C)C(F)(F)F)C(=O)c3oc(nn3)c4occc4	Celera	CRA-024282	None	None	0	03978CL	J10	-3.04	1590488576
	280265	7	O=C(NC1(CCCCC1)C(=O)NCC#N)N2CCN(CC2)c3ccccn3	Celera	CRA-016913	None	None	0	03978CL	J11	-1.41	1565392128
	280345	7	CC(C)C[C@H](NC(c1ccc(cc1)c2ccc(cc2)S(=O)(=O)C)c3nccs3)C(=O)NC4(CC4)C#N	Celera	CRA-024569	None	None	0	03978CL	J12	-8.26	1670850048
	280266	7	O=C(NCC#N)C1CCCCN1c2cccc(c2)c3cccc(c3)N4CCC(CC4)N5CCOCC5	Celera	CRA-017753	None	None	0	03978CL	J13	-4.72	1616402816
	280346	7	CCC[C@H](N[C@H](C(=O)NCC1CCCCC1)c2ccc(cc2)c3ccc(cc3)S(=O)(=O)C)C(=O)NC4(CC4)C#N	Celera	CRA-024917	None	None	0	03978CL	J14	-8.26	1670850048
	280267	7	CCC[C@H](NC(=O)C1(CCCCC1)NC(=O)c2ccc(cc2)C(F)(F)F)C(=O)c3oc4ccccc4n3	Celera	CRA-017886	None	None	0	03978CL	J15	-8.26	1670850048
	280347	7	CC(C)(C)OC(=O)N[C@@H](Cc1cc(Cl)c(O)c(Cl)c1)C(=O)NC2(CC2)C#N	Celera	CRA-025163	None	None	0	03978CL	J16	-1.41	1565392128
	280268	7	CCC[C@H](NC(=O)C1(CCCCC1)NC(=O)c2ccc(OC(F)(F)F)cc2)C(=O)c3oc(nn3)c4cccc(c4)C(F)(F)F	Celera	CRA-019323	None	None	0	03978CL	J17	-10.1	1699472896
	280348	7	Oc1c(Cl)cc(C[C@H](NC(=O)c2ccc(Br)cc2)C(=O)NCC#N)cc1Cl	Celera	CRA-025244	None	None	0	03978CL	J18	0.173	1541075456
	280269	7	CCC[C@H](NC(=O)C1(CCCCC1)NC(=O)N2CCC(CC2)N3CCOCC3)C(=O)c4oc(nn4)c5ccc(OC)cc5	Celera	CRA-019557	None	None	0	03978CL	J19	-8.26	1670850048
	280349	7	CN1CCN(CC1)c2ccc(cc2)C(=O)N[C@@H](Cc3cc(Cl)c(O)c(Cl)c3)C(=O)NCC#N	Celera	CRA-025383	None	None	0	03978CL	J20	-3.25	1593682304
	280270	7	CCC[C@H](NC(=O)C1(CCCCC1)NC(=O)N2CCN(CC2)C(C)(C)C)C(=O)c3oc(COC)nn3	Celera	CRA-019726	None	None	0	03978CL	J21	-10.1	1699472896
	280350	7	Cc1nc(cs1)c2ccc(cc2)C(=O)N[C@@H](Cc3cc(Cl)c(O)c(Cl)c3)C(=O)NCC#N	Celera	CRA-026516	None	None	0	03978CL	J22	17	1282154752
	280111	7	COc1ccc(cc1)C(=O)N[C@@H](Cc2ccc(NC(=N)N)cc2)C(=O)NCC#N	Celera	CRA-012137	None	None	0	03978CL	K03	-1.41	1565392128
	280191	7	Oc1c(I)cc(C[C@H](NC(=O)N2CCOCC2)C(=O)NCC#N)cc1I	Celera	CRA-013510	None	None	0	03978CL	K04	-6.46	1643175680
	280112	7	CC(C)C[C@H](NC(=O)c1csc(n1)c2ccccc2N)C(=O)NCC#N	Celera	CRA-012248	None	None	0	03978CL	K05	-3.04	1590488576
	280192	7	CC(C)CC(C(=O)NCC#N)c1cccc(c1)c2ccc(NS(=O)(=O)c3cccs3)cc2	Celera	CRA-013645	None	None	0	03978CL	K06	0.173	1541075456
	280113	7	CC(C)C[C@H](Nc1nc(cs1)c2ccc(cc2)[N+](=O)[O-])C(=O)NCC#N	Celera	CRA-012452	None	None	0	03978CL	K07	-4.72	1616402816
	280193	7	CC(C)C[C@H](NC(=O)OCc1ccccc1)C(=O)NC2(CC[SH+](O)(O)CC2)C#N	Celera	CRA-014003	None	None	0	03978CL	K08	0.173	1541075456
	280114	7	CC(C)C[C@H](Nc1nc(cs1)c2ccccc2)C(=O)NCC#N	Celera	CRA-012587	None	None	0	03978CL	K09	-6.46	1643175680
	280194	7	CC(C)CC(C(=O)NCC#N)c1cccc(c1)c2ccc(cc2)S(=O)(=O)N3CCNCC3	Celera	CRA-014118	None	None	0	03978CL	K10	-4.72	1616402816
	280115	7	CC(C)C[C@H](NC(=O)c1ccc(cc1)c2csc(Nc3ccncc3)n2)C(=O)NCCN4CCOCC4	Celera	CRA-012736	None	None	0	03978CL	K11	-1.41	1565392128
	280195	7	COc1ccc(cc1[SH+](O)(O)N2CCN(CCO)CC2)c3cccc(c3)C(CC(C)C)C(=O)NCC#N	Celera	CRA-014270	None	None	0	03978CL	K12	1.7	1517502464
	280116	7	CC(C)CC(C(=O)NCC#N)c1csc(n1)c2ccc(cc2)N3CCOCC3	Celera	CRA-012959	None	None	1	03978CL	K13	-1.41	1565392128
	280196	7	CC(C)CC(C(=O)NCC#N)c1cccc(c1)c2ccc(cc2)S(=O)(=O)NCCCN3CCOCC3	Celera	CRA-014309	None	None	0	03978CL	K14	-1.41	1565392128
	280117	7	CC(C)CC(NC(=O)c1cccc(c1)c2ccccc2)C(=O)NC(C#N)C(=O)C	Celera	CRA-013020	None	None	0	03978CL	K15	-1.41	1565392128
	280197	7	CCCC[C@H](NC(=O)[C@@H](N)Cc1cc(I)c(O)c(I)c1)\C=C\S(=O)(=O)c2ccccc2	Celera	CRA-014373	None	None	0	03978CL	K16	1.7	1517502464
	280118	7	CC(C)C[C@H](NC(=O)c1ccc(Nc2nc(cs2)c3ccncc3)cc1)C(=O)NCC#N	Celera	CRA-013182	None	None	0	03978CL	K17	7.39	1430006784
	280198	7	CC(C)CC(C(=O)NCC#N)c1cncc(c1)c2ccc(cc2)N3CCN(CC3)C=O	Celera	CRA-014448	None	None	0	03978CL	K18	-6.46	1643175680
	280119	7	CC(C)CC(C(=O)NCC#N)c1cccc(c1)c2cnc3ccccc3c2	Celera	CRA-013274	None	None	0	03978CL	K19	-1.41	1565392128
	280199	7	O=C(NCC#N)C(Cc1ccc2occc2c1)NC(=O)c3ccc(cc3)N4CCOCC4	Celera	CRA-014799	None	None	0	03978CL	K20	0.173	1541075456
	280120	7	CC(C)CC(C(=O)NCC#N)c1cccc(c1)c2cccc(c2)c3csc(N=C(N)N)n3	Celera	CRA-013420	None	None	0	03978CL	K21	-3.04	1590488576
	280200	7	CN1CCN(CC1)c2nc(cs2)c3ccc(cc3)C(=O)NC4(CCCCC4)C(=O)NC(CCCN=C(N)N)C(=O)Nc5ccc6OC(=O)C=C(C)c6c5	Celera	CRA-015113	None	None	0	03978CL	K22	4.63	1472456064
	280271	7	FC(F)(F)CN1CCN(CC1)S(=O)(=O)c2ccc(cc2)c3ccc(cc3)C(=O)NC4(CCCCC4)C(=O)NCC#N	Celera	CRA-015220	None	None	0	03978CL	L03	3.19	1494640000
	280351	7	CCC[C@H](NC(=O)C1(CCCCC1)NC(=O)OC(C)(C)C)C(=O)c2oc(nn2)c3occc3	Celera	CRA-020972	None	None	0	03978CL	L04	-6.46	1643175680
	280272	7	CC(C)CC(C(=O)NCC#N)c1cccc(c1)c2ccc(cc2)c3oncc3	Celera	CRA-015496	None	None	0	03978CL	L05	1.7	1517502464
	280352	7	CCC[C@H](NC(=O)[C@@H](CC(C)C)NC(=O)c1ccc(cc1)N2CCN(C)CC2)C(=O)c3oc(nn3)c4ccccc4OC	Celera	CRA-022380	None	None	0	03978CL	L06	-8.26	1670850048
	280273	7	CN1CCN(CC1)c2nc(cs2)c3ccc(cc3)C(=O)NC4(CCCCC4)C(=O)N[C@H]5[C@@H](NC5=O)OC(=O)C	Celera	CRA-015842	None	None	0	03978CL	L07	1.7	1517502464
	280353	7	Cc1ccc(cc1)C(=O)N[C@@H](Cc2cc(I)c(O)c(I)c2)C(=O)NCC#N	Celera	CRA-023656	None	None	0	03978CL	L08	-6.46	1643175680
	280274	7	CCC[C@H](NC(=O)C1(CCCCC1)NC(=O)c2ccc(cc2)c3csc(n3)N4CCN(C)CC4)C(=O)c5oc6ccccc6n5	Celera	CRA-016056	None	None	0	03978CL	L09	-6.46	1643175680
	280354	7	Oc1c(I)cc(C[C@H](NC(=O)c2ccc(cc2)c3ccccc3)C(=O)NCC#N)cc1I	Celera	CRA-024286	None	None	0	03978CL	L10	-1.41	1565392128
	280275	7	O=C(NC1(CCCCC1)C(=O)NCC#N)N2CCN(CC2)c3ncccn3	Celera	CRA-016914	None	None	0	03978CL	L11	-1.41	1565392128
	280355	7	Oc1c(I)cc(C[C@H](NC(=O)c2ccc(cc2)C(F)(F)F)C(=O)NCC#N)cc1I	Celera	CRA-024590	None	None	0	03978CL	L12	-3.04	1590488576
	280276	7	Fc1cccc(c1F)c2cccc(c2)N3CCCCC3C(=O)NCC#N	Celera	CRA-017796	None	None	0	03978CL	L13	0.173	1541075456
	280356	7	CCC[C@H](N[C@H](C(=O)NCC#N)c1ccc(cc1)c2ccc(cc2)S(=O)(=O)C)C(=O)NC3(CC3)C#N	Celera	CRA-024918	None	None	0	03978CL	L14	-6.46	1643175680
	280277	7	CC(C)C[C@@H](C(=O)NCC#N)c1cccc(c1)c2cccc(c2)N3CCNCC3	Celera	CRA-017903	None	None	0	03978CL	L15	-4.72	1616402816
	256034	8	CC(C)(C)c1ccc(cc1)C(=O)N[C@@H](Cc2cc(Cl)c(O)c(Cl)c2)C(=O)NCC#N	Celera	CRA-025193	None	None	0	03978CL	L16	-1.41	1565392128
	280278	7	CCC[C@H](NC(=O)[C@H](Cc1ccccc1)NC(=O)N2CCC(CC2)N3CCOCC3)\C=C\S(=O)(=O)c4ccccc4	Celera	CRA-019446	None	None	0	03978CL	L17	-3.04	1590488576
	280357	7	Oc1c(Cl)cc(C[C@H](NC(=O)c2cc(F)c(F)cc2F)C(=O)NCC#N)cc1Cl	Celera	CRA-025249	None	None	0	03978CL	L18	-3.04	1590488576
	280279	7	CCC[C@H](NC(=O)C1(CCCCC1)NC(=O)N2CCN(CC2)C(C)(C)C)C(=O)c3oc(nn3)c4ccc(OC)cc4	Celera	CRA-019558	None	None	0	03978CL	L19	-4.72	1616402816
	280358	7	Cc1cccc(NC(=O)CC[C@H](NC(=O)c2ccc(Br)cc2)C(=O)NCC#N)c1	Celera	CRA-025384	None	None	0	03978CL	L20	-4.72	1616402816
	280280	7	O=C(NC1(CCCCC1)C(=O)NCC#N)c2csc(n2)N3CCC(CC3)N4CCOCC4	Celera	CRA-019777	None	None	0	03978CL	L21	-8.26	1670850048
	256032	8	CN1CCN(CC1)c2nc(cs2)c3ccc(cc3)C(=O)NC(Cc4cc(Cl)cc(Cl)c4)C(=O)NCC#N	Celera	CRA-026519	None	None	0	03978CL	L22	17	1282154752
	280121	7	CC(C)C[C@H](NC(=O)c1ccc(cc1)c2cnc(N=C(N)N)s2)C(=O)N[C@@H](CCCCNC(=O)C)C(=O)O	Celera	CRA-012138	None	None	0	03978CL	M03	-3.04	1590488576
	280201	7	Oc1c(I)cc(C[C@H](NC(=O)c2ccc(cc2)N3CCOCC3)C(=O)NC4(CC4)C#N)cc1I	Celera	CRA-013560	None	None	0	03978CL	M04	-1.41	1565392128
	280122	7	CC(C)C[C@H](NC(=O)c1ccc(cc1)c2cnc(N=C(N)N)s2)C(=O)N[C@@H](Cc3cccnc3)C(=O)N	Celera	CRA-012292	None	None	0	03978CL	M05	3.19	1494640000
	280202	7	CC(C)C[C@H](NC(=O)c1ccc(cc1)N2CCOCC2)C(=O)NC3(CCOCC3)C#N	Celera	CRA-013716	None	None	0	03978CL	M06	13.6	1333871872
	280123	7	CC(C)CC(C(=O)NCC#N)n1cnc2c(Cl)nc(Cl)nc12	Celera	CRA-012469	None	None	0	03978CL	M07	1.7	1517502464
	280203	7	CC(C)(C)OC(=O)N1CCN(CC1)S(=O)(=O)c2ccc(cc2)C(=O)NC3(CCCCC3)C(=O)NCC#N	Celera	CRA-014016	None	None	0	03978CL	M08	-1.41	1565392128
	280124	7	CC(C)CC(C(=O)NCC#N)c1cccc2ccccc12	Celera	CRA-012588	None	None	0	03978CL	M09	-8.26	1670850048
	280204	7	CC(C)CC(C(=O)NCC#N)c1cccc(c1)c2ccc(cc2)S(=O)(=O)N3CCN(CCO)CC3	Celera	CRA-014188	None	None	0	03978CL	M10	1.7	1517502464
	280125	7	O=C(NC1(CCCCC1)C(=O)NCC#N)OCc2ccccc2	Celera	CRA-012781	None	None	0	03978CL	M11	-6.46	1643175680
	280205	7	CC(C)C[C@H](NC(=O)c1ccc(cc1)N2CCN(C)CC2)C(=O)NC3(CCSC3)C#N	Celera	CRA-014272	None	None	0	03978CL	M12	-1.41	1565392128
	280126	7	CC(C)C[C@H](NC(=O)c1ccc(cc1)N2CCN(C)CC2)C(=O)Nc3cnoc3C	Celera	CRA-012971	None	None	0	03978CL	M13	0.173	1541075456
	280206	7	CN1CCN(CC1)c2nc(cs2)c3ccc(OC4(CCCCC4)C(=O)NCC#N)cc3	Celera	CRA-014321	None	None	0	03978CL	M14	-4.72	1616402816
	280127	7	CC(C)C[C@H](NC(=O)OCc1ccccc1)C(=O)NC(C#N)C(=O)C	Celera	CRA-013021	None	None	0	03978CL	M15	0.173	1541075456
	280207	7	O=C(NC1(CCCCC1)C(=O)NCC#N)c2ccc(cc2)c3csc(CN4CCOCC4)n3	Celera	CRA-014379	None	None	0	03978CL	M16	0.173	1541075456
	280128	7	CC(C)CC(C(=O)NCC#N)c1cccc(c1)c2cncc3ccccc23	Celera	CRA-013193	None	None	0	03978CL	M17	0.173	1541075456
	280208	7	CC(C)CC(C(=O)NCC#N)c1cccc(c1)c2ccc(cc2)S(=O)(=O)N3CCN(CC3)C=O	Celera	CRA-014538	None	None	0	03978CL	M18	-1.41	1565392128
	280129	7	CC(C)C[C@H](NC(=O)c1ccc(cc1)N2CCN(C)CC2)C(=O)N[C@@H](CC3CCCN3C(=N)N)C(=O)O	Celera	CRA-013301	None	None	0	03978CL	M19	-1.41	1565392128
	280209	7	CC(C)CC(C(=O)NC1(CC1)C#N)c2cccc(c2)c3cccc(c3)c4csc(n4)N5CCNCC5	Celera	CRA-014888	None	None	0	03978CL	M20	-6.46	1643175680
	280130	7	Oc1c(I)cc(C[C@H](NC(=O)c2ccc(cc2)N3CCOCC3)C(=O)N[C@@H](CCc4ccccc4)\C=C\S(=O)(=O)c5ccccc5)cc1I	Celera	CRA-013422	None	None	0	03978CL	M21	0.173	1541075456
	280210	7	CC(C)CC(C(=O)NCC#N)c1cccc(c1)c2ccc(cc2)S(=O)(=O)N3CCN(CC(F)(F)F)CC3	Celera	CRA-015117	None	None	0	03978CL	M22	-4.72	1616402816
	280281	7	CC(C)CC(C(=O)NCC#N)c1cccc(c1)c2ccc(cc2)c3csc(N)n3	Celera	CRA-015242	None	None	0	03978CL	N03	0.173	1541075456
	280359	7	Fc1ccc(cc1F)S(=O)(=O)C[C@H]2CCCC[C@H]2C(=O)NCC#N	Celera	CRA-021638	None	None	0	03978CL	N04	-6.46	1643175680
	280282	7	CC(C)CC(C(=O)NCC#N)c1cnc(s1)c2ccc(Br)cc2	Celera	CRA-015497	None	None	0	03978CL	N05	-1.41	1565392128
	280360	7	CC(C)C[C@@H](NC(=O)c1ccc(cc1)N2CCN(C)CC2)C(=O)NCC#N	Celera	CRA-022382	None	None	0	03978CL	N06	0.173	1541075456
	280283	7	CCC[C@H](NC(=O)C1(CCCCC1)NC(=O)c2cccnc2)C(=O)c3oc4ccccc4n3	Celera	CRA-015877	None	None	0	03978CL	N07	0.173	1541075456
	280361	7	CCCC[C@H](NC(=O)[C@H](CC(C)C)NC(=O)OCc1ccccc1)C(=O)c2oc(nn2)c3occc3	Celera	CRA-023884	None	None	0	03978CL	N08	12.5	1352050816
	280284	7	CCC[C@H](NC(=O)[C@H]1CCCC[C@H]1NC(=O)c2ccc(cc2)c3csc(n3)N4CCN(C)CC4)C(=O)c5oc6ccccc6n5	Celera	CRA-016387	None	None	0	03978CL	N09	-1.61	1568485760
	280362	7	COc1ccc(cc1)C(=O)N[C@@H](Cc2cc(I)c(O)c(I)c2)C(=O)NCC#N	Celera	CRA-024287	None	None	0	03978CL	N10	-3.25	1593682304
	280285	7	O=C(NCC#N)C1CCCCN1S(=O)(=O)c2ccc(cc2)c3cccs3	Celera	CRA-017412	None	None	0	03978CL	N11	1.7	1517502464
	280363	7	CSc1ccc(cc1)C(=O)N[C@@H](Cc2cc(I)c(O)c(I)c2)C(=O)NCC#N	Celera	CRA-024654	None	None	0	03978CL	N12	-1.41	1565392128
	280286	7	CC(C)C[C@@H](C(=O)NCC#N)c1cccc(c1)C#CCN2CCOCC2	Celera	CRA-017803	None	None	0	03978CL	N13	-10.1	1699472896
	280364	7	CCC[C@H](N[C@H](C(=O)NCc1ccccn1)c2ccc(cc2)c3ccc(cc3)S(=O)(=O)C)C(=O)NC4(CC4)C#N	Celera	CRA-024921	None	None	0	03978CL	N14	1.7	1517502464
	280287	7	CCC[C@H](NC(=O)C1(CCCCC1)NC(=O)c2ccc(OC)cc2)C(=O)c3oc4ccccc4n3	Celera	CRA-017978	None	None	0	03978CL	N15	-3.04	1590488576
	280365	7	Oc1c(Cl)cc(C[C@H](NC(=O)c2ccc(F)cc2F)C(=O)NCC#N)cc1Cl	Celera	CRA-025197	None	None	0	03978CL	N16	-6.46	1643175680
	280288	7	CCC[C@H](NC(=O)[C@H](Cc1ccc2ccccc2c1)NC(=O)N3CCC(CC3)N4CCOCC4)\C=C\S(=O)(=O)c5ccccc5	Celera	CRA-019547	None	None	0	03978CL	N17	0.173	1541075456
	280366	7	Oc1c(Cl)cc(C[C@H](NC(=O)c2ccc(cc2)c3ccccc3)C(=O)NCC#N)cc1Cl	Celera	CRA-025293	None	None	0	03978CL	N18	-4.72	1616402816
	280289	7	CC(C)(C)OC(=O)N1CCN(CC1)c2ccc(cc2)c3cc(F)cc(c3)N4CCCCC4C(=O)NCC#N	Celera	CRA-019590	None	None	0	03978CL	N19	-1.41	1565392128
	280367	7	CN1CCN(CC1)c2nc(cs2)c3ccc(cc3)C(=O)N[C@@H](Cc4cc(Cl)c(O)c(Cl)c4)C(=O)NCC#N	Celera	CRA-025386	None	None	0	03978CL	N20	-6.46	1643175680
	280290	7	O=C(NCC#N)[C@@H]1CCCC[C@@H]1CSc2oc3ccccc3n2	Celera	CRA-019823	None	None	0	03978CL	N21	-4.72	1616402816
	280368	7	CCC[C@@H](NC(=O)OCc1ccccc1)C(=O)c2noc(n2)C(=O)NCc3oc(C)cc3	Celera	CRA-027304	None	None	0	03978CL	N22	19.1	1249848448
	280131	7	CC(C)C[C@H](NC(=O)c1ccc(cc1)N2CCOCC2)C(=O)NC(C#N)C#N	Celera	CRA-012140	None	None	0	03978CL	O03	-1.61	1568485760
	280211	7	CC(C)(C)OC(=O)N[C@@H](Cc1cccc(c1)[N+](=O)[O-])C(=O)NCC#N	Celera	CRA-013561	None	None	0	03978CL	O04	3.19	1494640000
	280132	7	CC(C)C[C@H](NC(=O)c1ccc(cc1)c2csc(N=C(N)N)n2)C(=O)N[C@@H](CCCCNC(=O)OCc3ccccc3)C(=O)O	Celera	CRA-012330	None	None	0	03978CL	O05	-1.41	1565392128
	280212	7	CC(C)C[C@H](NC(=O)c1ccc(cc1)N2CCOCC2)C(=O)NC3(CCC3)C#N	Celera	CRA-013739	None	None	0	03978CL	O06	-12	1729093248
	280133	7	CC(=O)N[C@@H](Cc1cc(I)c(O)c(I)c1)C(=O)NCC#N	Celera	CRA-012503	None	None	0	03978CL	O07	3.19	1494640000
	280213	7	CC(C)CC(NC(=O)OCc1ccccc1)C(=O)NC2(CCN(C)CC2)C#N	Celera	CRA-014039	None	None	0	03978CL	O08	4.63	1472456064
	280134	7	CC(=C)CC(C(=O)NCC#N)c1csc(n1)c2ccccc2	Celera	CRA-012589	None	None	0	03978CL	O09	-4.72	1616402816
	280214	7	CN1CCN(CC1)c2nc(cs2)c3ccc(cc3)S(=O)(=O)NC4(CCCCC4)C(=O)NCC#N	Celera	CRA-014209	None	None	0	03978CL	O10	-3.04	1590488576
	280135	13	CC(C)N(CCNC(=O)[C@H](Cc1cc(I)c(O)c(I)c1)NC(=O)c2ccc(cc2)c3csc(Nc4ccncc4)n3)C(C)C	Celera	CRA-012809	None	None	0	03978CL	O11	4.63	1472456064
	280215	7	CC(C)CC(C(=O)NCC#N)c1cccc(c1)c2ccc(OC3CCN(CC3)C(=O)OC(C)(C)C)cc2	Celera	CRA-014292	None	None	0	03978CL	O12	-1.61	1568485760
	280136	7	CC(C)CC(C(=O)NCC#N)n1cnc2c(NCCCN3CCOCC3)ncnc12	Celera	CRA-012976	None	None	0	03978CL	O13	-1.41	1565392128
	280216	7	CC(C)CC(C(=O)NCC#N)c1cccc(c1)c2cccc(OC3CCNCC3)c2	Celera	CRA-014350	None	None	0	03978CL	O14	4.63	1472456064
	280137	7	CC(C)C[C@H](Nc1nc(cs1)c2cccc(NC(=O)OCc3ccc(Cl)c(Cl)c3)c2)C(=O)NCC#N	Celera	CRA-013027	None	None	0	03978CL	O15	15.9	1298942464
	280217	7	CC(C)CC(C(=O)NCC#N)c1cccc(c1)c2cccc(c2)C(=O)NCCN3CCOCC3	Celera	CRA-014383	None	None	0	03978CL	O16	4.63	1472456064
	280138	7	CC(C)CC(C(=O)NCC#N)c1cccc(c1)c2cccc(F)c2	Celera	CRA-013194	None	None	0	03978CL	O17	0.173	1541075456
	280218	7	CC(C)C[C@@H](C(=O)NC1(CC1)C#N)c2cccc(c2)c3cccc(c3)c4csc(n4)N5CCN(C)CC5	Celera	CRA-014559	None	None	0	03978CL	O18	3.19	1494640000
	280139	7	CC(C)CC(C(=O)NCC#N)c1cccc(c1)c2ccc(cc2)N(C)C	Celera	CRA-013307	None	None	0	03978CL	O19	1.7	1517502464
	280219	7	CC(C)CC(C(=O)NCC#N)c1cccc(c1)c2ccc(cc2)C3(O)CCN(CC3)C=O	Celera	CRA-014898	None	None	0	03978CL	O20	3.19	1494640000
	280140	7	CC(C)C[C@H](NC(=O)OCc1ccccc1)C(=O)N[C@H]2[C@@H](NC2=O)OC(=O)C	Celera	CRA-013427	None	None	0	03978CL	O21	1.7	1517502464
	280220	7	CC(C)C[C@@H](C(=O)NC1(CC1)C#N)c2cccc(c2)c3ccc(cc3)N4CCN(CC(F)(F)F)CC4	Celera	CRA-015118	None	None	0	03978CL	O22	1.7	1517502464
	280291	7	CC(C)CC(C(=O)NCC#N)c1cccc(c1)c2csc(n2)N3CCC(CC3)NC(C)(C)C	Celera	CRA-015244	None	None	0	03978CL	P03	1.7	1517502464
	280369	7	O=C(NCC#N)[C@@H]1CCCC[C@@H]1CS(=O)(=O)c2ccc(cc2)S(=O)(=O)CCc3ccccc3	Celera	CRA-021810	None	None	0	03978CL	P04	-1.41	1565392128
	280292	7	CC(C)C[C@@H](C(=O)NCC#N)c1cccc(c1)c2ccc(cc2)C3(C)CCNCC3	Celera	CRA-015528	None	None	0	03978CL	P05	1.7	1517502464
	280370	7	CCC[C@H](NC(=O)OC(C)(C)C)C(=O)NCC#N	Celera	CRA-022640	None	None	0	03978CL	P06	-6.68	1646584576
	280293	7	CCC[C@H](NC(=O)C1(CCCCC1)NC(=O)c2ccncc2)C(=O)c3oc4ccccc4n3	Celera	CRA-015891	None	None	0	03978CL	P07	0.173	1541075456
	280371	7	CC(C)C[C@H](N[C@@H](C(=O)NC(C)C)c1ccc(cc1)c2ccc(cc2)S(=O)(=O)C)C(=O)NCC#N	Celera	CRA-024070	None	None	0	03978CL	P08	0.173	1541075456
	280294	7	CCC[C@H](NC(=O)C1(CCCCC1)NC(=O)c2cccc(c2)N(C)C)C(=O)c3oc4ccccc4n3	Celera	CRA-016389	None	None	0	03978CL	P09	3.19	1494640000
	280372	7	CCCC[C@H](NC(=O)[C@H](CCC)N[C@@H](c1ccc(cc1)c2ccc(cc2)S(=O)(=O)N)C(F)(F)F)C(=O)c3oc(nn3)c4occc4	Celera	CRA-024383	None	None	0	03978CL	P10	-4.72	1616402816
	280295	7	O=C(NCC#N)C1CCCCN1S(=O)(=O)c2ccc(cc2)c3ccsc3	Celera	CRA-017413	None	None	0	03978CL	P11	1.7	1517502464
	280373	7	Cc1cc(C)cc(c1)C(=O)N[C@@H](Cc2cc(I)c(O)c(I)c2)C(=O)NCC#N	Celera	CRA-024774	None	None	0	03978CL	P12	-3.04	1590488576
	280296	7	CCN1CCN(CC#Cc2cccc(c2)[C@@H](CC(C)C)C(=O)NCC#N)CC1	Celera	CRA-017804	None	None	0	03978CL	P13	-4.72	1616402816
	280374	7	Cc1ccc(NC(=O)CC[C@H](NC(=O)c2ccc(Br)cc2)C(=O)NCC#N)cc1	Celera	CRA-024978	None	None	0	03978CL	P14	3.19	1494640000
	280297	7	CC(C)C[C@H](NC(=O)[C@H](Cc1ccc(O)cc1)NC(=O)[C@H](CC(C)C)NC(=O)[C@H](CC(C)C)NC(=O)OC(C)(C)C)\C=C\S(=O)(=O)C	Celera	CRA-019055	None	None	0	03978CL	P15	-1.41	1565392128
	280375	7	COc1cccc(c1)C(=O)N[C@@H](Cc2cc(Cl)c(O)c(Cl)c2)C(=O)NCC#N	Celera	CRA-025239	None	None	0	03978CL	P16	1.7	1517502464
	280298	7	CCC[C@H](NC(=O)[C@H](Cc1ccc(F)cc1)NC(=O)N2CCC(CC2)N3CCOCC3)\C=C\S(=O)(=O)c4ccccc4	Celera	CRA-019552	None	None	0	03978CL	P17	6.03	1450920960
	280376	7	Oc1c(Cl)cc(C[C@H](NC(=O)c2ccc(cc2)c3ccc(Cl)cc3)C(=O)NCC#N)cc1Cl	Celera	CRA-025309	None	None	0	03978CL	P18	-3.25	1593682304
	280299	7	Fc1ccc(cc1)S(=O)(=O)C[C@H]2CCCC[C@H]2C(=O)NCC#N	Celera	CRA-019678	None	None	0	03978CL	P19	-3.25	1593682304
	256035	8	CC(C)(C)c1ccc(cc1)C(=O)N[C@@H](Cc2cc(Cl)c(O)c(Cl)c2)C(=O)NC3(CC3)C#N	Celera	CRA-025388	None	None	0	03978CL	P20	0.173	1541075456
	280300	7	O=C(NCC#N)[C@@H]1CCCC[C@@H]1CSC2=NCCS2	Celera	CRA-019838	None	None	0	03978CL	P21	-3.04	1590488576
	280377	7	CCC[C@H](NC(=O)OCc1ccccc1)C(=O)c2noc(n2)C(=O)NCc3ccc(cc3)c4ccccc4	Celera	CRA-027416	None	None	0	03978CL	P22	19.1	1249848448
	280378	7	O=C(N[C@@H](CCc1ccccc1)C(=O)c2oc3ccccc3n2)[C@H](Cc4ccc5ccccc5c4)NC(=O)C6CCNCC6	Celera	CRA-005838	None	None	0	03979CL	A03	1.35	1541075456
	280458	7	O=C(NCC#N)C(CCSc1ccccc1)NC(=O)c2ccccc2	Celera	CRA-011195	None	None	0	03979CL	A04	-0.214	1565392128
	280379	7	COC(=O)c1coc(n1)C(=O)[C@H](CCc2ccccc2)NC(=O)CCC3CCCCC3	Celera	CRA-009858	None	None	0	03979CL	A05	7.14	1450920960
	280459	7	O=C(NCC#N)[C@H](CC1CCCCC1)NC(=O)c2cc3ccccc3s2	Celera	CRA-011203	None	None	0	03979CL	A06	-1.83	1590488576
	280380	7	CC(C)(C)OC(=O)N[C@@H](Cc1cn(C=O)c2ccccc12)C(=O)NCC#N	Celera	CRA-009980	None	None	0	03979CL	A07	-5.21	1643175680
	280460	7	O=C(N[C@@H](CC1CCCCC1)C(=O)NCC#N)Nc2ccc3ccccc3c2	Celera	CRA-011323	None	None	0	03979CL	A08	-1.83	1590488576
	280381	7	O=C(NCC#N)[C@H](Cc1c[nH]c2ccccc12)NC(=O)c3ccccc3	Celera	CRA-010154	None	None	0	03979CL	A09	-0.214	1565392128
	280461	7	COc1cscc1C(=O)N[C@@H](CC2CCCCC2)C(=O)NCC#N	Celera	CRA-011364	None	None	0	03979CL	A10	-0.214	1565392128
	280382	7	COc1ccc(C[C@H](NC(=O)c2ccccc2)C(=O)NCC#N)cc1	Celera	CRA-010298	None	None	0	03979CL	A11	-0.214	1565392128
	280462	7	O=C(NCC#N)[C@H](CC1CCCCC1)NC(=O)c2c[nH]cn2	Celera	CRA-011476	None	None	0	03979CL	A12	4.33	1494640000
	280383	7	Fc1ccccc1C[C@H](NC(=O)c2ccccc2)C(=O)NCC#N	Celera	CRA-010482	None	None	0	03979CL	A13	-1.83	1590488576
	280463	7	O=C(NCC#N)[C@H](CC1CCCCC1)NC(=O)c2cnc3ccccc3c2	Celera	CRA-011558	None	None	0	03979CL	A14	2.86	1517502464
	280384	7	COc1cccc(COC(=O)N[C@@H](CC2CCCCC2)C(=O)NCC#N)c1	Celera	CRA-010738	None	None	0	03979CL	A15	-0.214	1565392128
	280464	7	O=C(NCC#N)[C@H](CS(=O)(=O)Cc1ccccc1)NC(=O)c2ccc3ccccc3n2	Celera	CRA-011605	None	None	0	03979CL	A16	1.35	1541075456
	280385	7	Brc1ccc(cc1)C(=O)N[C@@H](CC2CCCCC2)C(=O)NCC#N	Celera	CRA-010866	None	None	0	03979CL	A17	-1.83	1590488576
	280465	7	Nc1ccc(cc1)C(=O)N[C@@H](CC2CCCCC2)C(=O)NCC#N	Celera	CRA-011780	None	None	0	03979CL	A18	-1.83	1590488576
	280386	7	Fc1ccc(cc1)C(=O)N[C@@H](Cc2cn(C=O)c3ccccc23)C(=O)NCC#N	Celera	CRA-011024	None	None	0	03979CL	A19	1.35	1541075456
	280466	7	CC1(CCC(CC(NC(=O)c2ccccc2)C(=O)NCC#N)CC1)OC(=O)C(F)(F)F	Celera	CRA-011895	None	None	0	03979CL	A20	-5.21	1643175680
	280387	7	COc1cccc(c1)C(=O)N[C@@H](CSCc2ccccc2)C(=O)NCC#N	Celera	CRA-011162	None	None	0	03979CL	A21	1.35	1541075456
	280467	7	CN([C@@H]1CCN(Cc2ccccc2)C1)C(=O)Nc3cccc(c3)C(=O)NC(CSCc4ccccc4)C(=O)NCC#N	Celera	CRA-012065	None	None	0	03979CL	A22	-6.98	1670850048
	280538	7	N[C@@H](CC1CCCCC1)C(=O)N[C@@H](CCc2ccccc2)CS(=O)(=O)NCCNc3ccccc3	Celera	CRA-012231	None	None	0	03979CL	B03	-0.214	1565392128
	280618	7	Brc1cccc(CC(CS(=O)(=O)Cc2ccccc2)C(=O)NCC#N)c1	Celera	CRA-014896	None	None	0	03979CL	B04	-1.83	1590488576
	280539	7	O=C(NCC#N)C(CC1CCCCC1)C(=O)NCc2cccc3ccccc23	Celera	CRA-012318	None	None	0	03979CL	B05	-1.83	1590488576
	280619	7	O=C(NCC#N)C(CSCc1ccccc1)CSCc2ccccc2	Celera	CRA-015175	None	None	0	03979CL	B06	1.35	1541075456
	280540	7	O=C(NCCc1cccs1)C(CC2CCCCC2)C(=O)NCC#N	Celera	CRA-012357	None	None	0	03979CL	B07	-5.21	1643175680
	280620	7	CC[C@H](NC(=O)[C@@H](CS(=O)(=O)Cc1ccccc1)NC(=O)N2CCOCC2)C(=O)c3occn3	Celera	CRA-015328	None	None	0	03979CL	B08	-3.49	1616402816
	280541	7	Clc1ccc(CSC[C@H](NC(=O)c2ccccc2)C(=O)NCC#N)cc1Cl	Celera	CRA-012396	None	None	0	03979CL	B09	-0.214	1565392128
	280621	7	CCOC(=O)Nc1ccc(cc1)c2cccc(c2)C(CS(=O)(=O)Cc3ccccc3OC(F)F)C(=O)NCC#N	Celera	CRA-015524	None	None	0	03979CL	B10	-3.49	1616402816
	280542	7	O=C(C[C@@H](CC1CCCCC1)C(=O)NCC#N)N2CCOCC2	Celera	CRA-012778	None	None	0	03979CL	B11	-1.83	1590488576
	280622	7	CC[C@H](NC(=O)[C@H](Cc1ccccc1)NC(=O)C)C(=O)c2oc3ccccc3n2	Celera	CRA-015683	None	None	0	03979CL	B12	-5.21	1643175680
	280543	7	CN(Cc1ccccc1)C(=O)C(CC2CCCCC2)C(=O)NCC#N	Celera	CRA-012982	None	None	0	03979CL	B13	-3.49	1616402816
	280623	7	CC[C@H](NC(=O)[C@H](CS(=O)(=O)Cc1ccccc1)NC(=O)N2CCOCC2)C(=O)CS(=O)(=O)c3ccccc3	Celera	CRA-015845	None	None	0	03979CL	B14	-5.21	1643175680
	280544	7	Cc1ccccc1CS(=O)(=O)C[C@H](NC(=O)N2CCOCC2)C(=O)N[C@@H](CCc3ccccc3)C(=O)c4oc5ccccc5n4	Celera	CRA-013110	None	None	0	03979CL	B15	-5.21	1643175680
	280624	7	CC[C@H](NC(=O)[C@@H](O)CS(=O)(=O)Cc1ccccc1)C(=O)c2nc3ccccc3s2	Celera	CRA-016025	None	None	0	03979CL	B16	-0.214	1565392128
	280545	7	CC(CN(C)C)NC(=O)[C@H](CS(=O)(=O)Cc1ccccc1C)NC(=O)N2CCOCC2	Celera	CRA-013318	None	None	0	03979CL	B17	1.15	1544073472
	280625	7	CC(C)C[C@H](NC(=O)OCc1ccccc1)C(=O)NC(C#N)c2cccs2	Celera	CRA-016462	None	None	0	03979CL	B18	-1.83	1590488576
	280546	7	FC(F)Oc1ccccc1CS(=O)(=O)C[C@H](NC(=O)N2CCOCC2)C(=O)N[C@@H](CCc3ccccc3)\C=C\S(=O)(=O)c4ccccc4	Celera	CRA-014012	None	None	0	03979CL	B19	-6.98	1670850048
	280626	7	CC(=C)C[C@H](NC(=O)OCc1ccccc1)C(=O)NCC#N	Celera	CRA-016510	None	None	0	03979CL	B20	-3.49	1616402816
	280547	7	CC[C@H](NC(=O)C(CC=C)CS(=O)(=O)Cc1ccccc1)C(=O)c2oc3ccccc3n2	Celera	CRA-014582	None	None	0	03979CL	B21	-1.83	1590488576
	280627	7	Clc1ccccc1CC(NC(=O)OCc2ccccc2)C(=O)CCC#N	Celera	CRA-016617	None	None	0	03979CL	B22	15.8	1316175488
	280388	7	O=C(CCC1CCCCC1)N[C@@H](CCc2ccccc2)C(=O)c3oc4ccccc4n3	Celera	CRA-007821	None	None	0	03979CL	C03	-5.21	1643175680
	280468	7	Cc1ccsc1C(=O)N[C@@H](CC2CCCCC2)C(=O)NCC#N	Celera	CRA-011196	None	None	0	03979CL	C04	2.67	1520409600
	280389	7	O=C(N[C@@H](Cc1ccc2ccccc2c1)C(=O)N[C@@H](CCc3ccccc3)C(=O)c4oc5ccccc5n4)OCc6ccccc6	Celera	CRA-009859	None	None	0	03979CL	C05	1.35	1541075456
	280469	7	CCOc1cccc(c1)C(=O)N[C@@H](CC2CCCCC2)C(=O)NCC#N	Celera	CRA-011204	None	None	0	03979CL	C06	1.35	1541075456
	280390	7	O=C(NCC#N)[C@H](Cc1cccc2ccccc12)NC(=O)c3ccccc3	Celera	CRA-009981	None	None	0	03979CL	C07	-5.21	1643175680
	280470	7	CCCCCCNC(=O)N[C@@H](CC1CCCCC1)C(=O)NCC#N	Celera	CRA-011338	None	None	0	03979CL	C08	2.86	1517502464
	280391	7	C\C=C/CC(NC(=O)c1ccccc1)C(=O)NCC#N	Celera	CRA-010193	None	None	0	03979CL	C09	-6.98	1670850048
	280471	7	O=C(NCC#N)[C@H](CSCc1ccccc1)NC(=O)c2ccc(cc2)C(=O)c3ccccc3	Celera	CRA-011384	None	None	0	03979CL	C10	-3.49	1616402816
	280392	7	O=C(NCC#N)[C@H](CCc1ccccc1)NC(=O)c2ccccc2	Celera	CRA-010340	None	None	0	03979CL	C11	-1.83	1590488576
	280472	7	O=C(NCC#N)[C@H](CC1CCCCC1)NC(=O)C2=CCCCC2	Celera	CRA-011478	None	None	0	03979CL	C12	-1.83	1590488576
	280393	7	O=C(N[C@@H](CCc1ccccc1)C(=O)c2oc3ccccc3n2)OCC4CCCCC4	Celera	CRA-010630	None	None	0	03979CL	C13	-1.83	1590488576
	280473	7	Oc1ccc(cc1[N+](=O)[O-])C(=O)N[C@@H](CC2CCCCC2)C(=O)NCC#N	Celera	CRA-011559	None	None	0	03979CL	C14	2.86	1517502464
	280394	7	O=C(NCC#N)[C@H](CC1CCCCC1)NC(=O)N2CCCCC2	Celera	CRA-010786	None	None	0	03979CL	C15	-0.214	1565392128
	280474	7	O=C(NCC#N)[C@H](CCSCc1ccccc1)NC(=O)c2ccccc2	Celera	CRA-011623	None	None	0	03979CL	C16	2.86	1517502464
	280395	7	O=C(NCC#N)[C@H](CC1CCCCC1)NC(=O)N2CCNCC2	Celera	CRA-010872	None	None	0	03979CL	C17	1.35	1541075456
	280475	7	O=C(NCC#N)[C@H](CSCc1ccccc1)NC(=O)N2CCN(CC2)C(=O)c3occc3	Celera	CRA-011785	None	None	0	03979CL	C18	-5.21	1643175680
	280396	7	CC(C)(C)OC(=O)Nc1cccc(c1)C(=O)N[C@@H](CC2CCCCC2)C(=O)NCC#N	Celera	CRA-011030	None	None	0	03979CL	C19	-3.49	1616402816
	280476	7	O[C@@H]1CC[C@@H](C[C@H](NC(=O)c2ccccc2)C(=O)NCC#N)CC1	Celera	CRA-011956	None	None	0	03979CL	C20	1.35	1541075456
	280397	7	CC(=O)N[C@@H](CC1CCCCC1)C(=O)N[C@@H](CCc2ccccc2)C(=O)COCc3ccccc3	Celera	CRA-011187	None	None	0	03979CL	C21	-3.49	1616402816
	280477	7	CN([C@H]1CCN(Cc2ccccc2)C1)C(=O)Nc3cccc(c3)C(=O)NC(CSCc4ccccc4)C(=O)NCC#N	Celera	CRA-012066	None	None	0	03979CL	C22	-0.214	1565392128
	280548	7	O=C(Nc1cccc(c1)C(=O)NC(CSCc2ccccc2)C(=O)NCC#N)Nc3nncs3	Celera	CRA-012233	None	None	0	03979CL	D03	-3.49	1616402816
	280628	7	O=C(CC(CS(=O)(=O)Cc1ccccc1)C(=O)NCC#N)N2CCCC2	Celera	CRA-014929	None	None	0	03979CL	D04	-5.21	1643175680
	280549	7	O=C(NCC#N)C(CC1CCCCC1)C(=O)Nc2cccnc2	Celera	CRA-012319	None	None	0	03979CL	D05	-0.214	1565392128
	280629	7	O=C(NCC#N)C(CS(=O)(=O)Cc1ccccc1)CS(=O)(=O)Cc2ccccc2	Celera	CRA-015176	None	None	0	03979CL	D06	-0.214	1565392128
	280550	7	O=C(NCC#N)C(CC1CCCCC1)C(=O)Nc2cccc(Oc3ccccc3)c2	Celera	CRA-012358	None	None	0	03979CL	D07	-5.21	1643175680
	280630	7	O[C@@H](CS(=O)(=O)Cc1ccccc1)C(=O)NC(C#N)c2cccs2	Celera	CRA-015376	None	None	0	03979CL	D08	-3.49	1616402816
	280551	7	Cc1cccc(CSC[C@H](NC(=O)c2ccccc2)C(=O)NCC#N)c1	Celera	CRA-012397	None	None	0	03979CL	D09	-5.21	1643175680
	280631	7	FC(F)Oc1ccccc1CS(=O)(=O)CC(Cc2cccc(c2)c3ccccc3)C(=O)NCC#N	Celera	CRA-015525	None	None	0	03979CL	D10	-1.83	1590488576
	280552	7	OC(=O)CC(=O)N[C@@H](CC1CCCCC1)C(=O)N[C@@H](CCc2ccccc2)C(=O)c3oc4ccccc4n3	Celera	CRA-012857	None	None	0	03979CL	D11	-0.214	1565392128
	280632	7	CCCC[C@H](NC(=O)[C@H](Cc1ccccc1)NC(=O)N2CCOCC2)C(=O)c3oc4ccccc4n3	Celera	CRA-015686	None	None	0	03979CL	D12	-1.83	1590488576
	280553	7	[O-][N+](=O)c1cccc(CNC(=O)C(CC2CCCCC2)C(=O)NCC#N)c1	Celera	CRA-012983	None	None	0	03979CL	D13	-8.82	1699472896
	280633	7	CCCC[C@H](NC(=O)[C@@H](NC(=O)C)C(C)C)C(=O)c1oc2ccccc2n1	Celera	CRA-015847	None	None	0	03979CL	D14	2.86	1517502464
	280554	7	[O-][N+](=O)c1ccccc1CS(=O)(=O)C[C@H](NC(=O)N2CCOCC2)C(=O)N[C@@H](CCc3ccccc3)C(=O)c4oc5ccccc5n4	Celera	CRA-013111	None	None	0	03979CL	D15	-5.21	1643175680
	280634	7	O[C@@H](CS(=O)(=O)Cc1ccccc1OC(F)F)C(=O)NCC#N	Celera	CRA-016040	None	None	0	03979CL	D16	-6.98	1670850048
	280555	7	FC(F)(F)c1cc(CS(=O)(=O)C[C@H](NC(=O)c2ccccc2)C(=O)NCC#N)cc(c1)C(F)(F)F	Celera	CRA-013321	None	None	0	03979CL	D17	-6.98	1670850048
	280635	7	O=C(N[C@@H](CSc1ccccc1)C(=O)NCC#N)OCc2ccccc2	Celera	CRA-016487	None	None	0	03979CL	D18	2.86	1517502464
	280556	7	Cc1onc(C)c1CS(=O)(=O)C[C@H](NC(=O)N2CCOCC2)C(=O)N[C@@H](CCc3ccccc3)\C=C\S(=O)(=O)c4ccccc4	Celera	CRA-014013	None	None	0	03979CL	D19	-3.49	1616402816
	280636	7	O=C(NC(CC1=CCCC1)C(=O)NCC#N)OCc2ccccc2	Celera	CRA-016514	None	None	0	03979CL	D20	-3.49	1616402816
	280557	7	C=CCC(CS(=O)(=O)Cc1ccccc1)C(=O)NCC#N	Celera	CRA-014583	None	None	0	03979CL	D21	-1.83	1590488576
	280637	7	C=CCSC[C@H](NC(=O)OCc1ccccc1)C(=O)NCC#N	Celera	CRA-016618	None	None	0	03979CL	D22	15.6	1318361728
	280398	7	O=C(NCC#N)[C@H](CC1CCCCC1)NC(=O)c2ccccc2	Celera	CRA-008585	None	None	0	03979CL	E03	-0.214	1565392128
	280478	7	Cc1ccc(s1)C(=O)N[C@@H](CC2CCCCC2)C(=O)NCC#N	Celera	CRA-011197	None	None	0	03979CL	E04	-3.49	1616402816
	280399	7	CC(=O)NC(Cc1ccccc1F)C(=O)N[C@@H](CCc2ccccc2)C(=O)c3oc4ccccc4n3	Celera	CRA-009860	None	None	0	03979CL	E05	-6.98	1670850048
	280479	7	CC(C)C[C@H](NC(=O)c1cccc(NC(=O)OC(C)(C)C)c1)C(=O)NCC#N	Celera	CRA-011231	None	None	0	03979CL	E06	1.35	1541075456
	280400	7	Fc1ccc(cc1)C(=O)N[C@@H](CC2CCCCC2)C(=O)NCC#N	Celera	CRA-010017	None	None	0	03979CL	E07	-5.21	1643175680
	280480	7	C=CCNC(=O)N[C@@H](CC1CCCCC1)C(=O)NCC#N	Celera	CRA-011350	None	None	0	03979CL	E08	1.35	1541075456
	280401	7	CC(=O)N[C@@H](Cc1ccccc1C(F)(F)F)C(=O)N[C@@H](CCc2ccccc2)C(=O)c3oc4ccccc4n3	Celera	CRA-010196	None	None	0	03979CL	E09	-0.214	1565392128
	280481	7	COc1ccccc1C(=O)N[C@@H](CS(=O)(=O)Cc2ccccc2)C(=O)NCC#N	Celera	CRA-011394	None	None	0	03979CL	E10	-3.49	1616402816
	280402	7	O=C(NCC#N)[C@H](Cc1ccc(OCc2ccccc2)cc1)NC(=O)c3ccccc3	Celera	CRA-010372	None	None	0	03979CL	E11	-5.21	1643175680
	280482	7	CSc1ccc(s1)C(=O)N[C@@H](CC2CCCCC2)C(=O)NCC#N	Celera	CRA-011479	None	None	0	03979CL	E12	-3.49	1616402816
	280403	7	CCCCC[C@H](NC(=O)c1ccccc1)C(=O)NCC#N	Celera	CRA-010688	None	None	0	03979CL	E13	-6.98	1670850048
	280483	7	[O-][N+](=O)c1cccc(c1)C(=O)N[C@@H](CC2CCCCC2)C(=O)NCC#N	Celera	CRA-011560	None	None	0	03979CL	E14	1.35	1541075456
	280404	7	CCCC[C@@H](NC(=O)CC#N)C(=O)Nc1ccccc1	Celera	CRA-010794	None	None	0	03979CL	E15	1.35	1541075456
	280484	7	O=C(NCC#N)[C@H](CCS(=O)(=O)Cc1ccccc1)NC(=O)c2ccccc2	Celera	CRA-011624	None	None	0	03979CL	E16	12.3	1370731904
	280405	7	Brc1cccc(c1)C(=O)N[C@@H](CC2CCCCC2)C(=O)NCC#N	Celera	CRA-010896	None	None	0	03979CL	E17	-1.83	1590488576
	280485	7	Oc1cccc(c1)C(=O)N[C@@H](CSCc2ccccc2)C(=O)NCC#N	Celera	CRA-011792	None	None	0	03979CL	E18	-0.214	1565392128
	280406	7	COc1ccc(CS(=O)(=O)C[C@H](NC(=O)c2ccccc2)C(=O)NCC#N)cc1	Celera	CRA-011032	None	None	0	03979CL	E19	-1.83	1590488576
	280486	7	CC(=O)O[C@@H]1CC[C@@H](C[C@H](NC(=O)c2ccccc2)C(=O)NCC#N)CC1	Celera	CRA-011957	None	None	0	03979CL	E20	1.35	1541075456
	280407	7	O=C(N[C@@H](CSCc1ccccc1)C(=O)NCC#N)\C=C\c2cccnc2	Celera	CRA-011189	None	None	0	03979CL	E21	1.35	1541075456
	280487	7	O=C(NCC#N)C(CSCc1ccccc1)NC(=O)c2cccc(NC(=O)N3CCN(Cc4ccccc4)CC3)c2	Celera	CRA-012067	None	None	0	03979CL	E22	-6.98	1670850048
	280558	7	O=C(NC(C#N)C#N)[C@H](CS(=O)(=O)Cc1ccccc1)NC(=O)N2CCOCC2	Celera	CRA-012234	None	None	0	03979CL	F03	-0.214	1565392128
	280638	7	Clc1ccc(cc1)c2ccc(cc2)C(=O)CC(CS(=O)(=O)Cc3ccccc3)C(=O)NCC#N	Celera	CRA-014930	None	None	0	03979CL	F04	-5.21	1643175680
	280559	7	COc1ccc(NC(=O)C(CC2CCCCC2)C(=O)NCC#N)cn1	Celera	CRA-012327	None	None	0	03979CL	F05	-0.214	1565392128
	280639	7	FC(F)Oc1ccccc1CS(=O)(=O)C[C@H](NC(=O)N2CCOCC2)C(=O)NC3CCCCC3=O	Celera	CRA-015214	None	None	0	03979CL	F06	8.48	1430006784
	280560	7	O=C(NCC#N)[C@H](CSCc1ccccn1)NC(=O)c2ccccc2	Celera	CRA-012359	None	None	0	03979CL	F07	4.33	1494640000
	280640	7	O=C(NCC#N)C(CCS(=O)(=O)c1ccccc1)CCS(=O)(=O)c2ccccc2	Celera	CRA-015377	None	None	0	03979CL	F08	-3.49	1616402816
	280561	7	[O-][N+](=O)c1ccc(CSC[C@H](NC(=O)c2ccccc2)C(=O)NCC#N)cc1	Celera	CRA-012398	None	None	0	03979CL	F09	-6.98	1670850048
	280641	7	CCOC(=O)Nc1ccc(cc1)c2cccc(CC(CS(=O)(=O)Cc3ccccc3OC(F)F)C(=O)NCC#N)c2	Celera	CRA-015527	None	None	0	03979CL	F10	-3.49	1616402816
	280562	7	O=C(NCCN1CCCc2ccccc12)[C@H](CC3CCCCC3)NC(=O)c4ccccc4	Celera	CRA-012866	None	None	0	03979CL	F11	1.35	1541075456
	280642	7	CCCC[C@H](NC(=O)[C@H](Cc1ccccc1)NC(=O)C)C(=O)c2oc3ccccc3n2	Celera	CRA-015688	None	None	0	03979CL	F12	-1.83	1590488576
	280563	7	COc1ccc(CNC(=O)C(CC2CCCCC2)C(=O)NCC#N)cc1	Celera	CRA-012984	None	None	0	03979CL	F13	-0.214	1565392128
	280643	7	CCCC[C@H](NC(=O)[C@H](CS(=O)(=O)C)NC(=O)N1CCOCC1)C(=O)c2oc3ccccc3n2	Celera	CRA-015848	None	None	0	03979CL	F14	-0.214	1565392128
	280564	7	Clc1ccccc1CS(=O)(=O)C[C@H](NC(=O)N2CCOCC2)C(=O)N[C@@H](CCc3ccccc3)C(=O)c4oc5ccccc5n4	Celera	CRA-013113	None	None	0	03979CL	F15	-0.214	1565392128
	280644	7	CCSCCC(NC(=O)OCc1ccccc1)C(=O)NCC#N	Celera	CRA-016115	None	None	0	03979CL	F16	-3.49	1616402816
	280565	7	CCCC[C@H](NC(=O)C(CCS(=O)(=O)c1ccccc1)C(=O)NCc2ccccc2)C(=O)c3oc4ccccc4n3	Celera	CRA-013322	None	None	0	03979CL	F17	4.15	1497460096
	280645	7	Clc1cccc(CC(NC(=O)OCc2ccccc2)C(=O)NCC#N)c1	Celera	CRA-016488	None	None	0	03979CL	F18	-5.21	1643175680
	280566	7	CCCC[C@H](NC(=O)[C@H](CS(=O)(=O)CC=C)NC(=O)OC)C(=O)c1oc2ccccc2n1	Celera	CRA-014113	None	None	0	03979CL	F19	7.14	1450920960
	280646	7	CCCCCCC(NC(=O)OCc1ccccc1)C(=O)NCC#N	Celera	CRA-016515	None	None	0	03979CL	F20	-6.98	1670850048
	280567	7	CC[C@H](NC(=O)C(CC1CCCCC1)C(=O)N[C@@H](CC)C(=O)c2oc3ccccc3n2)C(=O)c4oc5ccccc5n4	Celera	CRA-014604	None	None	0	03979CL	F21	7.14	1450920960
	280647	7	CC(C)C[C@H](NC(=O)OCc1ccccc1)C(=O)N[C@@H](CCC(=O)OCc2ccccc2)C#N	Celera	CRA-016620	None	None	0	03979CL	F22	11.1	1389936640
	280408	7	CC(=O)N[C@@H](CC1CCCCC1)C(=O)NCC#N	Celera	CRA-009466	None	None	0	03979CL	G03	1.35	1541075456
	280488	7	Clc1ccsc1C(=O)N[C@@H](CC2CCCCC2)C(=O)NCC#N	Celera	CRA-011198	None	None	0	03979CL	G04	-5.21	1643175680
	280409	7	CC(C)(C)OC(=O)N[C@@H](Cc1ccccc1)C(=O)NCC#N	Celera	CRA-009931	None	None	0	03979CL	G05	-1.83	1590488576
	280489	7	FCCCCC(NC(=O)c1ccccc1)C(=O)NCC#N	Celera	CRA-011296	None	None	0	03979CL	G06	-5.21	1643175680
	280410	7	Clc1ccc(C[C@H](NC(=O)c2ccccc2)C(=O)NCC#N)cc1	Celera	CRA-010039	None	None	0	03979CL	G07	-1.83	1590488576
	280490	7	CC(C)CC(C)(C)CNC(=O)N[C@@H](CC1CCCCC1)C(=O)NCC#N	Celera	CRA-011358	None	None	0	03979CL	G08	-1.83	1590488576
	280411	7	CC(C)(C)OC(=O)N[C@@H](CC1CCCCC1)C(=O)NCC#N	Celera	CRA-010234	None	None	0	03979CL	G09	-6.98	1670850048
	280491	7	O=C(NCC#N)[C@H](CS(=O)(=O)Cc1ccccc1)NC(=O)c2ccc(cc2)c3ccccc3	Celera	CRA-011453	None	None	0	03979CL	G10	-0.214	1565392128
	280412	7	O=C(NCC#N)[C@H](CC1CCCCC1)NC(=O)c2cccc(c2)C(=O)OCc3ccccc3	Celera	CRA-010447	None	None	0	03979CL	G11	-1.83	1590488576
	280492	7	CC(C)C(=O)N[C@@H](CC1CCCCC1)C(=O)NCC#N	Celera	CRA-011480	None	None	0	03979CL	G12	-0.214	1565392128
	280413	7	O=C(NCC#N)[C@H](CCCc1ccccc1)NC(=O)c2ccccc2	Celera	CRA-010692	None	None	0	03979CL	G13	-1.83	1590488576
	280493	7	O=C(NCC#N)[C@H](CS(=O)(=O)Cc1ccccc1)NC(=O)c2cnc3ccccc3c2	Celera	CRA-011566	None	None	0	03979CL	G14	-0.413	1568485760
	280414	7	O=C(NCC#N)[C@H](CC1CCCCC1)NC(=O)C2CCCCC2	Celera	CRA-010861	None	None	0	03979CL	G15	-3.49	1616402816
	280494	7	OC(=O)CCC(=O)N[C@@H](CC1CCCCC1)C(=O)NCC#N	Celera	CRA-011645	None	None	0	03979CL	G16	-6.98	1670850048
	280415	7	Cc1cccc(c1)C(=O)N[C@@H](CC2CCCCC2)C(=O)NCC#N	Celera	CRA-010898	None	None	0	03979CL	G17	1.35	1541075456
	280495	7	CC(=O)N1CCC(CC(NC(=O)c2ccccc2)C(=O)NCC#N)CC1	Celera	CRA-011795	None	None	0	03979CL	G18	-3.7	1619701632
	280416	7	Fc1cccc(c1)C(=O)N[C@@H](CSCc2ccccc2)C(=O)NCC#N	Celera	CRA-011071	None	None	0	03979CL	G19	-6.98	1670850048
	280496	7	O=C(NCC#N)C(NC(=O)c1ccccc1)SCCc2ccccc2	Celera	CRA-011959	None	None	0	03979CL	G20	-1.83	1590488576
	280417	7	O=C(NCC#N)[C@H](CSCc1ccccc1)NC(=O)c2ccc3ccccc3c2	Celera	CRA-011190	None	None	0	03979CL	G21	-6.98	1670850048
	280497	7	O=C(NCC#N)C(CC1CCCCC1)C(=O)NCc2ccccc2	Celera	CRA-012071	None	None	0	03979CL	G22	-3.49	1616402816
	280568	7	Clc1ccc(CSC[C@H](NC(=O)c2ccccc2)C(=O)NCC#N)cc1	Celera	CRA-012302	None	None	0	03979CL	H03	-3.49	1616402816
	280648	7	O=C(NCC#N)C(Cc1cccc(c1)c2ccccc2)CS(=O)(=O)Cc3ccccc3	Celera	CRA-014931	None	None	0	03979CL	H04	-0.214	1565392128
	280569	7	CC(C)CN(CC(C)C)C(=O)C(CC1CCCCC1)C(=O)NCC#N	Celera	CRA-012328	None	None	0	03979CL	H05	-0.214	1565392128
	280649	7	O=C(N[C@@H](CCc1ccccc1)\C=C\S(=O)(=O)c2ccccc2)C(CSCc3ccccc3)CSCc4ccccc4	Celera	CRA-015219	None	None	0	03979CL	H06	-8.82	1699472896
	280570	7	O=C(NCC#N)[C@H](CSCc1cccnc1)NC(=O)c2ccccc2	Celera	CRA-012360	None	None	0	03979CL	H07	-3.49	1616402816
	280650	7	O=C(NC(C#N)c1cccs1)[C@H](CC2CCCCC2)NC(=O)c3ccccc3	Celera	CRA-015383	None	None	0	03979CL	H08	-5.21	1643175680
	280571	7	O=C(NCC#N)C(CC1CCCCC1)C(=O)NCC#N	Celera	CRA-012451	None	None	0	03979CL	H09	-0.214	1565392128
	280651	7	CC(C)CN1C(=O)[C@H](CS1(=O)=O)NC(=O)OCc2ccccc2	Celera	CRA-015588	None	None	0	03979CL	H10	-1.83	1590488576
	280572	7	O=C(NCC#N)C(CC1CCCCC1)C(=O)Nc2cccc3CCCCc23	Celera	CRA-012883	None	None	0	03979CL	H11	-6.98	1670850048
	280652	7	CCCC[C@H](NC(=O)[C@H](CC(C)C)NC(=O)C)C(=O)c1oc2ccccc2n1	Celera	CRA-015689	None	None	0	03979CL	H12	-0.214	1565392128
	280573	7	NC(=O)c1cccc(NC(=O)C(CC2CCCCC2)C(=O)NCC#N)c1	Celera	CRA-012985	None	None	0	03979CL	H13	-5.21	1643175680
	280653	7	CC(C)C[C@H](NC(=O)N1CCOCC1)C(=O)NCC#N	Celera	CRA-015940	None	None	0	03979CL	H14	-8.82	1699472896
	280574	7	CCCC[C@H](NC(=O)[C@H](CS(=O)(=O)Cc1ccccc1C)NC(=O)N2CCOCC2)C(=O)c3oc4ccccc4n3	Celera	CRA-013166	None	None	0	03979CL	H15	1.35	1541075456
	280654	7	CC(C)[C@H](NC(=O)OCc1ccccc1)C(=O)NCC#N	Celera	CRA-016214	None	None	0	03979CL	H16	-10.7	1729093248
	280575	7	O=C(NCC#N)C(CC1CCCCCC1)NC(=O)c2ccccc2	Celera	CRA-013364	None	None	0	03979CL	H17	-3.49	1616402816
	280655	7	O=C(N[C@@H](Cc1cccs1)C(=O)NCC#N)OCc2ccccc2	Celera	CRA-016494	None	None	0	03979CL	H18	-8.82	1699472896
	280576	7	CC[C@H](NC(=O)[C@H](CS(=O)(=O)Cc1ccccc1)NC(=O)N2CCOCC2)C(=O)c3nccs3	Celera	CRA-014412	None	None	0	03979CL	H19	-0.214	1565392128
	280656	7	O=C(N[C@@H](CC1CC1)C(=O)NCC#N)OCc2ccccc2	Celera	CRA-016516	None	None	0	03979CL	H20	-1.83	1590488576
	280577	7	CC[C@H](NC(=O)[C@H](CS(=O)(=O)Cc1ccccc1)NC(=O)N2CCOCC2)C(=O)c3nc4ccccc4[nH]3	Celera	CRA-014616	None	None	0	03979CL	H21	-6.98	1670850048
	280657	7	CC(C)C[C@H](NC(=O)OCc1ccccc1)C(=O)N[C@@H](CC(=O)OCc2ccccc2)C#N	Celera	CRA-016621	None	None	0	03979CL	H22	14.7	1333871872
	280418	7	CC(=O)NC(Cc1ccccc1)C(=O)N[C@@H](CCc2ccccc2)C(=O)c3oc4ccccc4n3	Celera	CRA-009710	None	None	0	03979CL	I03	-1.83	1590488576
	280498	7	Clc1c(sc2ccccc12)C(=O)N[C@@H](CC3CCCCC3)C(=O)NCC#N	Celera	CRA-011199	None	None	0	03979CL	I04	2.86	1517502464
	280419	7	O=C(CCCC1CCCCC1)N[C@@H](CCc2ccccc2)C(=O)c3oc4ccccc4n3	Celera	CRA-009954	None	None	0	03979CL	I05	-6.98	1670850048
	280499	7	CCCC[C@H](NC(=O)c1cccc(NC(=O)OC(C)(C)C)c1)C(=O)NCC#N	Celera	CRA-011303	None	None	0	03979CL	I06	-3.49	1616402816
	280420	7	O=C(NCC#N)[C@H](Cc1ccc2ccccc2c1)NC(=O)c3ccccc3	Celera	CRA-010040	None	None	0	03979CL	I07	-5.21	1643175680
	280500	7	O=C(NCC#N)[C@H](CSCc1ccccc1)NC(=O)c2ccc3ccccc3n2	Celera	CRA-011359	None	None	0	03979CL	I08	1.35	1541075456
	280421	7	COc1ccc(CSC[C@H](NC(=O)c2ccccc2)C(=O)NCC#N)cc1	Celera	CRA-010247	None	None	0	03979CL	I09	-6.98	1670850048
	280501	7	CC(C)(C)NC(=O)N[C@@H](CC1CCCCC1)C(=O)NCC#N	Celera	CRA-011461	None	None	0	03979CL	I10	1.35	1541075456
	280422	7	C\C=C\C[C@H](NC(=O)c1ccccc1)C(=O)NCC#N	Celera	CRA-010450	None	None	0	03979CL	I11	-1.83	1590488576
	280502	7	O=C(NCC#N)[C@H](CC1CCCCC1)NC(=O)c2occc2	Celera	CRA-011481	None	None	0	03979CL	I12	-1.83	1590488576
	280423	7	O=C(N[C@@H](CC1CCCCC1)C(=O)NCC#N)OCc2ccccc2	Celera	CRA-010714	None	None	0	03979CL	I13	-3.49	1616402816
	280503	7	O=C(NCC#N)[C@H](CSCc1ccccc1)NC(=O)c2ccc3[nH]ccc3c2	Celera	CRA-011585	None	None	0	03979CL	I14	-0.214	1565392128
	280424	7	COc1ccc(CC(=O)N[C@@H](CC2CCCCC2)C(=O)NCC#N)cc1	Celera	CRA-010862	None	None	0	03979CL	I15	-1.83	1590488576
	280504	7	O=C(NCC#N)[C@H](CC1CCC(=O)CC1)NC(=O)c2ccccc2	Celera	CRA-011682	None	None	0	03979CL	I16	-3.49	1616402816
	280425	7	CCCCC(=O)N[C@@H](CC1CCCCC1)C(=O)NCC#N	Celera	CRA-010899	None	None	0	03979CL	I17	-3.49	1616402816
	280505	7	O=C(NCC#N)C(NC(=O)c1ccccc1)Nc2ccccc2	Celera	CRA-011868	None	None	0	03979CL	I18	1.35	1541075456
	280426	7	Fc1ccc(cc1)C(=O)N[C@@H](CSCc2ccccc2)C(=O)NCC#N	Celera	CRA-011074	None	None	0	03979CL	I19	1.35	1541075456
	280506	7	O=C(NCC#N)C(CC1CCN(CC1)c2nccs2)NC(=O)c3ccccc3	Celera	CRA-011961	None	None	0	03979CL	I20	-6.98	1670850048
	280427	7	O=C(NCC#N)[C@H](CSCc1ccccc1)NC(=O)c2oc3ccccc3c2	Celera	CRA-011191	None	None	0	03979CL	I21	-6.98	1670850048
	280507	7	O=C(NCC#N)C(CC1CCCCC1)C(=O)Nc2ccc(Oc3ccccc3)cc2	Celera	CRA-012072	None	None	0	03979CL	I22	-1.83	1590488576
	280578	7	Cc1cc(C)cc(CSC[C@H](NC(=O)c2ccccc2)C(=O)NCC#N)c1	Celera	CRA-012304	None	None	0	03979CL	J03	-3.49	1616402816
	280658	7	CCC[C@H](NC(=O)C(CSCc1ccccc1)CSCc2ccccc2)C(=O)c3oc4ccccc4n3	Celera	CRA-014933	None	None	0	03979CL	J04	-0.214	1565392128
	280579	7	CC(C)N(C(C)C)C(=O)C(CC1CCCCC1)C(=O)NCC#N	Celera	CRA-012329	None	None	0	03979CL	J05	-1.83	1590488576
	280659	7	CCCC[C@H](NC(=O)C(CSCc1ccccc1)CSCc2ccccc2)\C=C\S(=O)(=O)c3ccccc3	Celera	CRA-015222	None	None	0	03979CL	J06	-6.98	1670850048
	280580	7	O=C(NCC#N)[C@H](CSCc1ccncc1)NC(=O)c2ccccc2	Celera	CRA-012361	None	None	0	03979CL	J07	-3.49	1616402816
	280660	7	O=C(CC(CS(=O)(=O)Cc1ccccc1)C(=O)NC(C#N)c2cccs2)N3CCOCC3	Celera	CRA-015384	None	None	0	03979CL	J08	-1.83	1590488576
	280581	7	OC(=O)C(=O)N[C@@H](CC1CCCCC1)C(=O)N[C@@H](CCc2ccccc2)C(=O)c3oc4ccccc4n3	Celera	CRA-012541	None	None	0	03979CL	J09	-5.21	1643175680
	280661	7	CCC[C@H](NC(=O)[C@H](CS(=O)(=O)NCC(C)C)NC(=O)OCc1ccccc1)C(=O)c2oc3ccccc3n2	Celera	CRA-015620	None	None	0	03979CL	J10	-1.83	1590488576
	280582	7	O=C(NCC#N)C(CC1CCCCC1)C(=O)N2CCc3ccccc23	Celera	CRA-012935	None	None	0	03979CL	J11	-6.98	1670850048
	280662	7	CCCC[C@H](NC(=O)[C@H](CC(C)C)NC(=O)N1CCOCC1)C(=O)c2oc3ccccc3n2	Celera	CRA-015690	None	None	0	03979CL	J12	-0.214	1565392128
	280583	7	NC(=O)c1ccc(NC(=O)C(CC2CCCCC2)C(=O)NCC#N)cc1	Celera	CRA-013005	None	None	0	03979CL	J13	-5.21	1643175680
	280663	7	CC(C)(C)OC[C@H](NC(=O)c1ccccc1)C(=O)NCC#N	Celera	CRA-015943	None	None	0	03979CL	J14	-1.83	1590488576
	280584	7	Cc1ccccc1SCCC(NC(=O)c2ccccc2)C(=O)NCC#N	Celera	CRA-013167	None	None	0	03979CL	J15	-5.21	1643175680
	280664	7	CC[C@H](NC(=O)[C@@H](O)CS(=O)(=O)Cc1ccccc1OC(F)F)C(=O)c2nc3ccccc3s2	Celera	CRA-016260	None	None	0	03979CL	J16	-5.21	1643175680
	280585	7	OC(=O)c1ccc(CS(=O)(=O)C[C@H](NC(=O)c2ccccc2)C(=O)NCC#N)cc1	Celera	CRA-013495	None	None	0	03979CL	J17	-0.214	1565392128
	280665	7	Cc1cccc(C[C@H](NC(=O)OCc2ccccc2)C(=O)NCC#N)c1	Celera	CRA-016496	None	None	0	03979CL	J18	-6.98	1670850048
	280586	7	CCC[C@H](NC(=O)[C@H](CCS(=O)(=O)c1ccccc1)NC(=O)N2CCOCC2)C(=O)c3oc4ccccc4n3	Celera	CRA-014428	None	None	0	03979CL	J19	-10.7	1729093248
	280666	7	CCOC1O[C@@H](CS(=O)(=O)Cc2ccccc2OC(F)F)C(=O)N[C@H]1CC	Celera	CRA-016573	None	None	0	03979CL	J20	-3.49	1616402816
	280587	7	CCC[C@H](NC(=O)C(CCSc1ccccc1)CCSc2ccccc2)C(=O)c3oc4ccccc4n3	Celera	CRA-014671	None	None	0	03979CL	J21	-10.7	1729093248
	280667	7	CC(C)C[C@H](NC(=O)c1ccc(cc1)c2ccccc2)C(=O)NCC#N	Celera	CRA-016622	None	None	0	03979CL	J22	14.7	1333871872
	280428	7	Oc1cccc(c1)C(=O)N[C@@H](CC2CCCCC2)C(=O)NCC#N	Celera	CRA-009737	None	None	0	03979CL	K03	-5.21	1643175680
	280508	7	Clc1ccc(s1)C(=O)N[C@@H](CC2CCCCC2)C(=O)NCC#N	Celera	CRA-011200	None	None	0	03979CL	K04	-5.21	1643175680
	280429	7	O=C(NCC#N)[C@H](COCc1ccccc1)NC(=O)c2ccccc2	Celera	CRA-009962	None	None	0	03979CL	K05	2.86	1517502464
	280509	7	O=C(NCC#N)[C@H](CSCc1ccccc1)NC(=O)c2cnc3ccccc3c2	Celera	CRA-011305	None	None	0	03979CL	K06	-5.21	1643175680
	280430	7	O=C(N[C@@H](CSCc1ccccc1)C(=O)NCC#N)OCc2ccccc2	Celera	CRA-010126	None	None	0	03979CL	K07	-1.83	1590488576
	280510	7	CN(C)C(=O)N[C@@H](CSCc1ccccc1)C(=O)NCC#N	Celera	CRA-011360	None	None	0	03979CL	K08	4.33	1494640000
	280431	7	[O-][N+](=O)c1ccc2oc(nc2c1)C(=O)[C@H](CCc3ccccc3)NC(=O)CCC4CCCCC4	Celera	CRA-010249	None	None	0	03979CL	K09	-1.83	1590488576
	280511	7	CC(C)CCC(=O)N[C@@H](CC1CCCCC1)C(=O)NCC#N	Celera	CRA-011473	None	None	0	03979CL	K10	-3.7	1619701632
	280432	7	CCC[C@H](NC(=O)c1ccccc1)C(=O)NCC#N	Celera	CRA-010452	None	None	0	03979CL	K11	-0.214	1565392128
	280512	7	O=C(N[C@@H](CC1CCCCC1)C(=O)NCC#N)NC2CCCCC2	Celera	CRA-011488	None	None	0	03979CL	K12	1.35	1541075456
	280433	7	CC(C)COC(=O)N[C@@H](CC1CCCCC1)C(=O)NCC#N	Celera	CRA-010715	None	None	0	03979CL	K13	-3.49	1616402816
	280513	7	O=C(NCC#N)[C@H](CSCc1ccccc1)NC(=O)c2cccc(Oc3ccccc3)c2	Celera	CRA-011586	None	None	0	03979CL	K14	-3.49	1616402816
	280434	7	CSc1ccccc1C(=O)N[C@@H](CC2CCCCC2)C(=O)NCC#N	Celera	CRA-010863	None	None	0	03979CL	K15	-0.214	1565392128
	280514	7	FC1(F)CCC(C[C@H](NC(=O)c2ccccc2)C(=O)NCC#N)CC1	Celera	CRA-011683	None	None	0	03979CL	K16	-5.21	1643175680
	280435	7	Cc1ccccc1C(=O)N[C@@H](CC2CCCCC2)C(=O)NCC#N	Celera	CRA-010939	None	None	0	03979CL	K17	-1.83	1590488576
	280515	7	COc1ccc(NS(=O)(=O)C[C@H](CCCCN)NC(=O)[C@H](CS(=O)(=O)Cc2ccccc2)NC(=O)N3CCOCC3)cc1	Celera	CRA-011884	None	None	0	03979CL	K18	-5.21	1643175680
	280436	7	Cc1ccc(cc1)C(=O)N[C@@H](CC2CCCCC2)C(=O)NCC#N	Celera	CRA-011090	None	None	0	03979CL	K19	-5.21	1643175680
	280516	7	O=C(NCC#N)C(NC(=O)c1ccccc1)SC2CCCCC2	Celera	CRA-011962	None	None	0	03979CL	K20	-1.83	1590488576
	280437	7	O=C(NCC#N)[C@H](CSCc1ccccc1)NC(=O)c2ccc(cc2)c3ccccc3	Celera	CRA-011192	None	None	0	03979CL	K21	-0.214	1565392128
	280517	7	O=C(NCC#N)[C@H](CS(=O)(=O)Cc1ccccc1)NC(=O)c2ccc(cc2)C(=O)c3ccccc3	Celera	CRA-012083	None	None	0	03979CL	K22	-6.98	1670850048
	280588	7	FC(F)(F)c1ccc(CSC[C@H](NC(=O)c2ccccc2)C(=O)NCC#N)cc1	Celera	CRA-012305	None	None	0	03979CL	L03	1.35	1541075456
	280668	7	O=C(CC(CS(=O)(=O)Cc1ccccc1)C(=O)NCC#N)N2CCCCC2	Celera	CRA-015046	None	None	0	03979CL	L04	-7.21	1674375040
	280589	7	FC(F)(F)Oc1ccc(CSC[C@H](NC(=O)c2ccccc2)C(=O)NCC#N)cc1	Celera	CRA-012334	None	None	0	03979CL	L05	-1.83	1590488576
	280669	7	FC(F)(F)c1ccccc1CS(=O)(=O)CC(CS(=O)(=O)Cc2ccccc2C(F)(F)F)C(=O)NCC#N	Celera	CRA-015241	None	None	0	03979CL	L06	-6.98	1670850048
	280590	7	Nc1cccc(c1)C(=O)N[C@@H](CC2CCCCC2)C(=O)NCC#N	Celera	CRA-012362	None	None	0	03979CL	L07	-1.83	1590488576
	280670	7	Cc1oc(cc1)C(NC(=O)C(CC(=O)N2CCOCC2)CS(=O)(=O)Cc3ccccc3)C#N	Celera	CRA-015385	None	None	0	03979CL	L08	-3.49	1616402816
	280591	7	O=C(N[C@@H](CCc1ccccc1)C(=O)c2oc3ccccc3n2)[C@H](CC4CCCCC4)NC(=O)c5c[nH]cn5	Celera	CRA-012543	None	None	0	03979CL	L09	-3.49	1616402816
	280671	7	CCC[C@H](NC(=O)[C@H](CS(=O)(=O)NC1CCCCC1)NC(=O)OCc2ccccc2)C(=O)c3oc4ccccc4n3	Celera	CRA-015622	None	None	0	03979CL	L10	-1.83	1590488576
	280592	7	O=C(NCC#N)C(CC1CCCCC1)C(=O)N2CCc3ccccc3C2	Celera	CRA-012936	None	None	0	03979CL	L11	-5.21	1643175680
	280672	7	O=C(NCC#N)C(CCCc1ccccc1)CS(=O)(=O)Cc2ccccc2	Celera	CRA-015742	None	None	0	03979CL	L12	-5.21	1643175680
	280593	7	CN(C(=O)C(CC1CCCCC1)C(=O)NCC#N)C(C)(C)C	Celera	CRA-013008	None	None	0	03979CL	L13	-5.21	1643175680
	280673	7	CC[C@H](NC(=O)[C@H](Cc1nccn1Cc2ccccc2)NC(=O)c3ccccc3)C(=O)c4oc5ccccc5n4	Celera	CRA-016004	None	None	0	03979CL	L14	-3.49	1616402816
	280594	7	O=C(NCC#N)C(CCSc1ccccn1)NC(=O)c2ccccc2	Celera	CRA-013168	None	None	0	03979CL	L15	-0.214	1565392128
	280674	7	CC(C(NC(=O)OCc1ccccc1)C(=O)NCC#N)C(F)(F)F	Celera	CRA-016266	None	None	0	03979CL	L16	-8.82	1699472896
	280595	7	CCCC[C@H](NC(=O)[C@H](CS(=O)(=O)Cc1ccccc1C(F)(F)F)NC(=O)N2CCOCC2)C(=O)c3oc4ccccc4n3	Celera	CRA-013499	None	None	0	03979CL	L17	-1.83	1590488576
	280675	7	O=C(N[C@@H](Cc1ccsc1)C(=O)NCC#N)OCc2ccccc2	Celera	CRA-016497	None	None	0	03979CL	L18	-5.21	1643175680
	280596	7	CC[C@H](NC(=O)[C@H](CS(=O)(=O)Cc1ccccc1)NC(=O)N2CCOCC2)C(=O)c3ccccn3	Celera	CRA-014536	None	None	0	03979CL	L19	-8.82	1699472896
	280676	7	COc1ccc(C[C@H](NC(=O)OCc2ccccc2)C(=O)NCC#N)cc1	Celera	CRA-016613	None	None	0	03979CL	L20	-1.83	1590488576
	280597	7	NC(=O)c1cccc(NC(=O)CC(CS(=O)(=O)Cc2ccccc2)C(=O)NCC#N)c1	Celera	CRA-014687	None	None	0	03979CL	L21	-8.82	1699472896
	280677	7	CC(C)C[C@H](NC(=O)c1ccccc1c2ccccc2)C(=O)NCC#N	Celera	CRA-016625	None	None	0	03979CL	L22	16.9	1298942464
	280438	7	C[C@H](NC(=O)[C@H](CC1CCCCC1)NC(=O)C)C(=O)c2oc3ccccc3n2	Celera	CRA-009757	None	None	0	03979CL	M03	-5.43	1646584576
	280518	7	Brc1ccsc1C(=O)N[C@@H](CC2CCCCC2)C(=O)NCC#N	Celera	CRA-011201	None	None	0	03979CL	M04	1.35	1541075456
	280439	7	CSCC[C@H](NC(=O)OCc1ccccc1)C(=O)NCC#N	Celera	CRA-009963	None	None	0	03979CL	M05	2.86	1517502464
	280519	7	CC(C)(C)OC(=O)NCc1cccc(c1)C(=O)N[C@@H](CC2CCCCC2)C(=O)NCC#N	Celera	CRA-011306	None	None	0	03979CL	M06	-0.214	1565392128
	280440	7	O=C(NCC#N)[C@H](Cc1ccccc1)NC(=O)c2ccccc2	Celera	CRA-010127	None	None	0	03979CL	M07	-1.83	1590488576
	280520	7	O=C(NCC#N)[C@H](CSCc1ccccc1)NC(=O)c2cccc(c2)C(=O)c3ccccc3	Celera	CRA-011361	None	None	0	03979CL	M08	-0.214	1565392128
	280441	7	Fc1ccc(C[C@H](NC(=O)c2ccccc2)C(=O)NCC#N)cc1	Celera	CRA-010296	None	None	0	03979CL	M09	-1.83	1590488576
	280521	7	O=C(NCC#N)[C@H](CC1CCCCC1)NC(=O)C2=CCCC2	Celera	CRA-011474	None	None	0	03979CL	M10	-5.21	1643175680
	280442	7	CC[C@H](C)[C@@H](CS(=O)(=O)N[C@@H](CCc1ccccc1)C(=O)c2oc3ccccc3n2)NC(=O)OCc4ccccc4	Celera	CRA-010453	None	None	0	03979CL	M11	-2.03	1593682304
	280522	7	O=C(N[C@@H](CC1CCCCC1)C(=O)NCC#N)Nc2ccccc2	Celera	CRA-011508	None	None	0	03979CL	M12	-0.214	1565392128
	280443	7	O=C(N[C@@H](CC1CCCCC1)C(=O)NCC#N)OCC2CCCCC2	Celera	CRA-010716	None	None	0	03979CL	M13	-5.21	1643175680
	280523	7	CC(C)(C)OC(=O)NCc1cccc(c1)C(=O)N[C@@H](CSCc2ccccc2)C(=O)NCC#N	Celera	CRA-011587	None	None	0	03979CL	M14	5.75	1472456064
	280444	7	Fc1ccc(cc1F)C(=O)N[C@@H](CC2CCCCC2)C(=O)NCC#N	Celera	CRA-010864	None	None	0	03979CL	M15	-3.49	1616402816
	280524	7	O=C(NCC#N)C(CC1CCCCC1)C(=O)Nc2ccccc2	Celera	CRA-011713	None	None	0	03979CL	M16	-0.214	1565392128
	280445	7	O=C(Cc1ccc(OCc2ccccc2)cc1)N[C@@H](CC3CCCCC3)C(=O)NCC#N	Celera	CRA-010941	None	None	0	03979CL	M17	-6.98	1670850048
	280525	7	O=C(N[C@@H](CCc1ccccc1)\C=C\S(=O)(=O)c2ccccc2)[C@H](CS(=O)(=O)Cc3ccccc3)NC(=O)N4CCOCC4	Celera	CRA-011891	None	None	0	03979CL	M18	-3.49	1616402816
	280446	7	CC(=O)c1cccc(c1)C(=O)N[C@@H](CC2CCCCC2)C(=O)NCC#N	Celera	CRA-011150	None	None	0	03979CL	M19	-1.83	1590488576
	280526	7	O=C(NCC#N)[C@H](CS(=O)(=O)Cc1ccccc1)NC(=O)c2cccnc2	Celera	CRA-012016	None	None	0	03979CL	M20	-3.49	1616402816
	280447	7	O=C(NCC#N)[C@H](CSCc1ccccc1)NC(=O)c2ccc3OCOc3c2	Celera	CRA-011193	None	None	0	03979CL	M21	-3.49	1616402816
	280527	7	Cc1ccc(CS(=O)(=O)CCC(=O)N[C@@H](CCc2ccccc2)C(=O)c3oc4ccccc4n3)cc1	Celera	CRA-012142	None	None	0	03979CL	M22	-6.98	1670850048
	280598	7	O=C(NCc1ccccc1)C(CC2CCCCC2)C(=O)NC(CCc3ccccc3)C(=O)c4oc5ccccc5n4	Celera	CRA-012306	None	None	0	03979CL	N03	-0.214	1565392128
	280678	7	O=C(NCC#N)C(CS(=O)(=O)Cc1ccccc1)c2cccc(c2)c3ccccc3	Celera	CRA-015088	None	None	0	03979CL	N04	-6.98	1670850048
	280599	7	FC(F)(F)Sc1ccc(CSC[C@H](NC(=O)c2ccccc2)C(=O)NCC#N)cc1	Celera	CRA-012336	None	None	0	03979CL	N05	-3.49	1616402816
	280679	7	O=C(NCC#N)[C@H](CNS(=O)(=O)c1ccccc1)NC(=O)N2CCOCC2	Celera	CRA-015243	None	None	0	03979CL	N06	-0.214	1565392128
	280600	7	Nc1cccc(c1)C(=O)N[C@@H](CSCc2ccccc2)C(=O)NCC#N	Celera	CRA-012363	None	None	0	03979CL	N07	-5.21	1643175680
	280680	7	FC(F)Oc1ccccc1CS(=O)(=O)CC(C(=O)NCC#N)c2cccc(c2)c3ccccc3	Celera	CRA-015446	None	None	0	03979CL	N08	-3.49	1616402816
	280601	7	Fc1c(F)c(F)c(CS(=O)(=O)C[C@H](NC(=O)c2ccccc2)C(=O)NCC#N)c(F)c1F	Celera	CRA-012605	None	None	0	03979CL	N09	-3.49	1616402816
	280681	7	CCOC(=O)Nc1ccc(cc1)c2cccc(c2)C(CS(=O)(=O)Cc3ccccc3)C(=O)NCC#N	Celera	CRA-015629	None	None	0	03979CL	N10	-7.21	1674375040
	280602	7	O=C(NCC#N)C(CC1CCCCC1)C(=O)NCC2CCCCC2	Celera	CRA-012937	None	None	0	03979CL	N11	-0.214	1565392128
	280682	7	CC[C@H](NC(=O)[C@H](CC(C)C)NC(=O)N1CCOCC1)C(=O)C(=O)NCc2ccccc2	Celera	CRA-015779	None	None	0	03979CL	N12	-0.214	1565392128
	280603	7	CCCCN(C)C(=O)C(CC1CCCCC1)C(=O)NCC#N	Celera	CRA-013010	None	None	0	03979CL	N13	-6.98	1670850048
	280683	7	O=C(NCC#N)[C@H](CC1=CCCC1)NC(=O)c2ccccc2	Celera	CRA-016017	None	None	0	03979CL	N14	-1.83	1590488576
	280604	7	CCCC[C@H](NC(=O)[C@H](CS(=O)(=O)Cc1ccccc1Cl)NC(=O)N2CCOCC2)C(=O)c3oc4ccccc4n3	Celera	CRA-013170	None	None	0	03979CL	N15	-3.49	1616402816
	280684	7	Clc1ccc(CC(NC(=O)OCc2ccccc2)C(=O)NCC#N)cc1	Celera	CRA-016415	None	None	0	03979CL	N16	-10.7	1729093248
	280605	7	Oc1ncccc1C(=O)N[C@@H](CS(=O)(=O)Cc2ccccc2OC(F)F)C(=O)NCC#N	Celera	CRA-013872	None	None	0	03979CL	N17	-10.7	1729093248
	280685	7	Brc1ccc(CC(NC(=O)OCc2ccccc2)C(=O)NCC#N)cc1	Celera	CRA-016504	None	None	0	03979CL	N18	-0.413	1568485760
	280606	7	O=C(CC(CS(=O)(=O)Cc1ccccc1)C(=O)NCC#N)N2CCOCC2	Celera	CRA-014550	None	None	0	03979CL	N19	-1.83	1590488576
	280686	7	O=C(NC(Cc1cccc(OC(=O)OCc2ccccc2)c1)C(=O)NCC#N)OCc3ccccc3	Celera	CRA-016614	None	None	0	03979CL	N20	-1.83	1590488576
	280607	7	CCC[C@@H](NC(=O)[C@H](CC1CCCCC1)NS(=O)(=O)C)C(=O)c2oc3ccccc3n2	Celera	CRA-014806	None	None	0	03979CL	N21	-3.49	1616402816
	280687	7	CCCOc1ccccc1C(=O)N[C@@H](CC(C)C)C(=O)NCC#N	Celera	CRA-016627	None	None	0	03979CL	N22	12.3	1370731904
	280448	7	COC(=O)[C@@H]1COC(=N1)C(O)[C@H](CCc2ccccc2)NC(=O)CCC3CCCCC3	Celera	CRA-009855	None	None	0	03979CL	O03	4.33	1494640000
	280528	7	Brc1ccc(s1)C(=O)N[C@@H](CC2CCCCC2)C(=O)NCC#N	Celera	CRA-011202	None	None	0	03979CL	O04	-3.49	1616402816
	280449	7	CSCC[C@H](NC(=O)c1ccccc1)C(=O)NCC#N	Celera	CRA-009964	None	None	0	03979CL	O05	-0.214	1565392128
	280529	7	CC(=O)Nc1cccc(c1)C(=O)N[C@@H](CC2CCCCC2)C(=O)NCC#N	Celera	CRA-011310	None	None	0	03979CL	O06	1.35	1541075456
	280450	7	FC(F)(F)c1ccc2oc(nc2c1)C(=O)[C@H](CCc3ccccc3)NC(=O)CCC4CCCCC4	Celera	CRA-010136	None	None	0	03979CL	O07	1.35	1541075456
	280530	7	O=C(NCC#N)[C@H](CC1CCCCC1)NC(=O)c2ccc(s2)c3ccccn3	Celera	CRA-011363	None	None	0	03979CL	O08	-1.83	1590488576
	280451	7	Clc1ccccc1C[C@H](NC(=O)c2ccccc2)C(=O)NCC#N	Celera	CRA-010297	None	None	0	03979CL	O09	-0.214	1565392128
	280531	7	CC(C)(C)OC(=O)N[C@@H](CSCc1ccccc1)C(=O)NCC#N	Celera	CRA-011475	None	None	0	03979CL	O10	-0.214	1565392128
	280452	7	OC(=O)c1cccc(c1)C(=O)N[C@@H](CC2CCCCC2)C(=O)NCC#N	Celera	CRA-010457	None	None	0	03979CL	O11	-3.49	1616402816
	280532	7	O=C(NCC#N)[C@H](CC1CCCCC1)NC(=O)c2oc3ccccc3c2	Celera	CRA-011557	None	None	0	03979CL	O12	-0.214	1565392128
	280453	7	O=C(NCC#N)C(CCC1CCCCC1)NC(=O)c2ccccc2	Celera	CRA-010736	None	None	0	03979CL	O13	5.75	1472456064
	280533	7	CC(=O)c1cccc(c1)C(=O)N[C@@H](CSCc2ccccc2)C(=O)NCC#N	Celera	CRA-011588	None	None	0	03979CL	O14	-1.83	1590488576
	280454	7	COc1cccc(c1)C(=O)N[C@@H](CC2CCCCC2)C(=O)NCC#N	Celera	CRA-010865	None	None	0	03979CL	O15	1.35	1541075456
	280534	7	O=C(NCC#N)C(NC(=O)c1ccccc1)OCCc2ccccc2	Celera	CRA-011723	None	None	0	03979CL	O16	-5.43	1646584576
	280455	7	O=Cn1cc(C[C@H](NC(=O)c2ccccc2)C(=O)NCC#N)c3ccccc13	Celera	CRA-011013	None	None	0	03979CL	O17	4.33	1494640000
	280535	7	CC(C)CN(CCNC(=O)[C@H](CC1CCCCC1)NC(=O)OC(C)(C)C)CC(C)C	Celera	CRA-011893	None	None	0	03979CL	O18	-1.83	1590488576
	280456	7	COc1ccc(cc1)C(=O)N[C@@H](CSCc2ccccc2)C(=O)NCC#N	Celera	CRA-011158	None	None	0	03979CL	O19	1.35	1541075456
	280536	7	O=C(NCC#N)[C@H](CS(=O)(=O)Cc1ccccc1)NC(=O)c2ccncc2	Celera	CRA-012017	None	None	0	03979CL	O20	-3.49	1616402816
	280457	7	CC(C)(C)SC[C@H](NC(=O)c1ccccc1)C(=O)NCC#N	Celera	CRA-011194	None	None	0	03979CL	O21	1.35	1541075456
	280537	7	COc1oncc1NC(=O)[C@H](CC2CCCCC2)NC(=O)c3ccccc3	Celera	CRA-012144	None	None	0	03979CL	O22	-5.21	1643175680
	280608	7	O=C(NCC#N)C(CC1CCCCC1)C(=O)NC2CCCCC2	Celera	CRA-012317	None	None	0	03979CL	P03	-0.214	1565392128
	280688	7	FC(F)(F)c1ccccc1CS(=O)(=O)CC(CC(=O)N2CCOCC2)C(=O)NCC#N	Celera	CRA-015124	None	None	0	03979CL	P04	1.35	1541075456
	280609	7	[O-][N+](=O)c1ccc(CNC(=O)C(CC2CCCCC2)C(=O)NCC#N)cc1	Celera	CRA-012356	None	None	0	03979CL	P05	-2.03	1593682304
	280689	7	FC(F)Oc1ccccc1CS(=O)(=O)C[C@H](NC(=O)N2CCOCC2)C(=O)NC3CCCC3=O	Celera	CRA-015255	None	None	0	03979CL	P06	1.35	1541075456
	280610	7	CCCC[C@H](NC(=O)c1cccc(N)c1)C(=O)NCC#N	Celera	CRA-012364	None	None	0	03979CL	P07	-3.49	1616402816
	280690	7	CC[C@H](NC(=O)C(CC(=O)N1CCOCC1)CS(=O)(=O)Cc2ccccc2)C(=O)c3nc4ccccc4s3	Celera	CRA-015461	None	None	0	03979CL	P08	2.86	1517502464
	280611	7	O=C(NC(CNc1ccccc1)CNc2ccccc2)[C@H](CC3CCCCC3)NC(=O)c4ccccc4	Celera	CRA-012734	None	None	0	03979CL	P09	-5.21	1643175680
	280691	7	CC[C@H](NC(=O)[C@H](CC(C)C)NC(=O)C)C(=O)c1oc2ccccc2n1	Celera	CRA-015682	None	None	0	03979CL	P10	1.35	1541075456
	280612	7	COc1ccccc1CNC(=O)C(CC2CCCCC2)C(=O)NCC#N	Celera	CRA-012938	None	None	0	03979CL	P11	-11	1732868608
	280692	7	CC[C@H](NC(=O)[C@H](Cc1ccccc1)NC(=O)N2CCOCC2)C(=O)C(=O)NCc3ccccc3	Celera	CRA-015780	None	None	0	03979CL	P12	1.35	1541075456
	280613	7	Clc1ccccc1SCCC(NC(=O)c2ccccc2)C(=O)NCC#N	Celera	CRA-013079	None	None	0	03979CL	P13	-7.21	1674375040
	280693	7	CC[C@H](NC(=O)[C@H](CS(=O)(=O)Cc1ccccc1)O[Si](C(C)C)(C(C)C)C(C)C)C(=O)c2oc3ccccc3n2	Celera	CRA-016024	None	None	0	03979CL	P14	-0.214	1565392128
	280614	7	O=C(NCC#N)C(CCSc1ccncc1)NC(=O)c2ccccc2	Celera	CRA-013314	None	None	0	03979CL	P15	-3.49	1616402816
	280694	7	Fc1cccc(F)c1CC(NC(=O)OCc2ccccc2)C(=O)NCC#N	Celera	CRA-016416	None	None	0	03979CL	P16	2.86	1517502464
	280615	7	O=C(N[C@@H](CCc1ccccc1)\C=C\S(=O)(=O)c2ccccc2)C(CCS(=O)(=O)c3ccccc3)NC(=O)N4CCOCC4	Celera	CRA-014009	None	None	0	03979CL	P17	-0.214	1565392128
	280695	7	CC(C)C[C@H](NC(=O)c1cccc(Oc2ccccc2)c1)C(=O)NC(=C)C#N	Celera	CRA-016509	None	None	0	03979CL	P18	-5.21	1643175680
	280616	7	CC[C@H](NC(=O)[C@H](CS(=O)(=O)Cc1ccccc1)NC(=O)N2CCOCC2)C(=O)c3nccn3C	Celera	CRA-014581	None	None	0	03979CL	P19	-5.21	1643175680
	280696	7	COC(=O)CCCC(NC(=O)OCc1ccccc1)C(=O)NCC#N	Celera	CRA-016616	None	None	0	03979CL	P20	-0.214	1565392128
	280617	7	[O-][N+](=O)c1ccc(C(=O)NCC#N)c(c1)C(=O)N2CCOCC2	Celera	CRA-014853	None	None	0	03979CL	P21	-6.98	1670850048
	280697	7	O=C(NC(Cc1ccccc1)C(=O)NCC#N)OCc2ccccc2	Celera	CRA-016680	None	None	0	03979CL	P22	13.5	1352050816
	280698	7	CC(C)(C)OC(=O)N[C@@H](C1CCCC1)C(=O)NCC#N	Celera	CRA-016685	None	None	0	03980CL	A03	0.174	1541075456
	280778	7	CC(C)C[C@H](NC(=O)[C@@H]1CSC(=S)N1)C(=O)NCC#N	Celera	CRA-017048	None	None	0	03980CL	A04	1.71	1517502464
	280699	7	CC(C)C[C@H](NC(=O)OCc1ccccc1)C(=O)N[C@@H](CC(=O)OC(C)(C)C)C#N	Celera	CRA-016695	None	None	0	03980CL	A05	1.71	1517502464
	280779	7	CC(C)C[C@H](NC(=O)OCc1cc(C)cc(C)c1)C(=O)NCC#N	Celera	CRA-017062	None	None	0	03980CL	A06	0.174	1541075456
	280700	7	CCC(OC(=O)[C@H](CC(C)C)NC(=O)OCc1ccccc1)C#N	Celera	CRA-016791	None	None	0	03980CL	A07	3.19	1494640000
	280780	7	CC(C)C[C@H](NC(=O)c1cccs1)C(=O)NCC#N	Celera	CRA-017206	None	None	0	03980CL	A08	0.174	1541075456
	280701	7	CC[C@H](NC(=O)[C@H](CC(C)C)NC(=O)OCc1ccccc1)C(=O)CS(=O)(=O)c2ccccc2	Celera	CRA-016808	None	None	0	03980CL	A09	8.71	1409687040
	280781	7	CC(C)C[C@H](NC(=O)c1ccc(cc1C)c2ccccc2)C(=O)NC(C#N)c3oc(C)cc3	Celera	CRA-017293	None	None	0	03980CL	A10	1.71	1517502464
	280702	7	CC(C)C[C@H](NC(=O)c1ccc(Cl)c(Cl)c1)C(=O)NCC#N	Celera	CRA-016873	None	None	0	03980CL	A11	4.45	1475192832
	280782	7	CC(C)C[C@H](NC(=O)OCc1ccccc1)C(=O)NC(C#N)c2ccc(Cl)s2	Celera	CRA-017340	None	None	0	03980CL	A12	4.63	1472456064
	280703	7	CC(=O)OC[C@H](NC(=O)[C@H](CC1CCCCC1)NC(=O)OCc2ccccc2)C#N	Celera	CRA-016882	None	None	0	03980CL	A13	-1.41	1565392128
	280783	7	CC(C)C[C@H](NC(=O)OC(C)c1ccccc1)C(=O)NCC#N	Celera	CRA-017350	None	None	0	03980CL	A14	-4.72	1616402816
	280704	7	NC(=O)SCC(NC(=O)OCc1ccccc1)C(=O)NCC#N	Celera	CRA-016892	None	None	0	03980CL	A15	1.71	1517502464
	280784	7	CC(C)C[C@H](NC(=O)OCc1ccccc1C)C(=O)NCC#N	Celera	CRA-017360	None	None	0	03980CL	A16	-6.68	1646584576
	280705	7	CC(C)C[C@H](NC(=O)OCc1ccccc1)C(=O)NC(C#N)c2ccsc2	Celera	CRA-016909	None	None	0	03980CL	A17	7.39	1430006784
	280785	7	CC(C)C[C@H](NC(=O)OCc1cccc(c1)C(F)(F)F)C(=O)NCC#N	Celera	CRA-017370	None	None	0	03980CL	A18	-1.41	1565392128
	280706	7	O=C(N[C@@H](Cc1ccc(OCc2ccccc2)cc1)C(=O)NCC#N)OCc3ccccc3	Celera	CRA-016966	None	None	0	03980CL	A19	1.71	1517502464
	280786	7	CC(C)C[C@H](NC(=O)OCc1ccc(OC(F)(F)F)cc1)C(=O)NCC#N	Celera	CRA-017382	None	None	0	03980CL	A20	3.19	1494640000
	280707	7	CC(C)C[C@H](NC(=O)c1ccc(cc1)[N+](=O)[O-])C(=O)NCC#N	Celera	CRA-016979	None	None	0	03980CL	A21	-1.41	1565392128
	280787	7	CCc1ccc(COC(=O)N[C@@H](CC(C)C)C(=O)NCC#N)cc1	Celera	CRA-017391	None	None	0	03980CL	A22	-3.04	1590488576
	280858	7	CC(C)C[C@H](NC(=O)c1ccc(cc1)c2ccccc2Cl)C(=O)NCC#N	Celera	CRA-017404	None	None	0	03980CL	B03	-6.46	1643175680
	280938	7	CC(C)C[C@H](NC(=O)NC(C)(C)C)C(=O)NCC#N	Celera	CRA-017654	None	None	0	03980CL	B04	3.19	1494640000
	280859	7	CC(C)C[C@H](N(C)C(=O)OCc1cccc(OC(F)(F)F)c1)C(=O)NCC#N	Celera	CRA-017442	None	None	0	03980CL	B05	0.174	1541075456
	280939	7	CC(C)C[C@H](NC(=O)c1ccc(s1)c2ccccc2)C(=O)NCC#N	Celera	CRA-017682	None	None	0	03980CL	B06	-0.0207	1544073472
	280860	7	COC(=O)c1ccc(COC(=O)N[C@@H](CC(C)C)C(=O)NCC#N)cc1	Celera	CRA-017450	None	None	0	03980CL	B07	3.19	1494640000
	280940	7	CCC(C)(C)CC(NC(=O)OCc1ccccc1)C(=O)NCC#N	Celera	CRA-017718	None	None	0	03980CL	B08	-3.04	1590488576
	280861	7	CC(C)C[C@H](NC(=O)OCC1COc2ccccc2O1)C(=O)NCC#N	Celera	CRA-017458	None	None	0	03980CL	B09	-6.46	1643175680
	280941	7	COc1ccccc1c2cc(cc(c2)c3ccccc3OC)C(=O)N[C@@H](CC(C)C)C(=O)NCC#N	Celera	CRA-017778	None	None	0	03980CL	B10	1.71	1517502464
	280862	7	CC(C)C[C@H](NC(=O)OCC1CC1)C(=O)NCC#N	Celera	CRA-017466	None	None	0	03980CL	B11	-6.46	1643175680
	280942	7	CC(C)C[C@H](NC(=O)c1ccc(cc1)c2ccc(F)cc2C)C(=O)NCC#N	Celera	CRA-017814	None	None	0	03980CL	B12	-3.04	1590488576
	280863	7	CC(C)C[C@H](NC(=O)c1ccccc1)C(=O)NC(C#N)c2occc2	Celera	CRA-017477	None	None	0	03980CL	B13	0.174	1541075456
	280943	7	CC(C)C[C@H](NC(=O)c1ccc(cc1)c2c(C)cccc2C)C(=O)NCC#N	Celera	CRA-017893	None	None	0	03980CL	B14	-1.41	1565392128
	280864	7	CCCCCOc1ccc(cc1)C(=O)NC(CC(C)C)C(=O)NCC#N	Celera	CRA-017486	None	None	0	03980CL	B15	-4.72	1616402816
	280944	7	CCCC[C@H](NC(=O)[C@H](CC(C)C)NC(=O)OCc1ccccc1)C(=O)CC(=O)OCC	Celera	CRA-017985	None	None	0	03980CL	B16	0.174	1541075456
	280865	7	CC(C)C[C@H](NC(=O)[C@@H]1CCCN1C(=O)OC(C)(C)C)C(=O)NCC#N	Celera	CRA-017535	None	None	0	03980CL	B17	0.174	1541075456
	280945	7	CC(C)C[C@H](NS(=O)(=O)c1ccc2CCN(Cc2c1)C(=O)C(F)(F)F)C(=O)NCC#N	Celera	CRA-017995	None	None	0	03980CL	B18	1.52	1520409600
	280866	7	CC(C)C[C@H](NC(=O)c1cccc(OCc2ccccc2)c1)C(=O)NCC#N	Celera	CRA-017630	None	None	0	03980CL	B19	4.63	1472456064
	280946	7	COc1cccc(c1)c2csc(c2)C(=O)N[C@@H](CC(C)C)C(=O)NCC#N	Celera	CRA-018026	None	None	0	03980CL	B20	-1.41	1565392128
	280867	7	CC(C)C[C@H](NC(=O)c1ccc(cc1)c2ccccc2c3ccccc3)C(=O)NCC#N	Celera	CRA-017644	None	None	0	03980CL	B21	-1.41	1565392128
	280947	7	CC(C)C[C@H](Nc1ccc(cc1)C#N)C(=O)NCC#N	Celera	CRA-018213	None	None	0	03980CL	B22	17	1282154752
	280708	7	CC(C)(C)OC(=O)N[C@@H](Cc1ccc(Br)s1)C(=O)NCC#N	Celera	CRA-016686	None	None	0	03980CL	C03	-1.41	1565392128
	280788	7	CC(C)C[C@H](NC(=O)c1ccccc1CCc2ccccc2)C(=O)NCC#N	Celera	CRA-017049	None	None	0	03980CL	C04	-3.04	1590488576
	280709	7	CC(C)C[C@H](NC(=O)OCc1ccccc1)C(=O)N[C@@H](CCC(=O)OC(C)(C)C)C#N	Celera	CRA-016696	None	None	0	03980CL	C05	3.19	1494640000
	280789	7	CC(C)C[C@H](NC(=O)c1ccc(cc1C)c2ccccc2)C(=O)NCC#N	Celera	CRA-017063	None	None	0	03980CL	C06	-1.41	1565392128
	280710	7	CCC(NC(=O)[C@H](CC(C)C)NC(=O)OCc1ccccc1)C#N	Celera	CRA-016792	None	None	0	03980CL	C07	-1.41	1565392128
	280790	7	CC(C)C[C@H](NC(=O)c1oc(Br)cc1)C(=O)NCC#N	Celera	CRA-017207	None	None	0	03980CL	C08	-4.72	1616402816
	280711	7	CC(C)C[C@H](NC(=O)OCc1ccccc1)C(=O)N[C@@H](Cc2ccccc2)C#N	Celera	CRA-016810	None	None	0	03980CL	C09	0.174	1541075456
	280791	7	CC(C)C[C@H](NC(=O)c1ccccc1Cl)C(=O)NCC#N	Celera	CRA-017294	None	None	0	03980CL	C10	-3.04	1590488576
	280712	7	COc1ccc(cc1OC)C(=O)N[C@@H](CC(C)C)C(=O)NCC#N	Celera	CRA-016874	None	None	0	03980CL	C11	-4.72	1616402816
	280792	7	CC(C)C[C@H](NC(=O)OCc1ccccc1)C(=O)NC(C#N)c2ccc(Br)s2	Celera	CRA-017341	None	None	0	03980CL	C12	4.63	1472456064
	280713	7	O=C(N[C@@H](CC1CCCCC1)C(=O)N[C@@H](COC(=O)Nc2ccccc2)C#N)OCc3ccccc3	Celera	CRA-016883	None	None	0	03980CL	C13	1.71	1517502464
	280793	7	CC(C)C[C@H](NC(=O)OCc1ccccc1Br)C(=O)NCC#N	Celera	CRA-017351	None	None	0	03980CL	C14	-10.1	1699472896
	280714	7	CC(C)C[C@H](Nc1ccccc1[N+](=O)[O-])C(=O)NCC#N	Celera	CRA-016893	None	None	0	03980CL	C15	-8.49	1674375040
	280794	7	CC(C)C[C@H](NC(=O)OCc1ccc(cc1)c2ccccc2)C(=O)NCC#N	Celera	CRA-017361	None	None	0	03980CL	C16	0.174	1541075456
	280715	7	CC(CC(NC(=O)OCc1ccccc1)C(=O)NCC#N)CC(C)(C)C	Celera	CRA-016928	None	None	0	03980CL	C17	-1.41	1565392128
	280795	7	CC(C)C[C@H](NC(=O)OCc1cccc(Oc2ccccc2)c1)C(=O)NCC#N	Celera	CRA-017371	None	None	0	03980CL	C18	6.03	1450920960
	280716	7	Brc1ccc(C[C@H](NC(=O)OCc2ccccc2)C(=O)NCC#N)s1	Celera	CRA-016970	None	None	0	03980CL	C19	-4.72	1616402816
	280796	7	COc1ccc(COC(=O)N[C@@H](CC(C)C)C(=O)NCC#N)cc1OC	Celera	CRA-017383	None	None	0	03980CL	C20	4.63	1472456064
	280717	7	CC(C)C[C@H](NC(=O)c1cccc(NC(=O)C)c1)C(=O)NCC#N	Celera	CRA-016984	None	None	0	03980CL	C21	4.63	1472456064
	280797	7	CC(C)C[C@H](NC(=O)OCc1ccc(OC(F)F)cc1)C(=O)NCC#N	Celera	CRA-017392	None	None	0	03980CL	C22	-1.41	1565392128
	280868	7	CC(C)C[C@H](NC(=O)c1ccc(cc1)c2ccccc2F)C(=O)NCC#N	Celera	CRA-017405	None	None	0	03980CL	D03	-6.46	1643175680
	280948	7	CC(C)C[C@H](NC(=O)c1cc(cc(c1)c2ccccc2)c3ccccc3)C(=O)NCC#N	Celera	CRA-017655	None	None	0	03980CL	D04	1.71	1517502464
	280869	7	CC(C)C[C@H](NC(=O)OCc1cccc2[nH]ccc12)C(=O)NCC#N	Celera	CRA-017443	None	None	0	03980CL	D05	1.71	1517502464
	280949	7	COc1ccccc1c2oc(cc2)C(=O)N[C@@H](CC(C)C)C(=O)NCC#N	Celera	CRA-017686	None	None	0	03980CL	D06	-3.04	1590488576
	280870	7	CC(C)C[C@H](NC(=O)OCc1ccc(F)cc1Cl)C(=O)NCC#N	Celera	CRA-017451	None	None	0	03980CL	D07	-4.72	1616402816
	280950	7	COc1c(csc1c2ccccc2)C(=O)N[C@@H](CC(C)C)C(=O)NCC#N	Celera	CRA-017726	None	None	0	03980CL	D08	1.71	1517502464
	280871	7	CC(C)C[C@H](NC(=O)OCc1cccc(c1)[N+](=O)[O-])C(=O)NCC#N	Celera	CRA-017459	None	None	0	03980CL	D09	1.71	1517502464
	280951	7	COc1cccc(c1)c2cc(cc(c2)c3cccc(OC)c3)C(=O)N[C@@H](CC(C)C)C(=O)NCC#N	Celera	CRA-017779	None	None	0	03980CL	D10	0.174	1541075456
	280872	7	CC(C)C[C@H](NC(=O)OCC1CCCCC1)C(=O)NCC#N	Celera	CRA-017467	None	None	0	03980CL	D11	-6.46	1643175680
	280952	7	CC(C)C[C@H](NC(=O)c1ccc(cc1)c2ccc(F)c(F)c2)C(=O)NCC#N	Celera	CRA-017816	None	None	0	03980CL	D12	-6.46	1643175680
	280873	7	CC(C)C[C@H](NC(=O)c1ccccc1)C(=O)NC(C#N)c2oc(C)cc2	Celera	CRA-017478	None	None	0	03980CL	D13	-6.46	1643175680
	280953	7	CC(C)C[C@H](NC(=O)c1ccc(cc1)c2cccc(c2)C(C)C)C(=O)NCC#N	Celera	CRA-017894	None	None	0	03980CL	D14	-1.41	1565392128
	280874	7	CCC(C)c1ccc(cc1)C(=O)N[C@@H](CC(C)C)C(=O)NCC#N	Celera	CRA-017524	None	None	0	03980CL	D15	-6.46	1643175680
	280954	7	CCCC[C@H](NC(=O)[C@H](CS(=O)(=O)Cc1ccccc1)NC(=O)N2CCOCC2)C(=O)CC(=O)OCC	Celera	CRA-017986	None	None	0	03980CL	D16	1.52	1520409600
	280875	7	CCC(CC)CC(NC(=O)c1ccc(cc1)C(C)(C)C)C(=O)N[C@@H](CC)C(=O)c2oc3ccccc3n2	Celera	CRA-017538	None	None	0	03980CL	D17	-6.46	1643175680
	280955	7	CC(C)C[C@H](NC(=O)c1cc(Br)cs1)C(=O)NCC#N	Celera	CRA-017996	None	None	0	03980CL	D18	-1.41	1565392128
	280876	7	CC(C)C[C@H](NC(=O)C1CCCCC1)C(=O)NCC#N	Celera	CRA-017631	None	None	0	03980CL	D19	-4.72	1616402816
	280956	7	CCCC[C@H](NC(=O)[C@H](CC(C)C)NC(=O)OCc1ccccc1)C(=O)c2oc(nn2)c3ccccc3	Celera	CRA-018105	None	None	0	03980CL	D20	-6.46	1643175680
	280877	7	CC(C)C[C@H](NC(=O)NC(C)(C)c1cccc(c1)C(=C)C)C(=O)NCC#N	Celera	CRA-017645	None	None	0	03980CL	D21	-6.68	1646584576
	280957	7	CCCC[C@H](NC(=O)[C@H](CS(=O)(=O)Cc1ccccc1)NC(=O)N2CCOCC2)C(=O)C3Cc4ccccc4C3=O	Celera	CRA-018214	None	None	0	03980CL	D22	19.1	1249848448
	280718	7	CC(C)C[C@H](NC(=O)OCc1ccccc1)C(=O)N[C@@H](CCCCNC(=O)OCc2ccccc2)C#N	Celera	CRA-016687	None	None	0	03980CL	E03	1.71	1517502464
	280798	7	CC(C)C[C@H](NC(=O)c1c(F)ccc(F)c1F)C(=O)NCC#N	Celera	CRA-017052	None	None	0	03980CL	E04	-3.04	1590488576
	280719	7	CCc1cccc(c1)C(=O)N[C@@H](CC(C)C)C(=O)NCC#N	Celera	CRA-016700	None	None	0	03980CL	E05	3.19	1494640000
	280799	7	CC(C)C[C@H](NC(=O)c1ccc(c(C)c1)c2ccccc2)C(=O)NCC#N	Celera	CRA-017064	None	None	0	03980CL	E06	3.19	1494640000
	280720	7	COc1ccc(CSC(C)(C)[C@H](NC(=O)OCc2ccccc2)C(=O)NCC#N)cc1	Celera	CRA-016794	None	None	0	03980CL	E07	-1.41	1565392128
	280800	7	CC(C)C[C@H](NC(=O)c1ccc(Br)s1)C(=O)NCC#N	Celera	CRA-017208	None	None	0	03980CL	E08	-4.72	1616402816
	280721	7	O=C(NC1CN(CC1=O)S(=O)(=O)c2ccccc2)[C@H](CS(=O)(=O)Cc3ccccc3)NC(=O)N4CCOCC4	Celera	CRA-016813	None	None	0	03980CL	E09	3.19	1494640000
	280801	7	CC(CC(NC(=O)OCc1ccccc1)C(=O)NC(C#N)c2sccc2C)CC(C)(C)C	Celera	CRA-017295	None	None	0	03980CL	E10	4.63	1472456064
	280722	7	CC(C)C[C@H](NC(=O)c1ccc(Oc2ccccc2)cc1)C(=O)NCC#N	Celera	CRA-016876	None	None	0	03980CL	E11	0.174	1541075456
	280802	7	CCc1ccc(s1)C(NC(=O)[C@H](CC(C)C)NC(=O)OCc2ccccc2)C#N	Celera	CRA-017342	None	None	0	03980CL	E12	-1.41	1565392128
	280723	7	CC[C@H](NC(=O)[C@H](CC1CCCCC1)NC(=O)OCc2ccccc2)C(=O)CS(=O)(=O)c3ccccc3	Celera	CRA-016884	None	None	0	03980CL	E13	4.45	1475192832
	280803	7	COc1cc(COC(=O)N[C@@H](CC(C)C)C(=O)NCC#N)cc(OC)c1	Celera	CRA-017352	None	None	0	03980CL	E14	0.174	1541075456
	280724	7	CC(C)C[C@H](NS(=O)(=O)c1ccccc1)C(=O)NCC#N	Celera	CRA-016894	None	None	0	03980CL	E15	-3.04	1590488576
	280804	7	CC(C)C[C@H](NC(=O)OCc1ccc2OCOc2c1)C(=O)NCC#N	Celera	CRA-017363	None	None	0	03980CL	E16	3.19	1494640000
	280725	7	CC(C)C[C@H](NC(=O)OCc1ccccc1)C(=O)NC(CCC=C)C#N	Celera	CRA-016929	None	None	0	03980CL	E17	1.71	1517502464
	280805	7	CC(C)C[C@H](NC(=O)OCc1ccccc1c2ccccc2)C(=O)NCC#N	Celera	CRA-017373	None	None	0	03980CL	E18	-4.72	1616402816
	280726	7	CC(C)(C)OC(=O)N[C@@H](Cc1ccc(s1)c2ccccc2)C(=O)NCC#N	Celera	CRA-016972	None	None	0	03980CL	E19	6.03	1450920960
	280806	7	CC(C)C[C@H](NC(=O)OCc1ccccc1F)C(=O)NCC#N	Celera	CRA-017384	None	None	0	03980CL	E20	-3.04	1590488576
	280727	7	CC(C)C[C@H](NC(=O)c1cc(F)cc(F)c1F)C(=O)NCC#N	Celera	CRA-016985	None	None	0	03980CL	E21	-4.72	1616402816
	280807	7	CC(C)C[C@H](NC(=O)OCc1ccccc1OC(F)F)C(=O)NCC#N	Celera	CRA-017393	None	None	0	03980CL	E22	1.71	1517502464
	280878	7	CC(C)C[C@H](NC(=O)c1ccc(cc1)c2ccccc2C)C(=O)NCC#N	Celera	CRA-017406	None	None	0	03980CL	F03	-3.04	1590488576
	280958	7	CC(C)C[C@H](NC(=O)c1cc(c2ccccc2)c(s1)c3ccccc3)C(=O)NCC#N	Celera	CRA-017656	None	None	0	03980CL	F04	1.71	1517502464
	280879	7	CC(C)C[C@H](NC(=O)OCc1ccccc1CCc2ccccc2)C(=O)NCC#N	Celera	CRA-017444	None	None	0	03980CL	F05	1.71	1517502464
	280959	7	COc1cccc(c1)c2oc(cc2)C(=O)N[C@@H](CC(C)C)C(=O)NCC#N	Celera	CRA-017687	None	None	0	03980CL	F06	-4.93	1619701632
	280880	7	CC(C)C[C@H](NC(=O)OCc1ccccc1Cl)C(=O)NCC#N	Celera	CRA-017452	None	None	0	03980CL	F07	-3.04	1590488576
	280960	7	COc1c(csc1c2ccccc2C)C(=O)N[C@@H](CC(C)C)C(=O)NCC#N	Celera	CRA-017727	None	None	0	03980CL	F08	3.19	1494640000
	280881	7	CC(C)C[C@H](NC(=O)OCCN1C(=O)c2ccccc2C1=O)C(=O)NCC#N	Celera	CRA-017460	None	None	0	03980CL	F09	-3.04	1590488576
	280961	7	CC(C)C[C@H](NC(=O)c1cc(cc(c1)c2ccsc2)c3ccsc3)C(=O)NCC#N	Celera	CRA-017780	None	None	0	03980CL	F10	-1.41	1565392128
	280882	7	CC(C)C[C@H](NC(=O)OCCc1ccccc1)C(=O)NCC#N	Celera	CRA-017468	None	None	0	03980CL	F11	-0.0207	1544073472
	280962	7	CC(C)C[C@H](NC(=O)c1ccc(cc1)c2ccc(F)c(C)c2)C(=O)NCC#N	Celera	CRA-017817	None	None	0	03980CL	F12	-8.26	1670850048
	280883	7	CC(C)C[C@H](NC(=O)c1ccc(OC(F)(F)C(F)F)cc1)C(=O)NCC#N	Celera	CRA-017479	None	None	0	03980CL	F13	0.174	1541075456
	280963	7	CC(C)C[C@H](NC(=O)c1ccc(cc1)c2cocc2)C(=O)NCC#N	Celera	CRA-017895	None	None	0	03980CL	F14	-1.41	1565392128
	280884	7	CC(C)C[C@H](NC(=O)c1ccc(OCc2ccccc2)cc1)C(=O)NCC#N	Celera	CRA-017528	None	None	0	03980CL	F15	17	1282154752
	280964	7	CC(C)C[C@H](NC(=O)c1ccc(cc1)c2ccc(C#N)s2)C(=O)NCC#N	Celera	CRA-017988	None	None	0	03980CL	F16	1.71	1517502464
	280885	7	CC(CC(NC(=O)OCc1ccccc1)C(=O)NCC#N)c2ccccc2	Celera	CRA-017545	None	None	0	03980CL	F17	-1.41	1565392128
	280965	7	CC(C)C[C@H](NC(=O)c1ccc(Cl)c(Br)c1)C(=O)NCC#N	Celera	CRA-017997	None	None	0	03980CL	F18	5.86	1453578496
	280886	7	CC(C)C[C@H](NC(=O)c1cc(Br)cc(Br)c1)C(=O)NCC#N	Celera	CRA-017632	None	None	0	03980CL	F19	0.174	1541075456
	280966	7	COc1ncc(c(OC)n1)c2ccc(cc2)C(=O)N[C@@H](CC(C)C)C(=O)NCC#N	Celera	CRA-018154	None	None	0	03980CL	F20	3.19	1494640000
	280887	7	CC(C)C[C@H](NC(=O)NC(C)c1cccc2ccccc12)C(=O)NCC#N	Celera	CRA-017647	None	None	0	03980CL	F21	1.71	1517502464
	280967	7	CC(C)C[C@H](NC(=O)c1ccc(Cl)c(c1)c2ccccc2)C(=O)NCC#N	Celera	CRA-018215	None	None	0	03980CL	F22	15.9	1298942464
	280728	7	CC(C)C[C@H](NC(=O)OCc1ccccc1)C(=O)N[C@@H](CCCCNC(=O)OC(C)(C)C)C#N	Celera	CRA-016688	None	None	0	03980CL	G03	-6.46	1643175680
	280808	7	CC(C)C[C@H](NC(=O)c1ccccc1NC(=O)OC(C)(C)C)C(=O)NCC#N	Celera	CRA-017053	None	None	0	03980CL	G04	0.174	1541075456
	280729	7	CC(C)CC(NC(=O)c1ccccc1C(F)(F)F)C(=O)NCC#N	Celera	CRA-016704	None	None	0	03980CL	G05	-6.68	1646584576
	280809	7	CC(C)C[C@H](NC(=O)c1cccc2ccccc12)C(=O)NCC#N	Celera	CRA-017065	None	None	0	03980CL	G06	-1.41	1565392128
	280730	7	CC(C)C[C@H](NC(=O)OCc1ccccc1)C(=O)NC(CC(C)(C)C)C#N	Celera	CRA-016795	None	None	0	03980CL	G07	-3.04	1590488576
	280810	7	CC(C)C[C@H](NC(=O)c1sccc1Br)C(=O)NCC#N	Celera	CRA-017209	None	None	0	03980CL	G08	-1.41	1565392128
	280731	7	CC[C@H](NC(=O)[C@H](CS(=O)(=O)Cc1ccccc1)OC(=O)N2CCOCC2)C(=O)C(=O)NCc3ccccc3	Celera	CRA-016814	None	None	0	03980CL	G09	-1.61	1568485760
	280811	7	CSCCC(NC(=O)[C@H](CC(C)C)NC(=O)OCc1ccccc1)C#N	Celera	CRA-017296	None	None	0	03980CL	G10	0.174	1541075456
	280732	7	Oc1ccc(C[C@H](NC(=O)[C@H](CC2CCCCC2)NC(=O)OCc3ccccc3)C#N)cc1	Celera	CRA-016877	None	None	0	03980CL	G11	-1.41	1565392128
	280812	7	CC(C)C[C@H](NC(=O)OCc1ccccc1)C(=O)NC(C#N)c2cc(Br)cs2	Celera	CRA-017343	None	None	0	03980CL	G12	-3.04	1590488576
	280733	7	CCC(CC)C(NC(=O)[C@H](CC(C)C)NC(=O)OCc1ccccc1)C#N	Celera	CRA-016886	None	None	0	03980CL	G13	-1.41	1565392128
	280813	7	CC(C)C[C@H](NC(=O)OCc1cccc(C)c1)C(=O)NCC#N	Celera	CRA-017353	None	None	0	03980CL	G14	-3.04	1590488576
	280734	7	CC(C)C[C@H](NS(=O)(=O)c1ccc2ccccc2c1)C(=O)NCC#N	Celera	CRA-016895	None	None	0	03980CL	G15	-3.04	1590488576
	280814	7	CC(C)C[C@H](NC(=O)OC(c1ccccc1)c2ccccc2)C(=O)NCC#N	Celera	CRA-017364	None	None	0	03980CL	G16	-3.04	1590488576
	280735	7	CCCC(NC(=O)[C@H](CC(C)C)NC(=O)OCc1ccccc1)C#N	Celera	CRA-016930	None	None	0	03980CL	G17	0.174	1541075456
	280815	7	CC(C)C[C@H](NC(=O)OCc1ccc(C)c(C)c1)C(=O)NCC#N	Celera	CRA-017374	None	None	0	03980CL	G18	-4.72	1616402816
	280736	7	CCCCc1ccc(cc1)C(=O)N[C@@H](CC(C)C)C(=O)NCC#N	Celera	CRA-016973	None	None	0	03980CL	G19	-1.41	1565392128
	280816	7	CC(C)C[C@H](NC(=O)OCc1ccc(cc1)C(F)(F)F)C(=O)NCC#N	Celera	CRA-017385	None	None	0	03980CL	G20	-6.46	1643175680
	280737	7	COc1cccc(c1)c2ccc(cc2)C(=O)N[C@@H](CC(C)C)C(=O)NCC#N	Celera	CRA-016987	None	None	0	03980CL	G21	1.71	1517502464
	280817	7	CC(C)C[C@H](NC(=O)OCc1ccc(C)cc1C)C(=O)NCC#N	Celera	CRA-017394	None	None	0	03980CL	G22	-1.41	1565392128
	280888	7	CCCc1ccc(cc1)C(=O)N[C@@H](CC(C)C)C(=O)NCC#N	Celera	CRA-017407	None	None	0	03980CL	H03	-3.04	1590488576
	280968	7	Cc1ccsc1C(NC(=O)[C@@H](NC(=O)OCc2ccccc2)C3CCCC3)C#N	Celera	CRA-017669	None	None	0	03980CL	H04	-4.72	1616402816
	280889	7	CC(C)C[C@H](NC(=O)OCCCC1CCCC1)C(=O)NCC#N	Celera	CRA-017445	None	None	0	03980CL	H05	1.71	1517502464
	280969	7	COc1c(Br)scc1C(=O)N[C@@H](CC(C)C)C(=O)NCC#N	Celera	CRA-017689	None	None	0	03980CL	H06	-8.26	1670850048
	280890	7	CC(C)C[C@H](NC(=O)OCC1CCC1)C(=O)NCC#N	Celera	CRA-017453	None	None	0	03980CL	H07	-1.41	1565392128
	280970	7	COc1ccccc1c2scc(C(=O)N[C@@H](CC(C)C)C(=O)NCC#N)c2OC	Celera	CRA-017729	None	None	0	03980CL	H08	-8.26	1670850048
	280891	7	CC(C)C[C@H](NC(=O)OCc1ccc(CO)cc1)C(=O)NCC#N	Celera	CRA-017461	None	None	0	03980CL	H09	1.71	1517502464
	280971	7	Cc1ccsc1C(NC(=O)C(Cc2c(F)cccc2F)NC(=O)c3ccc(cc3)C(C)(C)C)C#N	Celera	CRA-017797	None	None	0	03980CL	H10	-4.72	1616402816
	280892	7	CC(C)C[C@H](NC(=O)OC1CCCC1)C(=O)NCC#N	Celera	CRA-017469	None	None	0	03980CL	H11	-1.41	1565392128
	280972	7	CCC(=C)CC(NC(=O)OCc1ccccc1)C(=O)NCC#N	Celera	CRA-017824	None	None	0	03980CL	H12	-1.41	1565392128
	280893	7	CC(C)C[C@H](NC(=O)c1ccc(cc1)C2CCCCC2)C(=O)NCC#N	Celera	CRA-017480	None	None	0	03980CL	H13	-8.26	1670850048
	280973	7	CC(C)C[C@H](NC(=O)c1ccc(cc1)c2ccc(C)c(C)c2)C(=O)NCC#N	Celera	CRA-017896	None	None	0	03980CL	H14	-6.46	1643175680
	280894	7	CC(C)C[C@H](NC(=O)c1ccc(Br)cc1C)C(=O)NCC#N	Celera	CRA-017530	None	None	0	03980CL	H15	-1.41	1565392128
	280974	7	CC(C)C[C@H](NS(=O)(=O)c1ccccc1F)C(=O)NCC#N	Celera	CRA-017990	None	None	0	03980CL	H16	-4.72	1616402816
	280895	7	CC[C@H](NC(=O)C(CC(C)CC(C)(C)C)NC(=O)OCc1ccccc1)C(=O)c2oc3ccccc3n2	Celera	CRA-017546	None	None	0	03980CL	H17	0.174	1541075456
	280975	7	CC(C)C[C@H](NC(=O)c1cc(c2occc2)c(s1)c3occc3)C(=O)NCC#N	Celera	CRA-017998	None	None	0	03980CL	H18	3.19	1494640000
	280896	7	CC(C)C[C@H](NC(=O)C1CCCCCC1)C(=O)NCC#N	Celera	CRA-017633	None	None	0	03980CL	H19	-6.46	1643175680
	280976	7	CC(C)C[C@H](NC(=O)c1ccc(cc1)c2ccccc2C(F)(F)F)C(=O)NCC#N	Celera	CRA-018155	None	None	0	03980CL	H20	0.174	1541075456
	280897	13	CC(C)C[C@H](NC(=O)c1ccc(cc1)c2ccccc2Cl)C(=O)NC(C#N)c3oc(C)cc3	Celera	CRA-017648	None	None	0	03980CL	H21	-6.46	1643175680
	280977	7	CC(C)C[C@H](NC(=O)c1ccc(Cl)c(c1)c2ccccc2C)C(=O)NCC#N	Celera	CRA-018217	None	None	0	03980CL	H22	17	1282154752
	280738	7	Fc1cccc2[nH]cc(C[C@H](NC(=O)OCc3ccccc3)C(=O)NCC#N)c12	Celera	CRA-016689	None	None	0	03980CL	I03	-8.26	1670850048
	280818	7	CC(C)C[C@H](NC(=O)c1cc(Br)c(O)cc1O)C(=O)NCC#N	Celera	CRA-017054	None	None	0	03980CL	I04	0.174	1541075456
	280739	7	COc1cccc(CC(NC(=O)OCc2ccccc2)C(=O)NCC#N)c1	Celera	CRA-016705	None	None	0	03980CL	I05	-4.72	1616402816
	280819	7	CC(C)C[C@H](NC(=O)c1ccccc1C2CCCCC2)C(=O)NCC#N	Celera	CRA-017066	None	None	0	03980CL	I06	3.19	1494640000
	280740	7	CC(C)C[C@H](NC(=O)OCc1ccccc1)C(=O)NC(CC(C)CC(C)(C)C)C#N	Celera	CRA-016796	None	None	0	03980CL	I07	-6.46	1643175680
	280820	7	CCc1cccc(c1)C(=O)N[C@@H](CC(C)C)C(=O)NC(C#N)c2oc(C)cc2	Celera	CRA-017289	None	None	0	03980CL	I08	1.71	1517502464
	280741	7	CC(C)C[C@H](NC(=O)c1cccc(c1)C#N)C(=O)NCC#N	Celera	CRA-016869	None	None	0	03980CL	I09	-4.72	1616402816
	280821	7	CSC(C)CC(NC(=O)[C@H](CC(C)C)NC(=O)OCc1ccccc1)C#N	Celera	CRA-017297	None	None	0	03980CL	I10	1.71	1517502464
	280742	7	O=C(C[C@H](NC(=O)[C@H](CC1CCCCC1)NC(=O)OCc2ccccc2)C#N)OCc3ccccc3	Celera	CRA-016878	None	None	0	03980CL	I11	-3.04	1590488576
	280822	7	CC(C)(C)c1ccc(cc1)C(=O)N[C@@H](C2CCCC2)C(=O)NCC#N	Celera	CRA-017344	None	None	0	03980CL	I12	-6.46	1643175680
	280743	7	CCCCC(CC)C(NC(=O)[C@H](CC(C)C)NC(=O)OCc1ccccc1)C#N	Celera	CRA-016887	None	None	0	03980CL	I13	-3.04	1590488576
	280823	7	COc1ccccc1COC(=O)N[C@@H](CC(C)C)C(=O)NCC#N	Celera	CRA-017354	None	None	0	03980CL	I14	12.5	1352050816
	280744	7	CC(C)C[C@H](NS(=O)(=O)Cc1ccccc1)C(=O)NCC#N	Celera	CRA-016898	None	None	0	03980CL	I15	0.174	1541075456
	280824	7	CC(C)C[C@H](NC(=O)OC1Cc2ccccc2C1)C(=O)NCC#N	Celera	CRA-017366	None	None	0	03980CL	I16	-4.72	1616402816
	280745	7	CC(C)C[C@H](NC(=O)OCc1ccccc1)C(=O)NC(C#N)C2CC2	Celera	CRA-016931	None	None	0	03980CL	I17	-0.0207	1544073472
	280825	7	CC(C)C[C@H](NC(=O)OC1c2ccccc2c3ccccc13)C(=O)NCC#N	Celera	CRA-017377	None	None	0	03980CL	I18	-4.72	1616402816
	280746	7	CC(C)C[C@H](NC(=O)c1ccc(cc1)C#N)C(=O)NCC#N	Celera	CRA-016975	None	None	0	03980CL	I19	-10.1	1699472896
	280826	7	CC(C)C[C@H](NC(=O)OCc1ccc(C)cc1)C(=O)NCC#N	Celera	CRA-017386	None	None	0	03980CL	I20	-4.93	1619701632
	280747	7	CC[C@H](NC(=O)[C@H](Cc1ccc(Br)s1)NC(=O)OCc2ccccc2)C(=O)c3oc4ccccc4n3	Celera	CRA-017044	None	None	0	03980CL	I21	-3.04	1590488576
	280827	7	CNc1ccc(cc1)C(=O)N[C@@H](CC(C)C)C(=O)NCC#N	Celera	CRA-017399	None	None	0	03980CL	I22	0.174	1541075456
	280898	7	O=C(NC(C(=O)c1oc2ccccc2n1)c3cccs3)[C@H](CS(=O)(=O)Cc4ccccc4)NC(=O)N5CCOCC5	Celera	CRA-017436	None	None	0	03980CL	J03	-3.04	1590488576
	280978	7	Cc1ccsc1C(NC(=O)[C@H](CC(=C)Br)NC(=O)OCc2ccccc2)C#N	Celera	CRA-017670	None	None	0	03980CL	J04	-1.41	1565392128
	280899	7	CC(C)C[C@H](NC(=O)OC(c1ccccc1)c2cccc(c2)C(F)(F)F)C(=O)NCC#N	Celera	CRA-017446	None	None	0	03980CL	J05	1.71	1517502464
	280979	7	CC(C)C[C@H](NC(=O)c1ccc(cc1)c2cc(C)cs2)C(=O)NCC#N	Celera	CRA-017710	None	None	0	03980CL	J06	-4.72	1616402816
	280900	7	CC(C)C[C@H](NC(=O)OCCC1CCCC1)C(=O)NCC#N	Celera	CRA-017454	None	None	0	03980CL	J07	-3.04	1590488576
	280980	7	CC1(CC(NC(=O)OCc2ccccc2)C(=O)NCC#N)CCCC1	Celera	CRA-017759	None	None	0	03980CL	J08	-6.46	1643175680
	280901	7	COc1ccc(COC(=O)N[C@@H](CC(C)C)C(=O)NCC#N)cc1	Celera	CRA-017462	None	None	0	03980CL	J09	-8.26	1670850048
	280981	7	CCc1ccccc1c2ccc(cc2)C(=O)N[C@@H](CC(C)C)C(=O)NCC#N	Celera	CRA-017809	None	None	0	03980CL	J10	-1.41	1565392128
	280902	7	CC(C)C[C@H](NC(=O)OC(CC=C)c1ccccc1)C(=O)NCC#N	Celera	CRA-017470	None	None	0	03980CL	J11	-4.72	1616402816
	280982	7	CC(C)C[C@H](NC(=O)c1cc(cs1)[N+](=O)[O-])C(=O)NCC#N	Celera	CRA-017828	None	None	0	03980CL	J12	-4.72	1616402816
	280903	7	COc1cccc(OC)c1c2ccc(cc2)C(=O)N[C@@H](CC(C)C)C(=O)NCC#N	Celera	CRA-017482	None	None	0	03980CL	J13	-10.1	1699472896
	280983	7	CC(=CC[C@H](NC(=O)OCc1ccccc1)C(=O)NCC#N)C	Celera	CRA-017897	None	None	0	03980CL	J14	-6.46	1643175680
	280904	7	CC(C)C[C@H](NC(=O)c1ccc(s1)c2ccccc2C)C(=O)NCC#N	Celera	CRA-017531	None	None	0	03980CL	J15	-10.1	1699472896
	280984	7	CC(C)C[C@H](NS(=O)(=O)c1cccc(c1)C(F)(F)F)C(=O)NCC#N	Celera	CRA-017991	None	None	0	03980CL	J16	-14	1759764480
	280905	7	CC(C)C[C@H](NC(=O)C1CCC(CC1)C(C)(C)C)C(=O)NCC#N	Celera	CRA-017570	None	None	0	03980CL	J17	0.174	1541075456
	280985	7	CC(C)C[C@H](NC(=O)c1cc(cc(c1)c2occc2)c3occc3)C(=O)NCC#N	Celera	CRA-017999	None	None	0	03980CL	J18	-8.26	1670850048
	280906	7	CC(C)C[C@H](NC(=O)c1cc(Br)c(Br)s1)C(=O)NCC#N	Celera	CRA-017634	None	None	0	03980CL	J19	-4.72	1616402816
	280986	7	CC(C)C[C@H](NC(=O)c1ccc(cc1)c2ccc3[nH]ccc3c2)C(=O)NCC#N	Celera	CRA-018158	None	None	0	03980CL	J20	-3.04	1590488576
	280907	7	CC(C)C[C@H](NC(=O)NCc1ccc(Cl)cc1Cl)C(=O)NCC#N	Celera	CRA-017650	None	None	0	03980CL	J21	-4.72	1616402816
	280987	7	CC(C)C[C@H](NS(=O)(=O)c1ccc(Br)cc1)C(=O)NCC#N	Celera	CRA-018218	None	None	0	03980CL	J22	14.8	1316175488
	280748	7	CC(C)C[C@H](NC(=O)OCc1ccccc1)C(=O)N[C@@H](Cc2ccc(O)cc2)C#N	Celera	CRA-016691	None	None	0	03980CL	K03	-10.1	1699472896
	280828	7	CC(C)C[C@H](NC(=O)c1ccccc1OC(F)F)C(=O)NCC#N	Celera	CRA-017055	None	None	0	03980CL	K04	3.19	1494640000
	280749	7	Cc1ccc(C[C@H](NC(=O)OCc2ccccc2)C(=O)NCC#N)cc1	Celera	CRA-016738	None	None	0	03980CL	K05	-6.46	1643175680
	280829	7	CC(C)C[C@H](NC(=O)c1cccc(C=C)c1)C(=O)NCC#N	Celera	CRA-017067	None	None	0	03980CL	K06	0.174	1541075456
	280750	7	Fc1cc(OC(=O)OCc2ccccc2)ccc1CC(NC(=O)OCc3ccccc3)C(=O)NCC#N	Celera	CRA-016805	None	None	0	03980CL	K07	-1.41	1565392128
	280830	7	CC(C)C[C@H](NC(=O)c1ccc(OC(F)(F)F)cc1)C(=O)NC(C#N)c2oc(C)cc2	Celera	CRA-017290	None	None	0	03980CL	K08	-1.41	1565392128
	280751	7	CC(C)C[C@H](NC(=O)c1ccccc1F)C(=O)NCC#N	Celera	CRA-016870	None	None	0	03980CL	K09	-1.41	1565392128
	280831	7	CC(C)C[C@H](NC(=O)OCc1ccccc1)C(=O)NC(CC(C)c2ccccc2)C#N	Celera	CRA-017299	None	None	0	03980CL	K10	1.71	1517502464
	280752	7	O=C(NCCCC[C@H](NC(=O)[C@H](CC1CCCCC1)NC(=O)OCc2ccccc2)C#N)OCc3ccccc3	Celera	CRA-016879	None	None	0	03980CL	K11	-8.26	1670850048
	280832	7	CC(C)(C)c1ccc(cc1)C(=O)N[C@@H]([C@@H]2CCc3ccccc23)C(=O)NCC#N	Celera	CRA-017345	None	None	0	03980CL	K12	1.71	1517502464
	280753	7	CCCCCC(NC(=O)[C@H](CC(C)C)NC(=O)OCc1ccccc1)C#N	Celera	CRA-016888	None	None	0	03980CL	K13	0.174	1541075456
	280833	7	COc1ccc(OC)c(COC(=O)N[C@@H](CC(C)C)C(=O)NCC#N)c1	Celera	CRA-017356	None	None	0	03980CL	K14	-4.72	1616402816
	280754	7	CC(C)(C)OC(=O)N[C@@H](CC(=C)Br)C(=O)NCC#N	Celera	CRA-016900	None	None	0	03980CL	K15	-3.04	1590488576
	280834	7	CC(C)C[C@H](NC(=O)OCc1ccc2ccccc2c1)C(=O)NCC#N	Celera	CRA-017367	None	None	0	03980CL	K16	0.174	1541075456
	280755	7	CCC(CC)CC(NC(=O)OCc1ccccc1)C(=O)NCC#N	Celera	CRA-016941	None	None	0	03980CL	K17	-1.41	1565392128
	280835	7	CC(C)C[C@H](NC(=O)OCc1ccccc1C(F)(F)F)C(=O)NCC#N	Celera	CRA-017379	None	None	0	03980CL	K18	-4.72	1616402816
	280756	7	CC(C)C[C@H](NC(=O)c1ccc(OC(F)(F)F)cc1)C(=O)NCC#N	Celera	CRA-016976	None	None	0	03980CL	K19	0.174	1541075456
	280836	7	CC(C)C[C@H](NC(=O)OCc1ccc(Br)cc1)C(=O)NCC#N	Celera	CRA-017387	None	None	0	03980CL	K20	3.19	1494640000
	280757	7	CC(C)C[C@H](NC(=O)c1cocc1)C(=O)NCC#N	Celera	CRA-017045	None	None	0	03980CL	K21	-3.04	1590488576
	280837	7	CCCCNc1ccc(cc1)C(=O)N[C@@H](CC(C)C)C(=O)NCC#N	Celera	CRA-017400	None	None	0	03980CL	K22	-3.04	1590488576
	280908	7	FC(F)Oc1ccccc1CS(=O)(=O)C[C@H](NC(=O)N2CCOCC2)C(=O)NC(C(=O)c3oc4ccccc4n3)c5cccs5	Celera	CRA-017437	None	None	0	03980CL	L03	-6.68	1646584576
	280988	7	Cc1ccsc1C(NC(=O)[C@@H](NC(=O)OCc2ccccc2)C3CCCCC3)C#N	Celera	CRA-017671	None	None	0	03980CL	L04	-1.61	1568485760
	280909	7	CC(C)C[C@H](NC(=O)OCc1c(Cl)cccc1Cl)C(=O)NCC#N	Celera	CRA-017447	None	None	0	03980CL	L05	1.71	1517502464
	280989	7	CC(C)C[C@H](Nc1ccc(cc1)[N+](=O)[O-])C(=O)NCC#N	Celera	CRA-017712	None	None	0	03980CL	L06	-1.41	1565392128
	280910	7	CC(C)C[C@H](NC(=O)OC1CCOc2ccccc12)C(=O)NCC#N	Celera	CRA-017455	None	None	0	03980CL	L07	1.71	1517502464
	280990	7	CC(CC(NC(=O)c1ccc(cc1)c2ccccc2Cl)C(=O)NCC#N)c3ccccc3	Celera	CRA-017761	None	None	0	03980CL	L08	0.174	1541075456
	280911	7	CC(C)C[C@H](NC(=O)OCN1C(=O)c2ccccc2C1=O)C(=O)NCC#N	Celera	CRA-017463	None	None	0	03980CL	L09	-3.04	1590488576
	280991	7	CC(C)C[C@H](NC(=O)c1ccc(cc1)c2ccc(F)cc2)C(=O)NCC#N	Celera	CRA-017811	None	None	0	03980CL	L10	-1.41	1565392128
	280912	7	CC(C)C[C@H](NC(=O)OCC1CCC=CC1)C(=O)NCC#N	Celera	CRA-017471	None	None	0	03980CL	L11	-10.1	1699472896
	280992	7	CC(C)(C)c1ccc(cc1)C(=O)NC(Cc2c(F)cccc2F)C(=O)NCC#N	Celera	CRA-017862	None	None	0	03980CL	L12	-1.41	1565392128
	280913	7	CCOc1ccc(cc1)C(=O)NC(CC(C)C)C(=O)NCC#N	Celera	CRA-017483	None	None	0	03980CL	L13	-12	1729093248
	280993	7	CC(C)C[C@H](NC(=O)c1cc(c2ccccc2C)c(s1)c3ccccc3C)C(=O)NCC#N	Celera	CRA-017901	None	None	0	03980CL	L14	-4.72	1616402816
	280914	7	COc1ccccc1c2ccc(s2)C(=O)N[C@@H](CC(C)C)C(=O)NCC#N	Celera	CRA-017532	None	None	0	03980CL	L15	-4.72	1616402816
	280994	7	CC(C)C[C@H](NS(=O)(=O)c1ccc(cc1)C(F)(F)F)C(=O)NCC#N	Celera	CRA-017992	None	None	0	03980CL	L16	-1.41	1565392128
	280915	7	CC(C)C[C@H](NC(=O)C1CCC(C)CC1)C(=O)NCC#N	Celera	CRA-017571	None	None	0	03980CL	L17	-3.04	1590488576
	280995	7	CC(C)C[C@H](NC(=O)c1cc(cs1)c2ccccc2)C(=O)NCC#N	Celera	CRA-018023	None	None	0	03980CL	L18	0.174	1541075456
	280916	7	O=C(N[C@@H](C1CCCCC1)C(=O)NCC#N)OCc2ccccc2	Celera	CRA-017639	None	None	0	03980CL	L19	-1.41	1565392128
	280996	7	CC(C)C[C@H](NC(=O)OCc1ccccc1)C(=O)N[C@@H](CC(C)C)C(=O)c2oc3ccccc3n2	Celera	CRA-018208	None	None	0	03980CL	L20	-3.04	1590488576
	280917	7	CC(C)C[C@H](NC(=O)N[C@@H](C)c1ccccc1)C(=O)NCC#N	Celera	CRA-017651	None	None	0	03980CL	L21	-4.72	1616402816
	280997	7	CC(C)C[C@H](NC(=O)c1ccc(cc1)c2cccc(O)c2)C(=O)NCC#N	Celera	CRA-018220	None	None	0	03980CL	L22	19.1	1249848448
	280758	7	CC(C)C[C@H](NC(=O)OCc1ccccc1)C(=O)N[C@@H](Cc2c[nH]c3ccccc23)C#N	Celera	CRA-016692	None	None	0	03980CL	M03	1.71	1517502464
	280838	7	CC(C)C[C@H](NC(=O)c1cccc(OC(F)F)c1)C(=O)NCC#N	Celera	CRA-017056	None	None	0	03980CL	M04	-4.72	1616402816
	280759	7	CC(C)CC(NC(=O)c1cccc(c1)C(F)(F)F)C(=O)NCC#N	Celera	CRA-016783	None	None	0	03980CL	M05	1.71	1517502464
	280839	7	CC(C)C[C@H](NC(=O)c1ccccc1CSc2ccccc2)C(=O)NCC#N	Celera	CRA-017068	None	None	0	03980CL	M06	-1.41	1565392128
	280760	7	CC(C)C[C@H](NC(=O)c1cccc(Oc2ccccc2)c1)C(=O)N[C@@H](COC(=O)C)C#N	Celera	CRA-016806	None	None	0	03980CL	M07	1.71	1517502464
	280840	7	CC(C)C[C@H](NC(=O)c1ccccc1C)C(=O)NCC#N	Celera	CRA-017291	None	None	0	03980CL	M08	-6.46	1643175680
	280761	7	CCOc1cccc(c1)C(=O)N[C@@H](CC(C)C)C(=O)NCC#N	Celera	CRA-016871	None	None	0	03980CL	M09	1.71	1517502464
	280841	7	CC(C)C[C@H](NC(=O)OCc1ccccc1)C(=O)NC(CNC(=O)OC(C)(C)C)C#N	Celera	CRA-017300	None	None	0	03980CL	M10	-1.41	1565392128
	280762	7	CC(C)C[C@H](NC(=O)[C@H](CC1CCCCC1)NC(=O)OCc2ccccc2)C#N	Celera	CRA-016880	None	None	0	03980CL	M11	0.174	1541075456
	280842	7	CC(C)C[C@H](NC(=O)OCc1ccccc1)C(=O)NC(CCS(=O)(=O)C)C#N	Celera	CRA-017348	None	None	0	03980CL	M12	-3.04	1590488576
	280763	7	O=C(NC(CSC(=O)OCc1ccccc1)C(=O)NCC#N)OCc2ccccc2	Celera	CRA-016889	None	None	0	03980CL	M13	-1.41	1565392128
	280843	7	CC(C)C[C@H](NC(=O)OCc1ccc(Cl)cc1)C(=O)NCC#N	Celera	CRA-017357	None	None	0	03980CL	M14	-4.72	1616402816
	280764	7	CC(C)C[C@H](NC(=O)OCc1ccccc1)C(=O)NC(C#N)c2ccc(C)s2	Celera	CRA-016907	None	None	0	03980CL	M15	0.174	1541075456
	280844	7	CC(C)C[C@H](NC(=O)OCc1cccc2ccccc12)C(=O)NCC#N	Celera	CRA-017368	None	None	0	03980CL	M16	-3.04	1590488576
	280765	7	CC(C)C[C@H](NS(=O)(=O)c1ccc(NC(=O)C)cc1)C(=O)NCC#N	Celera	CRA-016943	None	None	0	03980CL	M17	0.174	1541075456
	280845	7	CC(C)C[C@H](NC(=O)OC(C1CC1)c2ccccc2)C(=O)NCC#N	Celera	CRA-017380	None	None	0	03980CL	M18	-3.04	1590488576
	280766	7	CC(C)C[C@H](NC(=O)c1ccc(cc1)C(=O)C)C(=O)NCC#N	Celera	CRA-016977	None	None	0	03980CL	M19	0.174	1541075456
	280846	7	CC(C)C[C@H](NC(=O)OC1CCCc2ccccc12)C(=O)NCC#N	Celera	CRA-017388	None	None	0	03980CL	M20	-3.04	1590488576
	280767	7	CC(C)C[C@H](NC(=O)c1ccsc1)C(=O)NCC#N	Celera	CRA-017046	None	None	0	03980CL	M21	0.174	1541075456
	280847	7	CC(C)C[C@H](NC(=O)c1ccc(cc1)S(=O)(=O)C)C(=O)NCC#N	Celera	CRA-017401	None	None	0	03980CL	M22	-1.41	1565392128
	280918	7	O=C(N[C@@H](C1CCCC1)C(=O)NCC#N)OCc2ccccc2	Celera	CRA-017438	None	None	0	03980CL	N03	-4.72	1616402816
	280998	7	CC(C)C[C@H](NC(=O)c1ccc(Cc2ccccc2)cc1)C(=O)NCC#N	Celera	CRA-017677	None	None	0	03980CL	N04	1.71	1517502464
	280919	7	CC(C)C[C@H](NC(=O)OCCC1CCCCC1)C(=O)NCC#N	Celera	CRA-017448	None	None	0	03980CL	N05	-6.68	1646584576
	280999	7	CC(C)C[C@H](NC(=O)c1ccc(cc1)c2ccncc2)C(=O)NCC#N	Celera	CRA-017713	None	None	0	03980CL	N06	-4.93	1619701632
	280920	7	CC(C)C[C@H](NC(=O)OCC1CCCC1)C(=O)NCC#N	Celera	CRA-017456	None	None	0	03980CL	N07	0.174	1541075456
	281000	7	CC(C)C[C@H](NC(=O)c1cc(c2ccccc2)c(s1)c3ccccc3)C(=O)NC(C#N)c4oc(C)cc4	Celera	CRA-017762	None	None	0	03980CL	N08	-6.46	1643175680
	280921	7	CSc1ccc(COC(=O)N[C@@H](CC(C)C)C(=O)NCC#N)cc1	Celera	CRA-017464	None	None	0	03980CL	N09	-1.41	1565392128
	281001	7	CC(C)C[C@H](NC(=O)c1ccc(cc1)c2ccc(Cl)cc2)C(=O)NCC#N	Celera	CRA-017812	None	None	0	03980CL	N10	-3.24	1593682304
	280922	7	CC(C)C[C@H](NC(=O)OC(c1ccccc1)c2ccccc2C(F)(F)F)C(=O)NCC#N	Celera	CRA-017472	None	None	0	03980CL	N11	0.174	1541075456
	281002	7	CC(C)C[C@H](NC(=O)c1cc(cc(c1)c2ccncc2)c3ccncc3)C(=O)NCC#N	Celera	CRA-017864	None	None	0	03980CL	N12	-8.26	1670850048
	280923	7	CCCOc1ccc(cc1)C(=O)NC(CC(C)C)C(=O)NCC#N	Celera	CRA-017484	None	None	0	03980CL	N13	3.19	1494640000
	281003	7	CC(C)C[C@H](Nc1ccc2ccccc2c1)C(=O)NCC#N	Celera	CRA-017980	None	None	0	03980CL	N14	-6.46	1643175680
	280924	7	CC(C)C[C@H](NC(=O)c1cccc(c1)c2ccccc2C)C(=O)NCC#N	Celera	CRA-017533	None	None	0	03980CL	N15	-0.0207	1544073472
	281004	7	COc1ccc(cc1OC)S(=O)(=O)N[C@@H](CC(C)C)C(=O)NCC#N	Celera	CRA-017993	None	None	0	03980CL	N16	-1.41	1565392128
	280925	7	CC(C)C[C@H](NC(=O)C1CCC1)C(=O)NCC#N	Celera	CRA-017628	None	None	0	03980CL	N17	-3.04	1590488576
	281005	7	CC(C)C[C@H](NC(=O)c1cc(cs1)c2ccccc2C)C(=O)NCC#N	Celera	CRA-018024	None	None	0	03980CL	N18	-4.72	1616402816
	280926	7	CC(C)C[C@H](NC(=O)OCc1ccccc1)C(=O)NC(\C=C\c2occc2)C#N	Celera	CRA-017640	None	None	0	03980CL	N19	-1.41	1565392128
	281006	7	CC(C)C[C@H](Nc1ccccc1C#N)C(=O)NCC#N	Celera	CRA-018211	None	None	0	03980CL	N20	-10.1	1699472896
	280927	7	COC(=O)[C@H](Cc1ccccc1)NC(=O)N[C@@H](CC(C)C)C(=O)NCC#N	Celera	CRA-017652	None	None	0	03980CL	N21	-3.04	1590488576
	281007	7	CC(C)C[C@H](NC(=O)c1ccc(cc1)c2ccc(O)cc2)C(=O)NCC#N	Celera	CRA-018221	None	None	0	03980CL	N22	15.9	1298942464
	280768	7	CC(C)C[C@H](NC(=O)OCc1ccccc1)C(=O)N[C@@H](Cc2c[nH]cn2)C#N	Celera	CRA-016693	None	None	0	03980CL	O03	3.19	1494640000
	280848	7	CNc1ccccc1C(=O)N[C@@H](CC(C)C)C(=O)NCC#N	Celera	CRA-017057	None	None	0	03980CL	O04	-3.04	1590488576
	280769	7	CC(C)CC(NC(=O)c1cccc(Br)c1)C(=O)NCC#N	Celera	CRA-016784	None	None	0	03980CL	O05	3.19	1494640000
	280849	7	O=C(NC(CC1CCCC1)C(=O)NCC#N)OCc2ccccc2	Celera	CRA-017153	None	None	0	03980CL	O06	-6.68	1646584576
	280770	7	CC(C)C[C@H](NC(=O)OCc1ccccc1)C(=O)N[C@@H](COC(=O)Nc2ccccc2)C#N	Celera	CRA-016807	None	None	0	03980CL	O07	-1.41	1565392128
	280850	7	CC(C)C[C@H](NC(=O)c1ccc(OC(F)F)cc1)C(=O)NCC#N	Celera	CRA-017292	None	None	0	03980CL	O08	3.19	1494640000
	280771	7	CC(C)C[C@H](NC(=O)c1ccc(F)c(F)c1)C(=O)NCC#N	Celera	CRA-016872	None	None	0	03980CL	O09	0.174	1541075456
	280851	7	CCC(CC)CC(NC(=O)c1ccc(cc1)C(C)(C)C)C(=O)NCC#N	Celera	CRA-017319	None	None	0	03980CL	O10	-3.04	1590488576
	280772	7	O=C(N[C@@H](CC1CCCCC1)C(=O)NC(C#N)c2ccccc2)OCc3ccccc3	Celera	CRA-016881	None	None	0	03980CL	O11	1.71	1517502464
	280852	7	CC(C)C[C@H](NC(=O)OCc1ccccc1)C(=O)NC(CC(C)S(=O)(=O)C)C#N	Celera	CRA-017349	None	None	0	03980CL	O12	-1.41	1565392128
	280773	7	CC(C)C[C@H](NC(=O)OCc1ccccc1)C(=O)NC(C#N)c2cccnc2	Celera	CRA-016891	None	None	0	03980CL	O13	3.01	1497460096
	280853	7	CC(C)C[C@H](NC(=O)OC1CCc2ccccc12)C(=O)NCC#N	Celera	CRA-017358	None	None	0	03980CL	O14	-3.04	1590488576
	280774	7	CC(C)C[C@H](NC(=O)OCc1ccccc1)C(=O)NC(C#N)c2sccc2C	Celera	CRA-016908	None	None	0	03980CL	O15	-1.41	1565392128
	280854	7	CC(C)C[C@H](NC(=O)OCc1cccc(OCc2ccccc2)c1)C(=O)NCC#N	Celera	CRA-017369	None	None	0	03980CL	O16	-4.72	1616402816
	280775	7	CC(C)C[C@H](NC(=O)OCc1ccccc1)C(=O)NC(C#N)c2csc3ccccc23	Celera	CRA-016965	None	None	0	03980CL	O17	1.71	1517502464
	280855	7	CC(C)C[C@H](NC(=O)OCc1cc(C)ccc1C)C(=O)NCC#N	Celera	CRA-017381	None	None	0	03980CL	O18	-3.24	1593682304
	280776	7	CC(C)C[C@H](NC(=O)c1ccc(NC(=O)OC(C)(C)C)cc1)C(=O)NCC#N	Celera	CRA-016978	None	None	0	03980CL	O19	-1.41	1565392128
	280856	7	COc1cccc(COC(=O)N[C@@H](CC(C)C)C(=O)NCC#N)c1OC	Celera	CRA-017390	None	None	0	03980CL	O20	-4.72	1616402816
	280777	7	CC(C)C[C@H](NC(=O)c1occc1)C(=O)NCC#N	Celera	CRA-017047	None	None	0	03980CL	O21	0.174	1541075456
	280857	7	CCc1ccc(cc1)C(=O)N[C@@H](CC(C)C)C(=O)NCC#N	Celera	CRA-017402	None	None	0	03980CL	O22	1.71	1517502464
	280928	7	BrC(=C)C[C@H](NC(=O)OCc1ccccc1)C(=O)NCC#N	Celera	CRA-017439	None	None	0	03980CL	P03	-6.46	1643175680
	281008	7	COc1cc(OC)cc(c1)C(=O)N[C@@H](CC(C)C)C(=O)NCC#N	Celera	CRA-017678	None	None	0	03980CL	P04	-3.04	1590488576
	280929	7	CC(C)C[C@H](NC(=O)OCCCC1CCCCC1)C(=O)NCC#N	Celera	CRA-017449	None	None	0	03980CL	P05	-4.72	1616402816
	280897	14	CC(C)C[C@H](NC(=O)c1ccc(cc1)c2ccccc2Cl)C(=O)NC(C#N)c3oc(C)cc3	Celera	CRA-017717	None	None	0	03980CL	P06	-1.41	1565392128
	280930	7	COc1ccc2cc(ccc2c1)C(C)OC(=O)N[C@@H](CC(C)C)C(=O)NCC#N	Celera	CRA-017457	None	None	0	03980CL	P07	-8.26	1670850048
	281009	7	COc1ccccc1c2cc(sc2c3ccccc3OC)C(=O)N[C@@H](CC(C)C)C(=O)NCC#N	Celera	CRA-017764	None	None	0	03980CL	P08	-6.46	1643175680
	280931	7	CC(C)C[C@H](NC(=O)OCCOc1ccccc1)C(=O)NCC#N	Celera	CRA-017465	None	None	0	03980CL	P09	9.99	1389936640
	281010	7	CC(C)C[C@H](NC(=O)c1ccc(cc1)c2cccc(C)c2C)C(=O)NCC#N	Celera	CRA-017813	None	None	0	03980CL	P10	-8.26	1670850048
	280932	7	CC(C)C[C@H](NC(=O)c1ccc(OC2CCCC=C2)cc1)C(=O)NCC#N	Celera	CRA-017476	None	None	0	03980CL	P11	1.71	1517502464
	281011	7	O=C(N[C@@H](Cc1csc2ccccc12)C(=O)NCC#N)OCc3ccccc3	Celera	CRA-017890	None	None	0	03980CL	P12	-1.41	1565392128
	280933	7	CCCCOc1ccc(cc1)C(=O)NC(CC(C)C)C(=O)NCC#N	Celera	CRA-017485	None	None	0	03980CL	P13	-3.04	1590488576
	281012	7	C\C=C(/C)\CC(NC(=O)OCc1ccccc1)C(=O)NCC#N	Celera	CRA-017981	None	None	0	03980CL	P14	-4.93	1619701632
	280934	7	COc1ccccc1c2cccc(c2)C(=O)N[C@@H](CC(C)C)C(=O)NCC#N	Celera	CRA-017534	None	None	0	03980CL	P15	-3.04	1590488576
	281013	7	CC(C)C[C@H](NS(=O)(=O)c1ccc(cc1)C(C)(C)C)C(=O)NCC#N	Celera	CRA-017994	None	None	0	03980CL	P16	-1.61	1568485760
	280935	7	CC(C)C[C@H](NC(=O)C1CCCC1)C(=O)NCC#N	Celera	CRA-017629	None	None	0	03980CL	P17	-6.46	1643175680
	281014	7	COc1ccccc1c2csc(c2)C(=O)N[C@@H](CC(C)C)C(=O)NCC#N	Celera	CRA-018025	None	None	0	03980CL	P18	-1.41	1565392128
	280936	7	CCOc1ccccc1c2ccc(cc2)C(=O)N[C@@H](CC(C)C)C(=O)NCC#N	Celera	CRA-017642	None	None	0	03980CL	P19	-3.04	1590488576
	281015	7	CCCC[C@H](NC(=O)[C@H](CC(C)C)NC(=O)OCc1ccccc1)C(=O)C2Cc3ccccc3C2=O	Celera	CRA-018212	None	None	0	03980CL	P20	-1.41	1565392128
	280937	7	CC(C)C[C@H](NC(=O)NCCc1cccs1)C(=O)NCC#N	Celera	CRA-017653	None	None	0	03980CL	P21	-4.72	1616402816
	281016	7	CC(C)C[C@H](NC(=O)c1ccc(cc1)c2ccc(cc2)S(=O)(=O)C)C(=O)NCC#N	Celera	CRA-018222	None	None	0	03980CL	P22	15.9	1298942464
	281017	7	CC(C)C[C@H](NS(=O)(=O)c1cccc(Br)c1)C(=O)NCC#N	Celera	CRA-018280	None	None	0	03981CL	A03	-0.207	1565392128
	281097	7	CC(C)C[C@H](NC(=O)N1CCN(CC1)C(c2ccc(F)cc2)c3ccc(F)cc3)C(=O)NCC#N	Celera	CRA-019487	None	None	0	03981CL	A04	-0.406	1568485760
	281018	7	CC(C)C[C@H](NC(=O)c1cc(nc(n1)N2CCOCC2)N3CCOCC3)C(=O)NCC#N	Celera	CRA-018677	None	None	0	03981CL	A05	-3.48	1616402816
	281098	7	Fc1ccc(CCC(NC(=O)OCc2ccccc2)C(=O)NCC#N)c(F)c1	Celera	CRA-019500	None	None	0	03981CL	A06	-3.48	1616402816
	281019	7	CC(C)C[C@H](NC(=O)c1cn2c(n1)sc3ccccc23)C(=O)NCC#N	Celera	CRA-018685	None	None	0	03981CL	A07	4.33	1494640000
	281099	7	Fc1ccccc1CC(NC(=O)OCc2ccccc2)C(=O)NCC#N	Celera	CRA-019598	None	None	0	03981CL	A08	-3.48	1616402816
	281020	7	CC(C)C[C@H](NC(=O)c1nc(C)n(n1)c2ccc(Cl)cc2Cl)C(=O)NCC#N	Celera	CRA-018868	None	None	0	03981CL	A09	5.76	1472456064
	281100	7	Cc1ccsc1C(NC(=O)C(Cc2c(F)cccc2F)NC(=O)c3ccc(cc3)c4ccccc4Cl)C#N	Celera	CRA-019697	None	None	0	03981CL	A10	5.76	1472456064
	281021	7	CC(C)C[C@H](NC(=O)c1ccc2c3ccccc3c2c1)C(=O)NCC#N	Celera	CRA-018993	None	None	0	03981CL	A11	1.35	1541075456
	281101	7	CCCC[C@H](NC(=O)C(Cc1c(F)cccc1F)NC(=O)c2ccc(cc2)c3ccccc3Cl)C(=O)c4oc(nn4)c5ccccc5	Celera	CRA-019771	None	None	0	03981CL	A12	-8.81	1699472896
	281022	7	CC(C)C[C@H](NC(=O)C1CCc2ccccc2C1)C(=O)NCC#N	Celera	CRA-019144	None	None	0	03981CL	A13	4.33	1494640000
	281102	7	C=CCOc1ccc(CC(NC(=O)OCc2ccccc2)C(=O)NCC#N)cc1	Celera	CRA-019907	None	None	0	03981CL	A14	-6.98	1670850048
	281023	7	CC(C)C[C@H](NC(=O)N1CCCC1C)C(=O)NCC#N	Celera	CRA-019453	None	None	0	03981CL	A15	4.33	1494640000
	281103	7	CC(C)C[C@H](NC(=O)OCc1ccccc1)C(=O)N[C@@H](CCCCNC(=O)OC(C)(C)C)C=O	Celera	CRA-020325	None	None	0	03981CL	A16	2.87	1517502464
	281024	7	CC(C)C[C@H](NC(=O)N1CCCCCC1)C(=O)NCC#N	Celera	CRA-019461	None	None	0	03981CL	A17	2.87	1517502464
	281104	7	CCCC[C@H](NC(=O)C(Cc1c(F)cccc1F)NC(=O)c2ccc(cc2)c3ccccc3Cl)C(=O)CC(=O)N4CCCC4	Celera	CRA-020918	None	None	0	03981CL	A18	-3.48	1616402816
	281025	7	CC(C)C[C@H](NC(=O)N1CCN(CC1)c2ccccc2Cl)C(=O)NCC#N	Celera	CRA-019469	None	None	0	03981CL	A19	-3.48	1616402816
	281105	7	CCC(NC(=O)C(NC(=O)c1ccc(c(Cl)c1)c2ccccc2Cl)C3CCCCC3)C(=O)c4oc5cccnc5n4	Celera	CRA-020982	None	None	0	03981CL	A20	-0.207	1565392128
	281026	7	CC(C)C[C@H](NC(=O)N1CCN(CC1)c2ccc(cc2)[N+](=O)[O-])C(=O)NCC#N	Celera	CRA-019478	None	None	1	03981CL	A21	4.33	1494640000
	281106	7	COc1cccc(c1)c2ccc(cc2)S(=O)(=O)N[C@@H](CC(C)C)C(=O)NCC#N	Celera	CRA-021704	None	None	0	03981CL	A22	-0.207	1565392128
	281177	7	CC(C)C[C@H](NC(=O)c1cccc(c1)c2ccc(C)s2)C(=O)NCC#N	Celera	CRA-021793	None	None	0	03981CL	B03	-3.48	1616402816
	281257	7	Cn1nc(c2cc(sc12)C(=O)N[C@@H](Cc3c(F)cccc3F)C(=O)NCC#N)C(F)(F)F	Celera	CRA-023388	None	None	0	03981CL	B04	2.87	1517502464
	281178	7	O=C(NCC#N)[C@H](CC1CCCCC1)OC(=O)N2CCCC2	Celera	CRA-021864	None	None	0	03981CL	B05	-3.48	1616402816
	281258	7	Clc1ccccc1C[C@H](NC(=O)OCc2ccccc2)C(=O)NCC#N	Celera	CRA-023520	None	None	0	03981CL	B06	-0.207	1565392128
	281179	7	CC[C@H](NC(=O)[C@H](CC1CCCCC1)OC(=O)N2CCOCC2)C(=O)c3oc4ccccc4n3	Celera	CRA-022033	None	None	0	03981CL	B07	-0.207	1565392128
	281259	7	CCC[C@H](NC(=O)CCc1c(F)cccc1F)\C=C\S(=O)(=O)c2ccccc2	Celera	CRA-023592	tert-butyl formate	None	0	03981CL	B08	2.87	1517502464
	281180	7	CC(C)(C)CC(OC(=O)N1CCOCC1)C(=O)NC2CCCN(CC2=O)C(=O)OCc3ccccc3	Celera	CRA-022107	None	None	0	03981CL	B09	1.35	1541075456
	281260	7	CC(C)C[C@H](NC(=O)c1ccc(cc1)c2cc(sc2Cl)C(=O)C)C(=O)NCC#N	Celera	CRA-023669	None	None	0	03981CL	B10	-6.98	1670850048
	281181	7	CC(C)C[C@H](NC(=O)c1cccc(c1)c2cccc(c2)C(=O)C)C(=O)NCC#N	Celera	CRA-022160	None	None	0	03981CL	B11	-5.2	1643175680
	281261	7	CC(C)C[C@H](NC(=O)c1cc(c(Cl)s1)c2occc2)C(=O)NCC#N	Celera	CRA-023715	None	None	0	03981CL	B12	-1.82	1590488576
	281182	7	CC[C@H](NC(=O)[C@H](Cc1c(F)cccc1F)NC(=O)c2ccc(nc2)c3ccccc3Cl)C(O)c4oc5ccccc5n4	Celera	CRA-022247	None	None	0	03981CL	B13	-7.2	1674375040
	281262	7	CCN1CCC(CC1)(NC(=O)[C@H](Cc2c(F)cccc2F)NC(=O)c3ccc(cc3)c4cc(ccc4Cl)C(=O)OC)C#N	Celera	CRA-023806	None	None	0	03981CL	B14	2.87	1517502464
	281183	7	CCOC(=O)\N=C(\N[C@@H](CC(C)C)C(=O)NCC#N)/c1ccccc1	Celera	CRA-022535	None	None	0	03981CL	B15	-6.98	1670850048
	281263	7	COc1cc(F)c(C[C@H](NC(=O)c2ccc(cc2)c3ccccc3Cl)C(=O)NCC#N)c(F)c1	Celera	CRA-023901	None	None	0	03981CL	B16	-0.207	1565392128
	281184	7	O=C(N[C@@H](Cn1cncn1)C(=O)NCC#N)OCc2ccccc2	Celera	CRA-023103	None	None	0	03981CL	B17	-1.82	1590488576
	281264	7	CCN1CCC(CC1)(NC(=O)[C@H](C[C@H](C)c2ccccc2)NC(=O)c3ccc(cc3)c4cc(ccc4Cl)C(=O)OC)C#N	Celera	CRA-023928	None	None	0	03981CL	B18	4.33	1494640000
	281185	7	CC(C)C[C@H](NC(=O)c1cccc(c1)c2ccc(s2)S(=O)(=O)N3CCOCC3)C(=O)NCC#N	Celera	CRA-023120	None	None	0	03981CL	B19	-0.207	1565392128
	281265	7	CC(C)C[C@H](NC(=O)OCc1ccccc1)C(=O)NC2(CCN(CC(F)(F)F)CC2)C#N	Celera	CRA-024108	None	None	0	03981CL	B20	1.35	1541075456
	281186	7	O=C(NC(SCc1ccccc1)C(=O)NCC#N)OCc2ccccc2	Celera	CRA-023215	None	None	0	03981CL	B21	-6.98	1670850048
	281266	7	Fc1cccc(F)c1C[C@H](NC(=O)c2ccc(c(Cl)c2)c3ccccc3Cl)C(=O)NC4(CCN(CC4)C5CC5)C#N	Celera	CRA-024200	None	None	0	03981CL	B22	18	1282154752
	281027	7	CC(C)C[C@H](NC(=O)c1cc(cc(c1)c2ccccc2Cl)c3ccccc3Cl)C(=O)NCC#N	Celera	CRA-018281	None	None	0	03981CL	C03	-5.2	1643175680
	281107	7	CC(C)C[C@H](NC(=O)N1CCN(CC1)C(c2ccccc2)c3ccc(Cl)cc3)C(=O)NCC#N	Celera	CRA-019488	None	None	0	03981CL	C04	-5.2	1643175680
	281028	7	CC(C)C[C@H](NC(=O)c1cc2CCc3ccccc3c2s1)C(=O)NCC#N	Celera	CRA-018678	None	None	0	03981CL	C05	-1.82	1590488576
	281108	7	Fc1ccc(F)c(CCC(NC(=O)OCc2ccccc2)C(=O)NCC#N)c1	Celera	CRA-019504	None	None	0	03981CL	C06	-1.82	1590488576
	281029	7	CC(C)C[C@H](NC(=O)c1ccc2CCCCc2c1)C(=O)NCC#N	Celera	CRA-018686	None	None	0	03981CL	C07	-1.82	1590488576
	281109	7	CCCC[C@H](NC(=O)C(Cc1c(F)cccc1F)NC(=O)c2ccc(cc2)c3ccccc3Cl)C(=O)c4oc(nn4)c5ccncc5	Celera	CRA-019633	None	None	0	03981CL	C08	4.33	1494640000
	281030	7	CC(C)C[C@H](NC(=O)c1cc(c2ccc(Cl)cc2)n(n1)c3ccc(cc3)S(=O)(=O)N)C(=O)NCC#N	Celera	CRA-018869	None	None	0	03981CL	C09	5.76	1472456064
	281110	7	CC(CC(NC(=O)OCc1ccccc1)C(=O)NCC#N)c2ccccn2	Celera	CRA-019698	None	None	0	03981CL	C10	-3.48	1616402816
	281031	7	CC(C)C[C@H](NC(=O)C1c2ccccc2Oc3ccccc13)C(=O)NCC#N	Celera	CRA-018994	None	None	0	03981CL	C11	-0.207	1565392128
	281111	7	CCCC[C@H](NC(=O)C(Cc1c(F)cccc1F)NC(=O)c2ccc(cc2)c3ccccc3Cl)C(=O)c4oc5cccnc5n4	Celera	CRA-019772	None	None	0	03981CL	C12	-5.2	1643175680
	281032	7	CC(CC(NC(=O)OCc1ccccc1)C(=O)NCC#N)c2cccc3ccccc23	Celera	CRA-019192	None	None	0	03981CL	C13	1.35	1541075456
	281112	7	Fc1cccc(F)c1CC(NC(=O)c2ccc(cc2)c3ccccc3Cl)C(=O)Nc4nc5ccccc5[nH]4	Celera	CRA-019908	None	None	0	03981CL	C14	-3.48	1616402816
	281033	7	CC(C)C[C@H](NC(=O)N1CCC(Cc2ccccc2)CC1)C(=O)NCC#N	Celera	CRA-019454	None	None	0	03981CL	C15	-0.207	1565392128
	281113	7	CCC(NC(=O)C(Cc1c(F)cccc1F)NC(=O)c2ccc(Oc3ccccc3)cc2)C(=O)c4oc5ccccc5n4	Celera	CRA-020365	None	None	0	03981CL	C16	1.35	1541075456
	281034	7	CC(C)C[C@H](NC(=O)N1CCC(O)(CC1)c2ccccc2)C(=O)NCC#N	Celera	CRA-019462	None	None	0	03981CL	C17	1.35	1541075456
	281114	7	CC[C@H](NC(=O)[C@@H](NC(=O)c1ccc(cc1)c2ccccc2Cl)C3CCCCC3)C(=O)c4oc5ccccc5n4	Celera	CRA-020960	None	None	0	03981CL	C18	-1.82	1590488576
	281035	7	CSc1ccccc1N2CCN(CC2)C(=O)N[C@@H](CC(C)C)C(=O)NCC#N	Celera	CRA-019470	None	None	0	03981CL	C19	-5.2	1643175680
	281115	7	CC[C@H](NC(=O)[C@@H](NC(=O)c1ccc(c(Cl)c1)c2ccccc2Cl)C3CCCCC3)C(=O)c4oc(nn4)c5ccccc5	Celera	CRA-020983	None	None	0	03981CL	C20	-0.207	1565392128
	281036	7	CC(C)C[C@H](NC(=O)N1CCN(CC1)C(=O)C2CCCO2)C(=O)NCC#N	Celera	CRA-019479	None	None	0	03981CL	C21	2.87	1517502464
	281116	7	CC(C)C[C@H](NS(=O)(=O)c1ccc(cc1)c2c(C)cccc2C)C(=O)NCC#N	Celera	CRA-021705	None	None	0	03981CL	C22	-6.98	1670850048
	281187	7	CC(C)C[C@H](NC(=O)c1cccc(c1)c2ccccn2)C(=O)NCC#N	Celera	CRA-021795	None	None	0	03981CL	D03	2.87	1517502464
	281267	7	COC(=O)c1ccc(Cl)c(c1)c2ccc(cc2)C(=O)N[C@@H](CC(C)C)C(=O)NCC#N	Celera	CRA-023390	None	None	0	03981CL	D04	1.35	1541075456
	281188	7	O=C(NCC#N)[C@H](CC1CCCCC1)OC(=O)N2CCOCC2	Celera	CRA-021865	None	None	0	03981CL	D05	-3.69	1619701632
	281268	7	Fc1ccccc1C[C@H](NC(=O)OCc2ccccc2)C(=O)NCC#N	Celera	CRA-023521	None	None	0	03981CL	D06	-3.48	1616402816
	281189	7	CC[C@H](NC(=O)[C@H](CC1CCCCC1)OC(=O)N2CCOCC2)C(=O)c3oc4cccnc4n3	Celera	CRA-022034	None	None	0	03981CL	D07	-0.207	1565392128
	281269	7	CCN1CCC(CC1)(NC(=O)[C@H](Cc2c(F)cccc2F)NC(=O)c3ccc(cc3)c4ccccc4Cl)C#N	Celera	CRA-023661	None	None	0	03981CL	D08	-3.48	1616402816
	281190	7	COc1cccc(c1)c2cccc(c2)C(=O)N[C@@H](CC(C)C)C(=O)NCC#N	Celera	CRA-022153	None	None	0	03981CL	D09	-3.48	1616402816
	281270	7	CC(C)C[C@H](NC(=O)c1cc(Br)c(Cl)s1)C(=O)NCC#N	Celera	CRA-023673	None	None	0	03981CL	D10	-1.82	1590488576
	281191	7	CC(C)C[C@H](NC(=O)c1cccc(c1)c2cccc(c2)S(=O)(=O)C)C(=O)NCC#N	Celera	CRA-022161	None	None	0	03981CL	D11	-0.207	1565392128
	281271	7	CC(C)C[C@H](NC(=O)c1cc(c(Cl)s1)c2cccnc2)C(=O)NCC#N	Celera	CRA-023716	None	None	0	03981CL	D12	-3.48	1616402816
	281192	7	CC[C@H](NC(=O)[C@H](Cc1c(F)cccc1F)NC(=O)c2ccc(nc2)c3ccccc3Cl)C(=O)c4oc5ccccc5n4	Celera	CRA-022248	None	None	0	03981CL	D13	-0.207	1565392128
	281272	7	CCC[C@H](NC(=O)[C@H](Cc1c(F)cccc1F)NC(=O)c2ccc(cc2)c3cc(ccc3Cl)C(=O)OC)\C=C\S(=O)(=O)c4ccccc4	Celera	CRA-023807	None	None	0	03981CL	D14	-0.207	1565392128
	281193	7	O=C(N[C@H](CSCC1c2ccccc2c3ccccc13)C(=O)NCC#N)OCc4ccccc4	Celera	CRA-022639	None	None	0	03981CL	D15	-2.02	1593682304
	281273	7	COc1cc(F)c(C[C@H](NC(=O)c2ccc(nc2)c3ccccc3Cl)C(=O)NCC#N)c(F)c1	Celera	CRA-023902	None	None	0	03981CL	D16	1.35	1541075456
	281194	7	O=C(N[C@@H](Cn1ccnn1)C(=O)NCC#N)OCc2ccccc2	Celera	CRA-023104	None	None	0	03981CL	D17	-5.2	1643175680
	281274	7	Fc1cccc(F)c1C[C@H](NC(=O)c2ccc(cc2)c3ccccc3Cl)C(=O)NC4(CCN(CC4)C5CC5)C#N	Celera	CRA-024053	None	None	0	03981CL	D18	-6.98	1670850048
	281195	7	CC(C)C[C@H](NC(=O)c1ccc(cc1)c2c(C)onc2C)C(=O)NCC#N	Celera	CRA-023121	None	None	0	03981CL	D19	-0.207	1565392128
	281275	7	CC(C)C[C@H](NC(=O)OCc1ccccc1)C(=O)NC2(CCN(CC2)C3CC3)C#N	Celera	CRA-024109	None	None	0	03981CL	D20	-3.48	1616402816
	281196	7	CC(C)C[C@H](NC(=O)CNC(=O)c1ccccc1)C(=O)NCC#N	Celera	CRA-023221	None	None	0	03981CL	D21	-1.82	1590488576
	281276	7	CC(C)C[C@H](NC(=O)OCc1ccccc1)C(=O)NC2(CCS(=O)(=O)CC2)C#N	Celera	CRA-024202	None	None	0	03981CL	D22	18	1282154752
	281037	7	CC(C)C[C@H](NC(=O)c1ccc(cc1)c2ccc(N)cc2)C(=O)NCC#N	Celera	CRA-018301	None	None	0	03981CL	E03	4.33	1494640000
	281117	7	CC(C)C[C@H](NC(=O)N1CCCCC1)C(=O)NCC#N	Celera	CRA-019489	None	None	0	03981CL	E04	1.35	1541075456
	281038	7	CC(C)C[C@H](NC(=O)c1cc2c(nn(C)c2s1)c3ccccc3)C(=O)NCC#N	Celera	CRA-018679	None	None	0	03981CL	E05	2.87	1517502464
	281118	7	Fc1ccc(CCC(NC(=O)OCc2ccccc2)C(=O)NCC#N)c(Cl)c1	Celera	CRA-019505	None	None	0	03981CL	E06	2.87	1517502464
	281039	7	CSc1ccccc1c2ccc(cc2)C(=O)N[C@@H](CC(C)C)C(=O)NCC#N	Celera	CRA-018687	None	None	0	03981CL	E07	-3.48	1616402816
	281119	7	CC(C)C[C@H](NC(=O)c1ccc(nc1)c2ccccc2)C(=O)NCC#N	Celera	CRA-019684	None	None	0	03981CL	E08	2.87	1517502464
	281040	7	Fc1cccc(F)c1CC(NC(=O)c2ccc(cc2)c3ccccc3Cl)C(=O)NCC#N	Celera	CRA-018874	None	None	0	03981CL	E09	-1.82	1590488576
	281120	7	Clc1ccccc1c2ccc(cc2)C(=O)NC(CCc3ccccc3)C(=O)NCC#N	Celera	CRA-019699	None	None	0	03981CL	E10	-0.207	1565392128
	281041	7	CC(C)C[C@H](NC(=O)c1cc(Cl)nc(Cl)c1)C(=O)NCC#N	Celera	CRA-018995	None	None	0	03981CL	E11	2.87	1517502464
	281121	7	CC[C@H](NC(=O)C(Cc1c(F)cccc1F)NC(=O)c2ccc(cc2)c3ccccc3Cl)C(=O)c4oc5cccnc5n4	Celera	CRA-019773	None	None	0	03981CL	E12	-5.2	1643175680
	281042	7	O=C(NCC#N)[C@H](Cc1ccccc1)NC(=O)c2cc(c3ccccc3)c(s2)c4ccccc4	Celera	CRA-019193	None	None	0	03981CL	E13	15.8	1316175488
	281122	7	CC[C@H](NC(=O)[C@H](Cc1c(F)cccc1F)NC(=O)c2cc(c3ccccc3)c(s2)c4ccccc4)C(=O)c5oc6ccccc6n5	Celera	CRA-020006	None	None	0	03981CL	E14	4.33	1494640000
	281043	7	CC(C)C[C@H](NC(=O)N(Cc1ccccc1)Cc2ccccc2)C(=O)NCC#N	Celera	CRA-019455	None	None	0	03981CL	E15	-1.82	1590488576
	281123	7	FC(F)(F)c1ccccc1CC(NC(=O)OCc2ccccc2)C(=O)NCC#N	Celera	CRA-020367	None	None	0	03981CL	E16	-5.2	1643175680
	281044	7	CC(C)C[C@H](NC(=O)N1CCN(CC1)c2ccccn2)C(=O)NCC#N	Celera	CRA-019463	None	None	0	03981CL	E17	-1.82	1590488576
	281124	7	CC[C@H](NC(=O)[C@@H](NC(=O)c1ccc(cc1)c2ccccc2Cl)C3CCCCC3)C(=O)c4oc5cccnc5n4	Celera	CRA-020961	None	None	0	03981CL	E18	-1.82	1590488576
	281045	7	CC(C)C[C@H](NC(=O)N1CCN(CC1)c2cccc(c2)C(F)(F)F)C(=O)NCC#N	Celera	CRA-019471	None	None	0	03981CL	E19	-0.406	1568485760
	281125	7	CCC[C@H](NC(=O)[C@@H](NC(=O)c1ccc(c(Cl)c1)c2ccccc2Cl)C3CCCCC3)C(=O)c4oc(CC)nn4	Celera	CRA-020984	None	None	0	03981CL	E20	4.33	1494640000
	281046	7	CC(C)C[C@H](NC(=O)N1CCN(CC1)c2ccccc2O)C(=O)NCC#N	Celera	CRA-019480	None	None	0	03981CL	E21	-3.48	1616402816
	281126	7	CC(C)C[C@H](NC(=O)OCc1ccccc1)C(=O)N[C@H]2CCOC2(O)c3oc4ccccc4n3	Celera	CRA-021706	None	None	0	03981CL	E22	1.35	1541075456
	281197	7	CC(C)C[C@H](NC(=O)c1cccc(c1)c2cccnc2)C(=O)NCC#N	Celera	CRA-021796	None	None	0	03981CL	F03	-8.81	1699472896
	281277	7	CC(C)C[C@H](NC(=O)c1ccc(cc1)c2cc(sc2C)C(=O)O)C(=O)NCC#N	Celera	CRA-023392	None	None	0	03981CL	F04	2.87	1517502464
	281198	7	Fc1cccc(F)c1C[C@H](NC(=O)OCc2ccccc2)C(=O)NCC#N	Celera	CRA-021870	None	None	0	03981CL	F05	-0.207	1565392128
	281278	7	ClC(Cl)CC(NC(=O)OCc1ccccc1)C(=O)NCC#N	Celera	CRA-023527	None	None	0	03981CL	F06	-0.207	1565392128
	281199	7	CC[C@H](NC(=O)[C@H](CC1CCCCC1)OC(=O)N2CCOCC2)C(=O)c3oc(CC)nn3	Celera	CRA-022035	None	None	0	03981CL	F07	-1.82	1590488576
	281279	7	Fc1cccc(F)c1C[C@H](NC(=O)c2ccc(cc2)c3ccccc3Cl)C(=O)NC4(CCSCC4)C#N	Celera	CRA-023662	None	None	0	03981CL	F08	-5.2	1643175680
	281200	7	COc1ccc(cc1)c2cccc(c2)C(=O)N[C@@H](CC(C)C)C(=O)NCC#N	Celera	CRA-022154	None	None	0	03981CL	F09	2.87	1517502464
	281280	7	CC(C)C[C@H](NC(=O)c1cc(c(Cl)s1)c2ccccc2)C(=O)NCC#N	Celera	CRA-023674	None	None	0	03981CL	F10	1.35	1541075456
	281201	7	CC(C)C[C@H](NC(=O)c1cccc(c1)c2ccc(cc2)S(=O)(=O)C)C(=O)NCC#N	Celera	CRA-022162	None	None	0	03981CL	F11	5.76	1472456064
	281281	7	CC(C)C[C@H](NC(=O)c1cc(c(Cl)s1)c2ccncc2)C(=O)NCC#N	Celera	CRA-023717	None	None	0	03981CL	F12	4.33	1494640000
	281202	7	CC[C@H](NC(=O)[C@H](CC(C)C)NC1=NC(=O)c2ccccc12)C(=O)c3oc4ccccc4n3	Celera	CRA-022313	None	None	0	03981CL	F13	8.48	1430006784
	281282	7	CCN1CCC(CC1)(NC(=O)[C@H](Cc2c(F)cccc2F)NC(=O)c3ccc(nc3)c4ccccc4Cl)C#N	Celera	CRA-023810	None	None	0	03981CL	F14	4.33	1494640000
	281203	7	CC(C)C[C@H](NC1=NC(=O)Oc2ccccc12)C(=O)NCC#N	Celera	CRA-022662	None	None	0	03981CL	F15	-3.48	1616402816
	281283	7	CC(C)C[C@H](NC(=O)c1ccc(Br)cc1Cl)C(=O)NCC#N	Celera	CRA-023904	None	None	0	03981CL	F16	8.48	1430006784
	281204	7	CCOC(=O)\N=C(\N[C@@H](CC(C)C)C(=O)NCC#N)/c1ccc(Br)cc1	Celera	CRA-023111	None	None	0	03981CL	F17	-3.48	1616402816
	281284	7	C[C@@H](C[C@H](NC(=O)c1ccc(cc1)c2ccccc2Cl)C(=O)NC3(CCS(=O)(=O)CC3)C#N)c4ccccc4	Celera	CRA-024055	None	None	0	03981CL	F18	-1.82	1590488576
	281205	7	CC(C)C[C@H](NC(=O)c1ccc(cc1)c2ccsc2C#N)C(=O)NCC#N	Celera	CRA-023122	None	None	0	03981CL	F19	1.16	1544073472
	281285	7	CCN1CCC(CC1)(NC(=O)[C@H](C[C@H](C)c2ccccc2)NC(=O)c3ccc(nc3)c4ccccc4Cl)C#N	Celera	CRA-024114	None	None	0	03981CL	F20	-1.82	1590488576
	281206	7	CC(C)C[C@H](NC(=O)[C@H](Cc1c[nH]c2ccccc12)NC(=O)OC(C)(C)C)C(=O)NCC#N	Celera	CRA-023222	None	None	0	03981CL	F21	-3.48	1616402816
	281286	7	COC(=O)c1ccc(Cl)c(c1)c2ccc(cc2)C(=O)N[C@@H](Cc3c(F)cccc3F)C(=O)NC4(CCOCC4)C#N	Celera	CRA-024203	None	None	0	03981CL	F22	19	1265795584
	281047	7	CC(C)C[C@H](NC(=O)c1ccc(cc1)c2ccc(NS(=O)(=O)C)cc2)C(=O)NCC#N	Celera	CRA-018302	None	None	0	03981CL	G03	-0.207	1565392128
	281127	7	CC(C)C[C@H](NC(=O)N1CCN(CC1)C(C)(C)C)C(=O)NCC#N	Celera	CRA-019493	None	None	0	03981CL	G04	1.35	1541075456
	281048	7	CC(C)C[C@H](NC(=O)c1cc2c(nn(C)c2s1)C(F)(F)F)C(=O)NCC#N	Celera	CRA-018680	None	None	0	03981CL	G05	-1.82	1590488576
	281128	7	Clc1ccc(Cl)c(CCC(NC(=O)OCc2ccccc2)C(=O)NCC#N)c1	Celera	CRA-019507	None	None	0	03981CL	G06	-3.48	1616402816
	281049	7	COc1cc2cc([nH]c2cc1OC)C(=O)N[C@@H](CC(C)C)C(=O)NCC#N	Celera	CRA-018715	None	None	0	03981CL	G07	-5.2	1643175680
	281129	7	CC(C)C[C@H](NC(=O)c1ccc(nc1)c2ccccc2F)C(=O)NCC#N	Celera	CRA-019685	None	None	0	03981CL	G08	-0.207	1565392128
	281050	7	Fc1cccc(F)c1CC(NC(=O)c2cc(c3ccccc3)c(s2)c4ccccc4)C(=O)NCC#N	Celera	CRA-018875	None	None	0	03981CL	G09	-1.82	1590488576
	281130	7	CC(C)(CC(NC(=O)c1ccc(cc1)c2ccccc2Cl)C(=O)NCC#N)c3ccccc3	Celera	CRA-019700	None	None	0	03981CL	G10	-5.42	1646584576
	281051	7	CC(C)(NC(=O)[C@H](CS(=O)(=O)Cc1ccccc1OC(F)F)NC(=O)N2CCOCC2)C(=O)c3oc(nn3)c4cccnc4	Celera	CRA-019103	None	None	0	03981CL	G11	-1.82	1590488576
	281131	7	CCC[C@H](NC(=O)C(Cc1c(F)cccc1F)NC(=O)c2ccc(cc2)c3ccccc3Cl)C(=O)c4oc(nn4)C(C)(C)C	Celera	CRA-019778	None	None	0	03981CL	G12	-5.2	1643175680
	281052	7	Clc1ccccc1c2ccc(cc2)C(=O)N[C@@H](Cc3ccccc3)C(=O)NCC#N	Celera	CRA-019194	None	None	0	03981CL	G13	1.35	1541075456
	281132	7	CC[C@H](NC(=O)[C@H](Cc1c(F)cccc1F)NC(=O)c2ccc(cc2)c3ccccc3Cl)C(=O)c4oc5cccnc5n4	Celera	CRA-020008	None	None	0	03981CL	G14	2.87	1517502464
	281053	7	CC(C)C[C@H](NC(=O)N1CCc2ccccc2C1)C(=O)NCC#N	Celera	CRA-019456	None	None	0	03981CL	G15	-6.98	1670850048
	281133	7	CC(C)(C)OC(=O)N1CC(NC(=O)C(CC(=O)N2CCOCC2)CS(=O)(=O)Cc3ccccc3)C(=O)C1	Celera	CRA-020467	None	None	0	03981CL	G16	4.33	1494640000
	281054	7	CC(C)C[C@H](NC(=O)N1CCN(CC1)c2cccc(Cl)c2)C(=O)NCC#N	Celera	CRA-019464	None	None	0	03981CL	G17	-6.98	1670850048
	281134	7	CC[C@H](NC(=O)[C@@H](NC(=O)c1ccc(cc1)c2ccccc2Cl)C3CCCCC3)C(=O)c4oc(nn4)c5ccccc5	Celera	CRA-020962	None	None	0	03981CL	G18	1.35	1541075456
	281055	7	CC(C)C[C@H](NC(=O)N1CCN(CC1)c2ncc(cc2Cl)C(F)(F)F)C(=O)NCC#N	Celera	CRA-019473	None	None	0	03981CL	G19	-0.207	1565392128
	281135	7	CCCC[C@H](NC(=O)C(CC(C)c1ccccc1)NC(=O)c2ccc(cc2)c3ccccc3Cl)C(=O)CC(=O)N4CCCC4	Celera	CRA-021410	None	None	0	03981CL	G20	-1.82	1590488576
	281056	7	CC(C)C[C@H](NC(=O)N1CCN(CC1)c2ccc(O)cc2)C(=O)NCC#N	Celera	CRA-019481	None	None	0	03981CL	G21	-5.2	1643175680
	281136	7	CCC(NC(=O)[C@@H](C[C@H](C)c1ccccc1)NC(=O)c2ccc(cc2)c3ccccc3Cl)C(=O)c4oc5cccnc5n4	Celera	CRA-021776	None	None	0	03981CL	G22	-1.82	1590488576
	281207	7	CC(C)C[C@H](NC(=O)c1cccc(c1)c2ccc3OCOc3c2)C(=O)NCC#N	Celera	CRA-021797	None	None	0	03981CL	H03	-6.98	1670850048
	281287	7	CC(C)C[C@H](\N=C(/NCC(F)(F)F)\c1ccccc1)C(=O)NCC#N	Celera	CRA-023393	None	None	0	03981CL	H04	-1.82	1590488576
	281208	7	CSc1ccccc1c2cccc(c2)C(=O)N[C@@H](CC(C)C)C(=O)NCC#N	Celera	CRA-021880	None	None	0	03981CL	H05	-6.98	1670850048
	281288	7	C[C@H](C[C@H](NC(=O)c1ccc(cc1)c2ccccc2Cl)C(=O)N[C@@H](CCc3ccc(O)cc3)\C=C\S(=O)(=O)c4ccccc4)c5ccccc5	Celera	CRA-023531	None	None	0	03981CL	H06	-0.207	1565392128
	281209	7	CC[C@H](NC(=O)[C@H](CC1CCCCC1)OC(=O)N2CCOCC2)C(=O)c3oc(nn3)c4ccccc4	Celera	CRA-022036	None	None	0	03981CL	H07	-3.48	1616402816
	281289	7	Fc1cccc(F)c1C[C@H](NC(=O)c2ccc(cc2)c3ccccc3Cl)C(=O)NC4(CCN(CC(F)(F)F)CC4)C#N	Celera	CRA-023663	None	None	0	03981CL	H08	-3.48	1616402816
	281210	7	CSc1cccc(c1)c2cccc(c2)C(=O)N[C@@H](CC(C)C)C(=O)NCC#N	Celera	CRA-022155	None	None	0	03981CL	H09	-0.207	1565392128
	281290	7	CC(C)C[C@H](NC(=O)c1cc(c(Cl)s1)c2ccccc2Cl)C(=O)NCC#N	Celera	CRA-023675	None	None	0	03981CL	H10	-3.48	1616402816
	281211	7	CC(C)C[C@H](NC(=O)c1cncc(Br)c1)C(=O)NCC#N	Celera	CRA-022163	None	None	0	03981CL	H11	-5.2	1643175680
	281291	7	CC(C)C[C@H](NC(=O)c1ccc(s1)c2ccccc2Cl)C(=O)NCC#N	Celera	CRA-023718	None	None	0	03981CL	H12	-1.82	1590488576
	281212	7	CC(C)C[C@H](NC(=O)c1ccc(I)cc1)C(=O)NCC#N	Celera	CRA-022387	None	None	0	03981CL	H13	-1.82	1590488576
	281292	7	COc1ccccc1[C@@H](C)C[C@H](NC(=O)OCc2ccccc2)C(=O)NCC#N	Celera	CRA-023813	None	None	0	03981CL	H14	-5.2	1643175680
	281213	7	CC(C)C[C@H](NC(=O)CNC(=O)OC(C)(C)C)C(=O)NCC#N	Celera	CRA-023018	None	None	0	03981CL	H15	-3.48	1616402816
	281293	7	CC(C)C[C@H](NC(=O)c1ccc(cc1Cl)c2ccccc2)C(=O)NCC#N	Celera	CRA-023905	None	None	0	03981CL	H16	-5.2	1643175680
	281214	7	CC[C@H](NC(=O)[C@H](Cc1c[nH]c2ccccc12)NC(=O)c3ccc(cc3)c4ccccc4Cl)C(=O)c5oc6ccccc6n5	Celera	CRA-023114	None	None	0	03981CL	H17	-3.48	1616402816
	281294	7	CCN1CCC(CC1)(NC(=O)[C@H](C[C@H](C)c2ccccc2)NC(=O)c3ccc(cc3)c4ccccc4Cl)C#N	Celera	CRA-024056	None	None	0	03981CL	H18	-5.2	1643175680
	281215	7	CC(C)C[C@H](NC(=O)c1ccc(cc1)c2ccsc2C(=O)N)C(=O)NCC#N	Celera	CRA-023123	None	None	0	03981CL	H19	1.35	1541075456
	281295	7	[O-][n+]1cc(ccc1c2ccccc2Cl)C(=O)N[C@@H](Cc3c(F)cccc3F)C(=O)NC4(CCS(=O)(=O)CC4)C#N	Celera	CRA-024123	None	None	0	03981CL	H20	-5.2	1643175680
	281216	7	CC(C)C[C@H](NC(=O)CNC(=O)c1ccccc1Cl)C(=O)NCC#N	Celera	CRA-023223	None	None	0	03981CL	H21	-3.48	1616402816
	281296	7	OC(=O)c1ccc(Cl)c(c1)c2ccc(cc2)C(=O)N[C@@H](Cc3c(F)cccc3F)C(=O)NC4(CCOCC4)C#N	Celera	CRA-024204	None	None	0	03981CL	H22	14.7	1333871872
	281057	7	CCCC[C@H](NC(=O)[C@H](CC(C)C)NC(=O)OCc1ccccc1)C(=O)c2oc3cccnc3n2	Celera	CRA-018544	None	None	0	03981CL	I03	2.87	1517502464
	281137	7	CC(C)C[C@H](NC(=O)N1CCN(CC(=O)N2CCCC2)CC1)C(=O)NCC#N	Celera	CRA-019494	None	None	0	03981CL	I04	-6.98	1670850048
	281058	7	CC(C)C[C@H](NC(=O)c1onc(c1)c2ccccc2)C(=O)NCC#N	Celera	CRA-018681	None	None	0	03981CL	I05	-5.2	1643175680
	281138	7	CCCC[C@H](NC(=O)[C@H](CC(C)C)NC(=O)OCc1ccccc1)C(=O)CC(=O)N2CCCC2	Celera	CRA-019587	None	None	0	03981CL	I06	1.35	1541075456
	281059	7	CC(C)C[C@H](NC(=O)c1ccc2ccccc2c1)C(=O)NCC#N	Celera	CRA-018735	None	None	0	03981CL	I07	-5.2	1643175680
	281139	7	CSc1ccccc1c2ccc(cn2)C(=O)N[C@@H](CC(C)C)C(=O)NCC#N	Celera	CRA-019686	None	None	0	03981CL	I08	-5.2	1643175680
	281060	7	CCCC[C@H](NC(=O)[C@H](CC(C)C)NC(=O)OCc1ccccc1)C2=NNC(=O)C2	Celera	CRA-018877	None	None	0	03981CL	I09	1.35	1541075456
	281140	7	O=C(N[C@@H](Cc1ccc(cc1)c2ccccc2)C(=O)NCC#N)OCc3ccccc3	Celera	CRA-019767	None	None	0	03981CL	I10	-5.2	1643175680
	281061	7	CC(C)(NC(=O)[C@H](CS(=O)(=O)Cc1ccccc1OC(F)F)NC(=O)N2CCOCC2)C(=O)c3oc4cccnc4n3	Celera	CRA-019104	None	None	0	03981CL	I11	-5.2	1643175680
	281141	7	CCC[C@H](NC(=O)C(Cc1c(F)cccc1F)NC(=O)c2ccc(cc2)c3ccccc3Cl)C(=O)c4oc(CC)nn4	Celera	CRA-019781	None	None	0	03981CL	I12	-5.2	1643175680
	281062	7	CCCCC(NC(=O)[C@H](CC(C)C)NC(=O)OCc1ccccc1)C(=O)c2oc(nn2)c3ccncc3	Celera	CRA-019195	None	None	0	03981CL	I13	-5.2	1643175680
	281142	7	CC(C)C[C@H](NC(=O)c1ccc2C(C)CCCc2c1)C(=O)NCC#N	Celera	CRA-020013	None	None	0	03981CL	I14	-1.82	1590488576
	281063	7	CC(C)C[C@H](NC(=O)N(C)c1ccccc1)C(=O)NCC#N	Celera	CRA-019457	None	None	0	03981CL	I15	-3.48	1616402816
	281143	7	O=C(CC(CS(=O)(=O)Cc1ccccc1)C(=O)NC2CCCN(CC2=O)C(=O)OCc3ccccc3)N4CCOCC4	Celera	CRA-020468	None	None	0	03981CL	I16	1.35	1541075456
	281064	7	COc1cccc(c1)N2CCN(CC2)C(=O)N[C@@H](CC(C)C)C(=O)NCC#N	Celera	CRA-019465	None	None	0	03981CL	I17	-6.98	1670850048
	281144	7	CCC[C@H](NC(=O)[C@@H](NC(=O)c1ccc(cc1)c2ccccc2Cl)C3CCCCC3)C(=O)c4oc(CC)nn4	Celera	CRA-020963	None	None	0	03981CL	I18	-6.98	1670850048
	281065	7	CC(C)C[C@H](NC(=O)N1CCN(CC1)c2cccc(C)c2C)C(=O)NCC#N	Celera	CRA-019474	None	None	0	03981CL	I19	-3.48	1616402816
	281145	7	CC[C@H](NC(=O)[C@H](C[C@H](C)c1ccccc1)NC(=O)c2cccc(C=C)c2)C(=O)c3oc4ccccc4n3	Celera	CRA-021596	None	None	0	03981CL	I20	1.16	1544073472
	281066	7	CC(C)C[C@H](NC(=O)N1CCN(CC1)c2ccc(Cl)c(Cl)c2)C(=O)NCC#N	Celera	CRA-019482	None	None	0	03981CL	I21	-3.48	1616402816
	281146	7	CCC(NC(=O)[C@@H](C[C@H](C)c1ccccc1)NC(=O)c2ccc(cc2)c3ccccc3Cl)C(=O)c4oc(nn4)c5ccccc5	Celera	CRA-021777	None	None	0	03981CL	I22	-5.2	1643175680
	281217	7	COCCNC(=O)O[C@@H](CS(=O)(=O)Cc1ccccc1)C(=O)NCC#N	Celera	CRA-021798	None	None	0	03981CL	J03	-5.42	1646584576
	281297	7	CC(C)C[C@H](NC(=O)c1ccc(c(Cl)c1)c2ccccc2NS(=O)(=O)C)C(=O)NCC#N	Celera	CRA-023394	None	None	0	03981CL	J04	-3.48	1616402816
	281218	7	CC(C)(C)OC(=O)NC(CC1CCOCC1)C(=O)NCC#N	Celera	CRA-021881	None	None	0	03981CL	J05	-3.48	1616402816
	281298	7	C[C@H](CC(NC(=O)c1ccc(cc1)c2ccc(cc2)C(C)(C)C)C(=O)NCC#N)c3ccccc3	Celera	CRA-023585	None	None	0	03981CL	J06	-3.48	1616402816
	281219	7	CC(C)C[C@H](NC(=O)c1cccc(c1)c2ccccc2S(=O)(=O)C)C(=O)NCC#N	Celera	CRA-022037	None	None	0	03981CL	J07	1.35	1541075456
	281299	7	Fc1cccc(F)c1C[C@H](NC(=O)c2ccc(cc2)c3ccccc3Cl)C(=O)NC4(CCS(=O)(=O)CC4)C#N	Celera	CRA-023664	None	None	0	03981CL	J08	-5.2	1643175680
	281220	7	CSc1ccc(cc1)c2cccc(c2)C(=O)N[C@@H](CC(C)C)C(=O)NCC#N	Celera	CRA-022156	None	None	0	03981CL	J09	-10.7	1729093248
	281300	7	CC(C)C[C@H](NC(=O)c1ccc(cc1)c2cc(sc2Cl)C(=O)O)C(=O)NCC#N	Celera	CRA-023676	None	None	0	03981CL	J10	-5.2	1643175680
	281221	7	CC(C)C[C@H](NC(=O)c1cc(c(O)c(c1)C(C)(C)C)C(C)(C)C)C(=O)NCC#N	Celera	CRA-022166	None	None	0	03981CL	J11	-12.7	1759764480
	281301	7	Fc1cccc(F)c1C[C@H](NC(=O)c2ccc(c(Cl)c2)c3ccccc3Cl)C(=O)NCC#N	Celera	CRA-023719	None	None	0	03981CL	J12	-3.48	1616402816
	281222	7	CC[C@H](NC(=O)[C@H](C[C@H](C)c1ccccc1)NC(=O)c2ccc(nc2)c3ccccc3Cl)C(=O)c4oc(CC)nn4	Celera	CRA-022388	None	None	0	03981CL	J13	-1.82	1590488576
	281302	7	COc1ccccc1[C@H](C)C[C@H](NC(=O)OCc2ccccc2)C(=O)NCC#N	Celera	CRA-023814	None	None	0	03981CL	J14	-5.2	1643175680
	281223	7	CC(C)C[C@H](NC(=O)[C@H](CCCNC(=O)N)NC(=O)OC(C)(C)C)C(=O)NCC#N	Celera	CRA-023019	None	None	0	03981CL	J15	-1.82	1590488576
	281303	7	CC(C)C[C@H](NC(=O)c1ccc(cc1Cl)c2ccccc2Cl)C(=O)NCC#N	Celera	CRA-023906	None	None	0	03981CL	J16	-5.2	1643175680
	281224	7	CC[C@H](NC(=O)C(CC(=O)OC1CCCCC1)NC(=O)c2ccc(cc2)c3ccccc3Cl)C(=O)c4oc5ccccc5n4	Celera	CRA-023115	None	None	0	03981CL	J17	-8.81	1699472896
	281304	7	CCN1CCC(CC1)(NC(=O)[C@H](C[C@H](C)c2ccccc2)NC(=O)c3ccc(cc3)c4cc(ccc4Cl)C(=O)O)C#N	Celera	CRA-024057	None	None	0	03981CL	J18	-0.207	1565392128
	281225	7	CC[C@H](NC(=O)C(Cc1c[nH]c2cccc(C)c12)NC(=O)c3ccc(cc3)c4ccccc4Cl)C(=O)c5oc6ccccc6n5	Celera	CRA-023143	None	None	0	03981CL	J19	-8.81	1699472896
	281305	7	Clc1ccccc1c2ccc(cc2)C(=O)N[C@@H](Cc3nccs3)C(=O)NCC#N	Celera	CRA-024124	None	None	0	03981CL	J20	-8.81	1699472896
	281226	7	CC[C@H](NC(=O)[C@H](CN(C)c1ccccc1)NC(=O)c2ccc(cc2)c3ccccc3Cl)C(=O)c4oc5ccccc5n4	Celera	CRA-023225	None	None	0	03981CL	J21	-6.98	1670850048
	281306	7	COC(=O)c1ccc(Cl)c(c1)c2ccc(cc2)C(=O)N[C@@H](C[C@H](C)c3ccccc3)C(=O)NCC#N	Celera	CRA-024205	None	None	0	03981CL	J22	16.9	1298942464
	281067	7	CCCC[C@H](NC(=O)[C@H](CS(=O)(=O)Cc1ccccc1OC(F)F)NC(=O)N2CCOCC2)C(=O)c3oc4cccnc4n3	Celera	CRA-018545	None	None	0	03981CL	K03	-5.2	1643175680
	281147	7	CC(C)C[C@H](NC(=O)N1CCCN(C)CC1)C(=O)NCC#N	Celera	CRA-019495	None	None	0	03981CL	K04	-5.2	1643175680
	281068	7	CC(C)C[C@H](NC(=O)c1cncc(n1)N2CCOCC2)C(=O)NCC#N	Celera	CRA-018682	None	None	0	03981CL	K05	-6.98	1670850048
	281148	7	Cc1oc(cc1)C(NC(=O)C(Cc2c(F)cccc2F)NC(=O)c3ccc(cc3)c4ccccc4Cl)C#N	Celera	CRA-019594	None	None	0	03981CL	K06	-1.82	1590488576
	281069	7	CC(C)C[C@H](NC(=O)c1ccc2cc(N)ccc2c1)C(=O)NCC#N	Celera	CRA-018736	None	None	0	03981CL	K07	-1.82	1590488576
	281149	7	CC(C)C[C@H](NC(=O)c1ccc2C(C)CCc2c1)C(=O)NCC#N	Celera	CRA-019688	None	None	0	03981CL	K08	-3.69	1619701632
	281070	7	COc1cccc(OC)c1c2ccc(cc2Cl)C(=O)N[C@@H](CC(C)C)C(=O)NCC#N	Celera	CRA-018973	None	None	0	03981CL	K09	-6.98	1670850048
	281150	7	Clc1ccc(C[C@H](NC(=O)OCc2ccccc2)C(=O)NCC#N)c(Cl)c1	Celera	CRA-019768	None	None	0	03981CL	K10	1.35	1541075456
	281071	7	CC[C@H](NC(=O)C(Cc1c(F)cccc1F)NC(=O)c2cc(c3ccccc3)c(s2)c4ccccc4)C(=O)c5oc6ccccc6n5	Celera	CRA-019122	None	None	0	03981CL	K11	-6.98	1670850048
	281151	7	CC(C)C[C@H](NC(=O)c1ccc(cc1)B2OC(C)(C)C(C)(C)O2)C(=O)NCC#N	Celera	CRA-019839	None	None	0	03981CL	K12	-5.2	1643175680
	281072	7	CC(C)C[C@H](NC(=O)c1ccc2c(Cc3ccccc23)c1)C(=O)NCC#N	Celera	CRA-019384	None	None	0	03981CL	K13	4.33	1494640000
	281152	7	Clc1ccccc1c2ccc(cc2Cl)C(=O)N[C@@H](COCc3ccccc3)C(=O)NCC#N	Celera	CRA-020193	None	None	0	03981CL	K14	-3.48	1616402816
	281073	7	CCN(Cc1ccccc1)C(=O)N[C@@H](CC(C)C)C(=O)NCC#N	Celera	CRA-019458	None	None	0	03981CL	K15	-6.98	1670850048
	281153	7	CC[C@H](NC(=O)[C@H](CCC1CCCCC1)CC(=O)N2CCOCC2)C(=O)c3oc(nn3)c4ccccc4	Celera	CRA-020493	None	None	0	03981CL	K16	-6.98	1670850048
	281074	7	CC(C)C[C@H](NC(=O)N1CCN(CC1)c2ccccc2F)C(=O)NCC#N	Celera	CRA-019466	None	None	0	03981CL	K17	-0.207	1565392128
	281154	7	CC[C@H](NC(=O)[C@H](C[C@H](C)c1ccccc1)NC(=O)c2ccc(cc2)c3ccccc3Cl)C(=O)c4oc5ccccc5n4	Celera	CRA-020968	None	None	0	03981CL	K18	-3.48	1616402816
	281075	7	COc1ccc(cc1)N2CCN(CC2)C(=O)N[C@@H](CC(C)C)C(=O)NCC#N	Celera	CRA-019475	None	None	1	03981CL	K19	-2.02	1593682304
	281155	7	CC(C)C[C@H](NS(=O)(=O)c1ccc(cc1)c2ccccc2)C(=O)NCC#N	Celera	CRA-021697	None	None	0	03981CL	K20	-3.48	1616402816
	281076	7	CC(C)C[C@H](NC(=O)N1CCN(CC1)C(=O)C)C(=O)NCC#N	Celera	CRA-019484	None	None	0	03981CL	K21	2.87	1517502464
	281156	7	CC(C)C[C@H](NC(=O)c1cccc(c1)B(O)O)C(=O)NCC#N	Celera	CRA-021787	None	None	0	03981CL	K22	-5.2	1643175680
	281227	7	CC(C)C[C@H](NC(=O)c1cccc(c1)c2ncccn2)C(=O)NCC#N	Celera	CRA-021800	None	None	0	03981CL	L03	-5.2	1643175680
	281307	7	CC[C@H](NC(=O)[C@H](Cc1c(F)cccc1F)NC(=O)c2ccc(cc2)c3ccccc3Cl)C(=O)C(=O)NC	Celera	CRA-023395	None	None	0	03981CL	L04	-1.82	1590488576
	281228	7	Cn1cc(C[C@H](NC(=O)c2ccc(cc2)c3ccccc3Cl)C(=O)NCC#N)c4ccccc14	Celera	CRA-021936	None	None	0	03981CL	L05	-12.7	1759764480
	281308	7	Fc1cc(F)c(C[C@H](NC(=O)OCc2ccccc2)C(=O)NCC#N)c(F)c1	Celera	CRA-023586	None	None	0	03981CL	L06	-0.207	1565392128
	281229	7	O[C@@H]1CCN(C1)C(=O)O[C@@H](CC2CCCCC2)C(=O)NCC#N	Celera	CRA-022073	None	None	0	03981CL	L07	-0.207	1565392128
	281309	7	Fc1cccc(F)c1C[C@H](NC(=O)c2ccc(c(Cl)c2)c3ccccc3Cl)C(=O)NC4(CCN(CC(F)(F)F)CC4)C#N	Celera	CRA-023665	None	None	0	03981CL	L08	-0.207	1565392128
	281230	7	CC(C)C[C@H](NC(=O)c1cccc(c1)c2cccc(c2)S(=O)(=O)N)C(=O)NCC#N	Celera	CRA-022157	None	None	0	03981CL	L09	-5.2	1643175680
	281310	7	CC[C@H](NC(=O)[C@H](Cc1c(F)cc(F)cc1F)NC(=O)c2ccc(cc2)c3ccccc3Cl)C(=O)c4oc5ccccc5n4	Celera	CRA-023705	None	None	0	03981CL	L10	-1.82	1590488576
	281231	7	CC(C)(C)c1ccc(cc1)C(=O)N[C@@H](Cc2c(F)cccc2F)C(=O)NCC#N	Celera	CRA-022179	None	None	0	03981CL	L11	-5.2	1643175680
	281311	7	COc1cc(F)c(C[C@H](NC(=O)OCc2ccccc2)C(=O)NCC#N)c(F)c1	Celera	CRA-023764	None	None	0	03981CL	L12	-0.406	1568485760
	281232	7	CC[C@H](NC(=O)C(Cc1nccs1)NC(=O)c2ccc(cc2)c3ccccc3Cl)C(=O)c4oc5ccccc5n4	Celera	CRA-022455	None	None	0	03981CL	L13	-0.207	1565392128
	281312	7	Fc1cccc(F)c1C[C@H](NC(=O)c2ccc(nc2)c3ccccc3Cl)C(=O)NC4(CCSCC4)C#N	Celera	CRA-023892	None	None	0	03981CL	L14	-3.48	1616402816
	281233	7	CC(C)C[C@H](NC(=O)c1ccc(O)c(c1)C(C)(C)C)C(=O)NCC#N	Celera	CRA-023020	None	None	0	03981CL	L15	-6.98	1670850048
	281313	7	CC(C)C[C@H](NC(=O)c1ccc(cc1Cl)c2c(Cl)cccc2Cl)C(=O)NCC#N	Celera	CRA-023907	None	None	0	03981CL	L16	-1.82	1590488576
	281234	7	CC(C)C[C@H](NC(=O)c1cccc(c1)c2cc(Cl)cc(Cl)c2)C(=O)NCC#N	Celera	CRA-023116	None	None	0	03981CL	L17	-3.69	1619701632
	281314	7	CSc1ncc(cn1)C(=O)N[C@@H](CC(C)C)C(=O)NCC#N	Celera	CRA-024059	None	None	0	03981CL	L18	-3.48	1616402816
	281235	7	COc1ccc(cc1c2ccc(cc2)C(=O)N[C@@H](CC(C)C)C(=O)NCC#N)C(=O)O	Celera	CRA-023144	None	None	0	03981CL	L19	-1.82	1590488576
	281315	7	Clc1ccccc1c2ccc(cn2)C(=O)N[C@@H](Cc3nccs3)C(=O)NCC#N	Celera	CRA-024125	None	None	0	03981CL	L20	-6.98	1670850048
	281236	7	CC[C@H](NC(=O)[C@H](Cn1cccn1)NC(=O)c2ccc(cc2)c3ccccc3Cl)C(=O)c4oc5ccccc5n4	Celera	CRA-023226	None	None	0	03981CL	L21	-8.81	1699472896
	281316	7	C[C@@H](C[C@H](NC(=O)c1ccc(cc1)c2cc(ccc2Cl)C(=O)O)C(=O)NCC#N)c3ccccc3	Celera	CRA-024206	None	None	0	03981CL	L22	15.8	1316175488
	281077	7	CC[C@H](NC(=O)[C@H](CS(=O)(=O)Cc1ccccc1OC(F)F)NC(=O)N2CCOCC2)C(=O)c3oc4cccnc4n3	Celera	CRA-018674	None	None	0	03981CL	M03	2.87	1517502464
	281157	7	CC(C)C[C@H](NC(=O)N1CCN(CCc2ccccc2)CC1)C(=O)NCC#N	Celera	CRA-019496	None	None	0	03981CL	M04	-3.48	1616402816
	281078	7	CC(C)C[C@H](NC(=O)c1cc(cs1)c2ccc(Cl)cc2)C(=O)NCC#N	Celera	CRA-018683	None	None	0	03981CL	M05	-1.82	1590488576
	281158	7	COc1cccc(OC)c1c2ccc(cn2)C(=O)N[C@@H](CC(C)C)C(=O)NCC#N	Celera	CRA-019596	None	None	0	03981CL	M06	-3.48	1616402816
	281079	7	CC(C)C[C@H](NC(=O)c1onc(c1)c2ccccc2Cl)C(=O)NCC#N	Celera	CRA-018738	None	None	0	03981CL	M07	-6.98	1670850048
	281159	7	CCCC(NC(=O)C(Cc1c(F)cccc1F)NC(=O)c2ccc(cc2)c3ccccc3Cl)C(=O)c4oc5ccccc5n4	Celera	CRA-019693	None	None	0	03981CL	M08	-0.207	1565392128
	281080	7	CCCC[C@H](NC(=O)[C@H](CC(C)C)NC(=O)OCc1ccccc1)C(=O)CS(=O)(=O)N2CCCC2	Celera	CRA-018989	None	None	0	03981CL	M09	-1.82	1590488576
	281160	7	Clc1ccc(C[C@H](NC(=O)OCc2ccccc2)C(=O)NCC#N)cc1Cl	Celera	CRA-019769	None	None	0	03981CL	M10	-1.82	1590488576
	281081	7	CCC(CC(NC(=O)OCc1ccccc1)C(=O)NCC#N)c2ccccc2	Celera	CRA-019126	None	None	0	03981CL	M11	-3.48	1616402816
	281161	7	O=C(NC(Cc1ccc(cc1)n2cccc2)C(=O)NCC#N)OCc3ccccc3	Celera	CRA-019841	None	None	0	03981CL	M12	-2.02	1593682304
	281082	7	CC(C)C[C@H](NC(=O)c1nc(c2ccccc2)c(s1)c3ccccc3)C(=O)NCC#N	Celera	CRA-019385	None	None	0	03981CL	M13	-3.48	1616402816
	281162	7	CC(C)C[C@@H]1N(C(O)[C@H](CCCNC(=O)OC(C)(C)C)NC1=O)C(=O)OCc2ccccc2	Celera	CRA-020323	None	None	0	03981CL	M14	4.33	1494640000
	281083	7	CC(C)C[C@H](NC(=O)N1CCC(C)CC1)C(=O)NCC#N	Celera	CRA-019459	None	None	0	03981CL	M15	-1.82	1590488576
	281163	7	O=C(NC1(CCCCCC1)C(=O)NCC#N)OCc2ccccc2	Celera	CRA-020520	None	None	0	03981CL	M16	-0.207	1565392128
	281084	7	COc1ccccc1N2CCN(CC2)C(=O)N[C@@H](CC(C)C)C(=O)NCC#N	Celera	CRA-019467	None	None	0	03981CL	M17	-5.2	1643175680
	281164	7	CC[C@H](NC(=O)[C@@H](C[C@H](C)c1ccccc1)NC(=O)c2ccc(cc2)c3ccccc3Cl)C(=O)c4oc5ccccc5n4	Celera	CRA-020970	None	None	0	03981CL	M18	2.87	1517502464
	281085	7	CC(C)C[C@H](NC(=O)N1CCN(CC1)c2ncccn2)C(=O)NCC#N	Celera	CRA-019476	None	None	0	03981CL	M19	-6.98	1670850048
	281165	7	CC(C)C[C@H](NS(=O)(=O)c1ccc(cc1)c2occc2)C(=O)NCC#N	Celera	CRA-021698	None	None	0	03981CL	M20	1.35	1541075456
	281086	7	CC(C)C[C@H](NC(=O)N1CCN(CC1)c2ccc(cc2)C(=O)C)C(=O)NCC#N	Celera	CRA-019485	None	None	0	03981CL	M21	-5.2	1643175680
	281166	7	CNc1ccc(cc1[N+](=O)[O-])C(=O)N[C@@H](CC(C)C)C(=O)NCC#N	Celera	CRA-021789	None	None	0	03981CL	M22	-0.207	1565392128
	281237	7	CC(C)C[C@H](NC(=O)c1cccc(c1)c2cncnc2)C(=O)NCC#N	Celera	CRA-021801	None	None	0	03981CL	N03	-0.207	1565392128
	281317	7	C[C@@H](C[C@H](NC(=O)c1ccc(cc1)c2ccccc2Cl)C(=O)N[C@@H](CCc3ccc(O)cc3)\C=C\S(=O)(=O)c4ccccc4)c5ccccc5	Celera	CRA-023440	None	None	0	03981CL	N04	2.87	1517502464
	281238	7	Cc1cccc2c(CC(NC(=O)c3ccc(cc3)c4ccccc4Cl)C(=O)NCC#N)c[nH]c12	Celera	CRA-021937	None	None	0	03981CL	N05	-5.2	1643175680
	281318	7	O=C(CCC1CCN(CC1)C(=O)OCC2c3ccccc3c4ccccc24)NCC#N	Celera	CRA-023590	tert-butyl formate	None	0	03981CL	N06	1.35	1541075456
	281239	7	CC(C)(C)CC(OC(=O)N1CCOCC1)C(=O)NCC#N	Celera	CRA-022077	None	None	0	03981CL	N07	-8.81	1699472896
	281319	7	Fc1cccc(F)c1C[C@H](NC(=O)c2ccc(c(Cl)c2)c3ccccc3Cl)C(=O)NC4(CCSCC4)C#N	Celera	CRA-023666	None	None	0	03981CL	N08	-3.48	1616402816
	281240	7	CC(C)C[C@H](NC(=O)c1cccc(c1)c2ccc(cc2)S(=O)(=O)N)C(=O)NCC#N	Celera	CRA-022158	None	None	0	03981CL	N09	-8.81	1699472896
	281320	7	FC(F)(F)c1ccccc1C[C@H](NC(=O)OCc2ccccc2)C(=O)NCC#N	Celera	CRA-023706	None	None	0	03981CL	N10	-5.2	1643175680
	281241	7	CC(C)C[C@H](NC1=NS(=O)(=O)c2ccccc12)C(=O)NCC#N	Celera	CRA-022243	None	None	0	03981CL	N11	-3.48	1616402816
	281321	7	CC(C)C[C@H](NC(=O)c1ccc(cc1)c2ccc(cc2Cl)C(=O)O)C(=O)NCC#N	Celera	CRA-023767	None	None	0	03981CL	N12	-1.82	1590488576
	281242	7	CC(C)C[C@H](NC(=O)c1ccc(cc1)N2CCCC2=O)C(=O)NCC#N	Celera	CRA-022466	None	None	0	03981CL	N13	-11	1732868608
	281322	7	Fc1cccc(F)c1C[C@H](NC(=O)c2ccc(nc2)c3ccccc3Cl)C(=O)NC4(CCS(=O)(=O)CC4)C#N	Celera	CRA-023895	None	None	0	03981CL	N14	-0.207	1565392128
	281243	7	CC(C)C[C@H](NC(=O)c1ccc(cc1)B(O)O)C(=O)NCC#N	Celera	CRA-023023	None	None	0	03981CL	N15	-1.82	1590488576
	281323	7	CCN1CCC(CC1)(NC(=O)[C@H](Cc2c(F)cccc2F)NC(=O)c3ccc(cc3)c4cc(ccc4Cl)C(=O)O)C#N	Celera	CRA-023926	None	None	0	03981CL	N16	-3.48	1616402816
	281244	7	CCNS(=O)(=O)c1ccc(s1)c2cccc(c2)C(=O)N[C@@H](CC(C)C)C(=O)NCC#N	Celera	CRA-023118	None	None	0	03981CL	N17	-1.82	1590488576
	281324	7	CCN1CCC(CC1)(NC(=O)[C@H](Cc2c(F)cccc2F)NC(=O)c3ccc(c(Cl)c3)c4ccccc4Cl)C#N	Celera	CRA-024061	None	None	0	03981CL	N18	-3.48	1616402816
	281245	7	CC(C)C[C@H](NC(=O)c1cccc(c1)c2ccc(s2)S(=O)(=O)NCc3ccccc3)C(=O)NCC#N	Celera	CRA-023169	None	None	0	03981CL	N19	-3.48	1616402816
	281325	7	CC[C@H](NC(=O)[C@H](Cc1nccs1)NC(=O)c2ccc(cc2)c3ccccc3Cl)C(=O)c4oc5ccccc5n4	Celera	CRA-024126	None	None	0	03981CL	N20	-0.207	1565392128
	281246	7	CC(C)C[C@H](NC(=O)N1CCOCC1)C(=O)N[C@@H](CCc2ccc(O)cc2)\C=C\S(=O)(=O)c3ccccc3	Celera	CRA-023338	None	None	0	03981CL	N21	-5.2	1643175680
	281326	7	COC(=O)c1ccc(Cl)c(c1)c2ccc(cc2)C(=O)N[C@@H](C[C@H](C)c3ccccc3)C(=O)NC4(CCSCC4)C#N	Celera	CRA-024207	None	None	0	03981CL	N22	16.9	1298942464
	281087	7	CC(C)C[C@H](NC(=O)c1cc(c2ccccc2Cl)c(s1)c3ccccc3Cl)C(=O)NCC#N	Celera	CRA-018676	None	None	0	03981CL	O03	-0.207	1565392128
	281167	7	Fc1c(Cl)cccc1CCC(NC(=O)OCc2ccccc2)C(=O)NCC#N	Celera	CRA-019497	None	None	0	03981CL	O04	-0.207	1565392128
	281088	7	COc1ccc(cc1)c2csc(c2)C(=O)N[C@@H](CC(C)C)C(=O)NCC#N	Celera	CRA-018684	None	None	0	03981CL	O05	-0.207	1565392128
	281168	7	COc1ccccc1c2ccc(cn2)C(=O)N[C@@H](CC(C)C)C(=O)NCC#N	Celera	CRA-019597	None	None	0	03981CL	O06	-0.207	1565392128
	281089	7	CCCCC(NC(=O)[C@H](CC(C)C)NC(=O)OCc1ccccc1)C(=O)c2oc(nn2)c3cccnc3	Celera	CRA-018765	None	None	0	03981CL	O07	-3.48	1616402816
	281169	7	CCCCC(NC(=O)C(Cc1c(F)cccc1F)NC(=O)c2ccc(cc2)c3ccccc3Cl)C(=O)c4oc5ccccc5n4	Celera	CRA-019695	None	None	0	03981CL	O08	2.87	1517502464
	281090	7	C[C@H](C[C@H](NC(=O)c1ccc(cc1)c2ccccc2Cl)C(=O)NCC#N)c3ccccc3	Celera	CRA-018992	None	None	0	03981CL	O09	2.87	1517502464
	281170	7	CCCC[C@H](NC(=O)C(Cc1c(F)cccc1F)NC(=O)c2ccc(cc2)c3ccccc3Cl)C(=O)c4oc(nn4)c5cccnc5	Celera	CRA-019770	None	None	0	03981CL	O10	2.87	1517502464
	281091	7	CC(C)C[C@H](NC(=O)c1ccc(c(Cl)c1)c2ccccc2Cl)C(=O)NCC#N	Celera	CRA-019132	None	None	0	03981CL	O11	-3.48	1616402816
	281171	7	O=C(NC(Cc1ccc(cc1)C(=O)c2ccccc2)C(=O)NCC#N)OCc3ccccc3	Celera	CRA-019842	None	None	0	03981CL	O12	-1.82	1590488576
	281092	7	COc1ccccc1C(C)CC(NC(=O)OCc2ccccc2)C(=O)NCC#N	Celera	CRA-019416	None	None	0	03981CL	O13	1.35	1541075456
	281172	7	CC(C)C[C@H](NC(=O)OCc1ccccc1)C(=O)N[C@H]2CCCN(C2O)C(=O)OC(C)(C)C	Celera	CRA-020324	None	None	0	03981CL	O14	-1.82	1590488576
	281093	7	CC(C)C[C@H](NC(=O)N1CCCc2ccccc12)C(=O)NCC#N	Celera	CRA-019460	None	None	0	03981CL	O15	-6.98	1670850048
	281173	7	CCC[C@H](NC(=O)[C@H](Cc1c(F)cccc1F)NC(=O)c2ccc(cc2)c3ccccc3Cl)\C=C\S(=O)(=O)c4ccccc4	Celera	CRA-020845	None	None	0	03981CL	O16	2.87	1517502464
	281094	7	CC(C)C[C@H](NC(=O)N1CCN(CC1)c2ccc(cc2[N+](=O)[O-])C(F)(F)F)C(=O)NCC#N	Celera	CRA-019468	None	None	0	03981CL	O17	-1.82	1590488576
	281174	7	CC[C@H](NC(=O)C(NC(=O)c1ccc(c(Cl)c1)c2ccccc2Cl)C3CCCCC3)C(=O)c4oc5ccccc5n4	Celera	CRA-020981	None	None	0	03981CL	O18	-0.207	1565392128
	281095	7	CC(C)C[C@H](NC(=O)N1CCN(CC1)C(=O)c2occc2)C(=O)NCC#N	Celera	CRA-019477	None	None	0	03981CL	O19	1.35	1541075456
	281175	7	CC(C)C[C@H](NS(=O)(=O)c1ccc(cc1)c2ccccc2Cl)C(=O)NCC#N	Celera	CRA-021702	None	None	0	03981CL	O20	-2.02	1593682304
	281096	7	CC(C)C[C@H](NC(=O)N1CCN(CC1)C(c2ccccc2)c3ccccc3)C(=O)NCC#N	Celera	CRA-019486	None	None	0	03981CL	O21	1.35	1541075456
	281176	7	CC(C)C[C@H](NC(=O)c1cc(cs1)c2ccccc2Cl)C(=O)NCC#N	Celera	CRA-021791	None	None	0	03981CL	O22	-3.48	1616402816
	281247	7	C[C@@H](CC(NC(=O)c1ccc(cc1)c2ccccc2Cl)C(=O)N[C@H]3CCOC3(O)c4oc5ccccc5n4)c6ccccc6	Celera	CRA-021851	None	None	0	03981CL	P03	-0.207	1565392128
	281327	7	Fc1cccc(F)c1C[C@H](NC(=O)c2ccc(cc2)c3ccccc3Cl)C(=O)NCC#N	Celera	CRA-023445	None	None	0	03981CL	P04	-3.48	1616402816
	281248	7	Cc1cccc2[nH]cc(CC(NC(=O)c3ccc(cc3)c4ccccc4Cl)C(=O)NCC#N)c12	Celera	CRA-021938	None	None	0	03981CL	P05	-6.98	1670850048
	281328	7	COC(=O)c1ccc(c(Cl)c1)c2ccc(C=O)cc2.CC(C)CCC(=O)NCC#N	Celera	CRA-023591	None	None	0	03981CL	P06	-3.48	1616402816
	281249	7	CC[C@H](NC(=O)C(CC(C)(C)C)OC(=O)N1CCOCC1)C(=O)c2oc3ccccc3n2	Celera	CRA-022078	None	None	0	03981CL	P07	-3.48	1616402816
	281329	7	CC(C)C[C@H](NC(=O)c1ccc(s1)c2cc(ccc2Cl)C(=O)O)C(=O)NCC#N	Celera	CRA-023668	None	None	0	03981CL	P08	-6.98	1670850048
	281250	7	CC(C)C[C@H](NC(=O)c1cccc(c1)c2ccccc2C(=O)C)C(=O)NCC#N	Celera	CRA-022159	None	None	0	03981CL	P09	-3.48	1616402816
	281330	7	Fc1cccc(F)c1C[C@H](NC(=O)c2ccc(c(Cl)c2)c3ccccc3Cl)C(=O)NC4(CCS(=O)(=O)CC4)C#N	Celera	CRA-023714	None	None	0	03981CL	P10	-0.207	1565392128
	281251	7	CC[C@H](NC(=O)[C@H](CC(C)C)NC1=NS(=O)(=O)c2ccccc12)C(=O)c3oc4ccccc4n3	Celera	CRA-022244	None	None	0	03981CL	P11	-3.69	1619701632
	281331	7	Fc1cccc(F)c1C[C@H](NC(=O)c2ccc(cc2)c3ccccc3Cl)C(=O)NC4(CCOCC4)C#N	Celera	CRA-023805	None	None	0	03981CL	P12	-0.207	1565392128
	281252	7	CC(C)C[C@H](NC1=NC(=O)c2ccccc12)C(=O)NCC#N	Celera	CRA-022534	None	None	0	03981CL	P13	-10.7	1729093248
	281332	7	Fc1cccc(F)c1C[C@H](NC(=O)c2ccc(c(Cl)c2)c3ccccc3Cl)C(=O)NC4(CCOCC4)C#N	Celera	CRA-023899	None	None	0	03981CL	P14	-5.2	1643175680
	281253	7	O=C(N[C@@H](Cn1ccnc1)C(=O)NCC#N)OCc2ccccc2	Celera	CRA-023102	None	None	0	03981CL	P15	-8.81	1699472896
	281333	7	CCC[C@H](NC(=O)[C@H](Cc1c(F)cccc1F)NC(=O)c2ccc(cc2)c3cc(ccc3Cl)C(=O)O)C#C	Celera	CRA-023927	None	None	0	03981CL	P16	-5.2	1643175680
	281254	7	CC(C)C[C@H](NC(=O)c1cccc(c1)c2ccc(s2)S(=O)(=O)N3CCCC3)C(=O)NCC#N	Celera	CRA-023119	None	None	0	03981CL	P17	1.35	1541075456
	281334	7	CCN1CCC(CC1)(NC(=O)[C@H](CC(C)C)NC(=O)OCc2ccccc2)C#N	Celera	CRA-024107	None	None	0	03981CL	P18	-6.98	1670850048
	281255	7	CC(C)C[C@H](NC(=O)c1ccc(cc1)c2cc(Cl)sc2Cl)C(=O)NCC#N	Celera	CRA-023170	None	None	0	03981CL	P19	1.35	1541075456
	281335	7	CC[C@H](NC(=O)[C@H](Cc1nccs1)NC(=O)c2ccc(nc2)c3ccccc3Cl)C(=O)c4oc5ccccc5n4	Celera	CRA-024127	None	None	0	03981CL	P20	2.87	1517502464
	281256	7	Fc1cccc(F)c1C[C@H](NC(=O)c2onc(c2)c3ccccc3Cl)C(=O)NCC#N	Celera	CRA-023386	None	None	0	03981CL	P21	-5.2	1643175680
	281336	7	C[C@@H](C[C@H](NC(=O)c1ccc(nc1)c2ccccc2Cl)C(=O)NCC#N)c3ccccc3	Celera	CRA-024225	None	None	0	03981CL	P22	11.1	1389936640
	281337	7	C[C@@H](C[C@H](NC(=O)c1ccc(nc1)c2ccccc2Cl)C(=O)NC3(CCSCC3)C#N)c4ccccc4	Celera	CRA-024226	None	None	0	03982CL	A03	4.54	1472456064
	281417	7	CN1CCN(CC1)c2nc(cs2)c3ccc(cc3)C(=O)NC4(CCCCC4)C(=O)N[C@@H](CCc5ccccc5)C(O)c6oc7ccccc7n6	Celera	CRA-014015	None	None	0	03982CL	A04	-1.5	1565392128
	281338	7	Fc1cccc(F)c1CC[C@H](NC(=O)OCc2ccccc2)C(=O)NCC#N	Celera	CRA-024355	None	None	0	03982CL	A05	1.61	1517502464
	281418	7	CC(C)C[C@H](N)B1O[C@@H]2C[C@@H]3C[C@@H](C3(C)C)[C@]2(C)O1	Celera	CRA-016629	None	None	0	03982CL	A06	-3.14	1590488576
	281339	7	OC(=O)c1ccc(Cl)c(c1)c2ccc(cc2)C(=O)N[C@@H](Cc3c(F)cccc3F)C(=O)NCC#N	Celera	CRA-024399	None	None	0	03982CL	A07	0.079	1541075456
	281419	7	CN1CCN(CC1)c2nc(cs2)c3ccc(cc3)C(=O)N4CCCC(C4)C(=O)NCC#N	Celera	CRA-017888	None	None	0	03982CL	A08	0.079	1541075456
	281340	7	OC(=O)c1cc(Cl)c(c(Cl)c1)c2ccc(cc2)C(=O)N[C@@H](Cc3c(F)cccc3F)C(=O)NCC#N	Celera	CRA-024453	None	None	0	03982CL	A09	1.61	1517502464
	281420	7	O=C(NCC#N)[C@H](CS(=O)(=O)Cc1ccccc1)NC(=O)N2CCOCC2	Celera	CRA-011218	None	None	0	03982CL	A10	-5.04	1619701632
	281341	7	CCN1CCC(CC1)(NC(=O)[C@H](Cc2c(F)cc(OC)cc2F)NC(=O)c3ccc(cc3)c4ccccc4Cl)C#N	Celera	CRA-024563	None	None	0	03982CL	A11	-3.14	1590488576
	281421	7	CCOC(=O)N1CCN(CC1)C(=O)N[C@@H](CSCc2ccccc2)C(=O)NCC#N	Celera	CRA-011786	None	None	0	03982CL	A12	3.1	1494640000
	281342	7	CCN1CCC(CC1)(NC(=O)[C@H](Cc2c(F)cc(OC)cc2F)NC(=O)c3ccc(nc3)c4ccccc4Cl)C#N	Celera	CRA-024620	None	None	0	03982CL	A13	-1.7	1568485760
	281422	7	C[C@@](Cc1cc2ccccc2[nH]1)(NC(=O)OCc3ccccc3)C(=O)NCC#N	Celera	CRA-016912	None	None	0	03982CL	A14	1.61	1517502464
	281343	7	CC[C@H](NC(=O)C1(CCCCCC1)NC(=O)c2ccc(c(Cl)c2)c3ccccc3Cl)C(=O)c4oc5ccccc5n4	Celera	CRA-024753	None	None	0	03982CL	A15	-1.5	1565392128
	281423	7	O=C(N[C@H](C1CCCCC1)C(=O)NCC#N)OCc2ccccc2	Celera	CRA-021654	None	None	0	03982CL	A16	0.079	1541075456
	281344	7	Clc1ccc(Cl)c(CC[C@H](NC(=O)OCc2ccccc2)C(=O)NCC#N)c1	Celera	CRA-024923	None	None	0	03982CL	A17	-1.5	1565392128
	281424	7	FC(F)Oc1ccccc1CS(=O)(=O)CCC(=O)NCC#N	Celera	CRA-022173	None	None	0	03982CL	A18	-1.5	1565392128
	281345	7	CC[C@H](C)[C@H](NC(=O)N1CCC(CC1)N2CCCCC2)C(=O)N[C@@H](CCc3ccccc3)C(=O)CO	Celera	CRA-006069	None	None	0	03982CL	A19	1.61	1517502464
	281425	7	O=C(N[C@H](Cc1cccc2ccccc12)C(=O)NCC#N)OCc3ccccc3	Celera	CRA-022370	None	None	0	03982CL	A20	-1.5	1565392128
	281346	7	CC[C@@H](C)[C@H](NC(=O)c1cccc(CNC(=O)OC(C)(C)C)c1)C(=O)N[C@@H](CCc2ccccc2)C(=O)CO	Celera	CRA-006125	None	None	0	03982CL	A21	1.61	1517502464
	281426	7	O=C(N[C@H](Cc1ccncc1)C(=O)NCC#N)OCc2ccccc2	Celera	CRA-022512	None	None	0	03982CL	A22	-1.5	1565392128
	281496	7	O=C(N[C@H](CS(=O)(=O)CC1c2ccccc2c3ccccc13)C(=O)NCC#N)OCc4ccccc4	Celera	CRA-023013	None	None	0	03982CL	B03	4.54	1472456064
	281497	7	CC[C@H](NC(=O)[C@H](CC1CCCCC1)\N=C(/C)\NS(=O)(=O)c2ccccc2)C(=O)c3oc4ccccc4n3	Celera	CRA-026009	None	None	0	03982CL	B05	3.1	1494640000
	281498	7	CCC[C@H](NC(=O)[C@@H](Cc1ccccc1Cl)NC2=NS(=O)(=O)c3ccccc23)\C=C\S(=O)(=O)c4ccccc4	Celera	CRA-026383	None	None	0	03982CL	B07	0.079	1541075456
	281499	7	CC[C@H](NC(=O)[C@H](CS(=O)(=O)Cc1ccccc1OC(F)F)NC2=NS(=O)(=O)c3ccccc23)C(=O)c4oc5ccccc5n4	Celera	CRA-026620	None	None	0	03982CL	B09	1.61	1517502464
	281500	7	CC[C@@H](NC(=O)[C@H](CCS(=O)(=O)c1ccccc1)NC2=NS(=O)(=O)c3ccccc23)C(=O)c4onc(n4)c5ccccc5	Celera	CRA-026799	None	None	0	03982CL	B11	4.54	1472456064
	281501	7	C\C(=N/[C@@H](CS(=O)(=O)Cc1ccccc1OC(F)F)C(=O)NCC#N)\NS(=O)(=O)c2cccnc2	Celera	CRA-027001	None	None	0	03982CL	B13	-3.14	1590488576
	281502	7	FC(F)(F)[C@@H](N[C@@H](CC1CCCCC1)C(=O)NC2(CC2)C#N)c3cccc(c3)c4ccccc4	Celera	CRA-027309	None	None	0	03982CL	B15	-4.82	1616402816
	281503	7	CC[C@H](NC(=O)[C@H](CC(C)(C)C)N[C@@H](c1ccc(F)cc1)C(F)(F)Sc2ccc(F)cc2)C(=O)c3oc4ccccc4n3	Celera	CRA-028353	None	None	0	03982CL	B17	-1.5	1565392128
	281347	7	CCN1CCC(CC1)(NC(=O)[C@H](Cc2c(F)cccc2F)NC(=O)c3ccc(nc3)c4c(Cl)cccc4Cl)C#N	Celera	CRA-024229	None	None	0	03982CL	C03	-3.14	1590488576
	281427	7	CC1CCCC(C1)(NC(=O)c2ccc(cc2)N3CCOCC3)C(=O)NCC#N	Celera	CRA-014277	None	None	0	03982CL	C04	3.1	1494640000
	281348	7	Fc1cccc(F)c1CCC(NC(=O)OCc2ccccc2)C(=O)NCC#N	Celera	CRA-024356	None	None	0	03982CL	C05	-1.5	1565392128
	281428	7	CC(C)C[C@H](NC(=O)[C@@H](Cc1ccccc1)NC(=O)[C@H](CC(C)C)NC(=O)[C@H](CCc2ccccc2)NC(=O)C)\C=C\S(=O)(=O)C	Celera	CRA-016901	None	None	0	03982CL	C06	-4.82	1616402816
	281349	7	Cc1sc(cc1c2ccc(cc2)C(=O)N[C@@H](Cc3c(F)cccc3F)C(=O)NCC#N)C(=O)O	Celera	CRA-024400	None	None	0	03982CL	C07	0.079	1541075456
	281429	7	Clc1cccc(Cl)c1CC(NC(=O)OCc2ccccc2)C(=O)NCC#N	Celera	CRA-018272	None	None	0	03982CL	C08	1.42	1520409600
	281350	7	CC(C)C[C@H](NC(=O)c1ccc(cc1)c2c(Cl)cc(cc2Cl)C(=O)O)C(=O)NCC#N	Celera	CRA-024454	None	None	0	03982CL	C09	-6.56	1643175680
	281430	7	O=C(NCC#N)[C@H](CS(=O)(=O)Cc1ccccc1)NC(=O)c2cocc2	Celera	CRA-011393	None	None	0	03982CL	C10	3.1	1494640000
	281351	7	COc1ccccc1[C@@H](C)C[C@H](NC(=O)c2ccc(nc2)c3c(Cl)cccc3Cl)C(=O)NCC#N	Celera	CRA-024566	None	None	0	03982CL	C11	1.61	1517502464
	281431	7	Oc1ccc(cc1)C(=O)N[C@@H](CSCc2ccccc2)C(=O)NCC#N	Celera	CRA-011789	None	None	0	03982CL	C12	-4.82	1616402816
	281352	7	COc1ccccc1[C@@H](C)C[C@H](NC(=O)OCC2c3ccccc3c4ccccc24)C(=O)NCC#N	Celera	CRA-024621	None	None	0	03982CL	C13	-6.56	1643175680
	281432	7	CCO[C@H](C)[C@@H](NC(=O)OCc1ccccc1)C(=O)NCC#N	Celera	CRA-016949	None	None	0	03982CL	C14	-0.116	1544073472
	281353	7	CC[C@H](NC(=O)C1(CCCCCC1)NC(=O)c2ccc(c(Cl)c2)c3ccccc3Cl)C(=O)c4oc5cccnc5n4	Celera	CRA-024754	None	None	0	03982CL	C15	1.61	1517502464
	281433	7	C[C@@H](O)[C@@H](NC(=O)OCc1ccccc1)C(=O)NCC#N	Celera	CRA-021656	None	None	0	03982CL	C16	-3.14	1590488576
	281354	7	CCCCC(CC(NC(=O)OCc1ccccc1)C(=O)NCC#N)c2ccccc2	Celera	CRA-025002	None	None	0	03982CL	C17	2.92	1497460096
	281434	7	O=C(N[C@H](Cc1occc1)C(=O)NCC#N)OCc2ccccc2	Celera	CRA-022180	None	None	0	03982CL	C18	0.079	1541075456
	281355	7	CC[C@H](C)[C@H](NC(=O)N1CCN(C)CC1)C(=O)N[C@@H](CCc2ccccc2)C(=O)CO	Celera	CRA-006074	None	None	0	03982CL	C19	-4.82	1616402816
	281435	7	O=C(N[C@H](Cc1csc2ccccc12)C(=O)NCC#N)OCc3ccccc3	Celera	CRA-022371	None	None	0	03982CL	C20	-1.5	1565392128
	281356	7	CC(C)C[C@H](NC(=O)OCc1ccccc1)C(=O)N[C@@H](CCc2ccccc2)C(=O)CN(Cc3ccccc3)C(=O)OC(C)(C)C	Celera	CRA-006698	None	None	0	03982CL	C21	-4.82	1616402816
	281436	7	O=C(N[C@H](Cc1cccnc1)C(=O)NCC#N)OCc2ccccc2	Celera	CRA-022513	None	None	0	03982CL	C22	-3.14	1590488576
	281504	7	C[C@H](C[C@H](NC(=O)OCc1ccccc1)C(=O)NCC#N)c2c(F)cccc2F	Celera	CRA-024642	None	None	0	03982CL	D03	-6.56	1643175680
	281505	7	CS\C(=N/C(CC1CCCCC1)C(=O)NCC#N)\NS(=O)(=O)C	Celera	CRA-026294	None	None	0	03982CL	D05	-4.82	1616402816
	281506	7	CCC[C@H](NC(=O)[C@H](CSCc1ccccn1)NC2=NS(=O)(=O)c3ccccc23)\C=C\S(=O)(=O)c4ccccc4	Celera	CRA-026393	None	None	0	03982CL	D07	-3.34	1593682304
	281507	7	CC[C@H](NC(=O)[C@H](Cc1nccs1)\N=C(/C)\NS(=O)(=O)c2ccccc2)C(=O)c3oc4ccccc4n3	Celera	CRA-026626	None	None	0	03982CL	D09	-6.56	1643175680
	281508	7	CC[C@H](NC(=O)[C@H](CC1CCCC1)NC2=NS(=O)(=O)c3ccccc23)C(=O)c4onc(CC)n4	Celera	CRA-026851	None	None	0	03982CL	D11	-4.82	1616402816
	281509	7	CC[C@H](NC(=O)[C@H](CS(=O)(=O)Cc1ccccc1OC(F)F)\N=C(/C)\NS(=O)(=O)c2cccnc2)C(=O)c3oc4ccccc4n3	Celera	CRA-027102	None	None	0	03982CL	D13	-3.14	1590488576
	281510	7	FC(F)(F)[C@@H](N[C@@H](CC1CCCCC1)C(=O)NC2(CC2)C#N)c3cccc(c3)c4ccncc4	Celera	CRA-027310	None	None	0	03982CL	D15	0.079	1541075456
	281357	7	C[C@@H](C[C@H](NC(=O)OCc1ccccc1)C(=O)NCC#N)c2ccccc2OC(F)(F)F	Celera	CRA-024270	None	None	0	03982CL	E03	1.61	1517502464
	281437	7	CC(C)CC(C(=O)NCC#N)c1cccc(c1)c2cccc(OC3CCN(CC3)C(=O)OC(C)(C)C)c2	Celera	CRA-014314	None	None	0	03982CL	E04	0.079	1541075456
	281358	7	C[C@@H](C[C@H](NC(=O)c1ccc(c2ccccc2Cl)[n+]([O-])c1)C(=O)NCC#N)c3ccccc3	Celera	CRA-024359	None	None	0	03982CL	E05	-6.56	1643175680
	281438	7	COC(=O)C#CC(CC(C)C)NC(=O)[C@H](CC(C)C)NC(=O)[C@H](CC(C)C)NC(=O)OCc1ccccc1	Celera	CRA-017088	None	None	0	03982CL	E06	0.079	1541075456
	281359	7	COC(=O)c1ccc(c(Cl)c1)c2ccc(cc2)C(=O)N[C@@H](Cc3c(F)cccc3F)C(=O)NCC#N	Celera	CRA-024401	None	None	0	03982CL	E07	-1.5	1565392128
	281439	7	CC(C)C[C@H](NC(=O)[C@H](C)NC(=O)C(c1ccccc1)c2ccccc2)\C=C\S(=O)(=O)C	Celera	CRA-018671	None	None	0	03982CL	E08	0.079	1541075456
	281360	7	C[C@@H](C[C@H](NC(=O)c1ccc(cc1)c2ccccc2Cl)C(=O)NCC#N)c3ccccc3	Celera	CRA-024512	None	None	0	03982CL	E09	-3.14	1590488576
	281440	7	COc1cccc(c1)C(=O)N[C@@H](CS(=O)(=O)Cc2ccccc2)C(=O)NCC#N	Celera	CRA-011395	None	None	0	03982CL	E10	0.079	1541075456
	281361	7	COc1ccccc1[C@@H](C)C[C@H](NC(=O)c2ccc(cc2)c3ccccc3)C(=O)NCC#N	Celera	CRA-024568	None	None	0	03982CL	E11	-5.04	1619701632
	280135	14	CC(C)N(CCNC(=O)[C@H](Cc1cc(I)c(O)c(I)c1)NC(=O)c2ccc(cc2)c3csc(Nc4ccncc4)n3)C(C)C	Celera	CRA-012809	None	None	0	03982CL	E12	3.1	1494640000
	281362	7	COC(=O)c1ccc(Cl)c(c1)c2ccc(cc2)C(=O)N[C@@H](C[C@H](C)c3ccccc3)C(=O)NC4(CCN(CC(F)(F)F)CC4)C#N	Celera	CRA-024622	None	None	0	03982CL	E13	-1.5	1565392128
	281441	7	CC(C)C[C@H](NC(=O)c1ccc(cc1)C(C)C)C(=O)NCC#N	Celera	CRA-017403	None	None	0	03982CL	E14	-1.5	1565392128
	281363	7	CC(C)C[C@H](NC(=O)c1coc(n1)c2ccccc2)C(=O)NCC#N	Celera	CRA-024802	None	None	0	03982CL	E15	3.1	1494640000
	281442	7	Fc1cccc(F)c1C[C@@H](NC(=O)OCc2ccccc2)C(=O)NCC#N	Celera	CRA-021699	None	None	0	03982CL	E16	-3.14	1590488576
	281364	7	CCN1CCC(CC1)(NC(=O)[C@H](C[C@H](C)c2ccccc2OC)NC(=O)OCCC3CCCCC3)C#N	Celera	CRA-025124	None	None	0	03982CL	E17	-1.5	1565392128
	281443	7	Fc1ccc(C[C@@H](NC(=O)OCc2ccccc2)C(=O)NCC#N)cc1	Celera	CRA-022181	None	None	0	03982CL	E18	-10.2	1699472896
	281365	7	CC(C)C[C@H](NC(=O)C1CCN(CC1)C(=O)CSCCCC(P(=O)(O)O)P(=O)(O)O)C(=O)N[C@@H](CCc2ccccc2)C(=O)COc3ccccc3	Celera	CRA-006087	None	None	0	03982CL	E19	3.1	1494640000
	281444	7	Fc1cccc(CC[C@@H](NC(=O)OCc2ccccc2)C(=O)NCC#N)c1	Celera	CRA-022373	None	None	0	03982CL	E20	-6.56	1643175680
	281366	7	CC1C[C@H](N(C1)C(=O)OCc2ccccc2)C(=O)NCC#N	Celera	CRA-008449	None	None	0	03982CL	E21	-1.5	1565392128
	281445	7	Ic1ccc(C[C@@H](NC(=O)OCc2ccccc2)C(=O)NCC#N)cc1	Celera	CRA-022514	None	None	0	03982CL	E22	-6.56	1643175680
	281511	7	CC(C[C@H](NC(=O)OCc1ccccc1)C(=O)NCC#N)c2c(F)cccc2F	Celera	CRA-024643	None	None	0	03982CL	F03	0.079	1541075456
	281512	7	C\C(=N/[C@@H](CC1CCCCC1)C(=O)NCC#N)\NS(=O)(=O)c2ccccc2	Celera	CRA-026303	None	None	0	03982CL	F05	-6.56	1643175680
	281513	7	C\C(=N/[C@@H](CSCc1ccccc1OC(F)F)C(=O)NCC#N)\NS(=O)(=O)c2ccccc2	Celera	CRA-026409	None	None	0	03982CL	F07	4.54	1472456064
	281514	7	C\C(=N/[C@@H](CC1(C)CCCC1)C(=O)NCC#N)\NS(=O)(=O)c2ccccc2	Celera	CRA-026687	None	None	0	03982CL	F09	5.94	1450920960
	281515	7	CC(C)(C)OC(=O)N[C@@H](CC1(C)CCCC1)C(=O)NC2(CCS(=O)(=O)CC2)C#N	Celera	CRA-026869	None	None	0	03982CL	F11	3.1	1494640000
	281516	7	CCC(NC(=O)CC1CC2CCC1C2)C(=O)c3oc4ccccc4n3	Celera	CRA-027113	None	None	0	03982CL	F13	1.61	1517502464
	281517	7	OCc1cccc(c1)c2cccc(c2)[C@H](N[C@@H](CC3CCCCC3)C(=O)NC4(CC4)C#N)C(F)(F)F	Celera	CRA-027311	None	None	0	03982CL	F15	-4.82	1616402816
	281367	7	CC[C@H](NC(=O)[C@H](Cc1c(F)cccc1F)NC(=O)c2ccc(cc2)c3cc(ccc3Cl)C(=O)O)C(=O)c4oc5ccccc5n4	Celera	CRA-024272	None	None	0	03982CL	G03	-6.56	1643175680
	281446	7	CC(C)CC(C(=O)NCC#N)c1cccc(c1)c2cc(F)ccc2O[C@H]3CCNC3	Celera	CRA-014447	None	None	0	03982CL	G04	-6.56	1643175680
	281368	7	C[C@@H](C[C@H](NC(=O)c1ccc(nc1)c2ccccc2Cl)C(=O)NC3(CCOCC3)C#N)c4ccccc4	Celera	CRA-024361	None	None	0	03982CL	G05	1.61	1517502464
	281447	7	COC(=O)C#CC(CC(C)C)NC(=O)[C@H](Cc1ccccc1)NC(=O)[C@H](CC(C)C)NC(=O)[C@H](CCc2ccccc2)NC(=O)C	Celera	CRA-017308	None	None	0	03982CL	G06	-3.14	1590488576
	281369	7	CC(C)C[C@H](\N=C\1/C=C(O)Oc2ccccc12)C(=O)NCC#N	Celera	CRA-024402	None	None	0	03982CL	G07	-6.56	1643175680
	281448	7	CCC[C@H](NC(=O)[C@H](C)NC(=O)[C@H](CCC(=O)OC(C)(C)C)NC(=O)[C@@H](NC(=O)OCc1ccccc1)C(C)CC)C(=O)c2oc(nn2)c3ccccc3	Celera	CRA-019724	None	None	0	03982CL	G08	-1.7	1568485760
	281370	7	C[C@@H](C[C@H](NC(=O)c1ccc(cc1)c2ccccc2Cl)C(=O)NC3(CCOCC3)C#N)c4ccccc4	Celera	CRA-024513	None	None	0	03982CL	G09	-8.36	1670850048
	281449	7	O=C(NCC#N)[C@H](CS(=O)(=O)Cc1ccccc1)NC(=O)c2ccc3ccccc3c2	Celera	CRA-011396	None	None	0	03982CL	G10	-1.5	1565392128
	281371	7	CC[C@H](NC(=O)[C@H](C)NC(=O)c1ccc(c(Cl)c1)c2ccccc2Cl)C(=O)c3oc4ccccc4n3	Celera	CRA-024606	None	None	0	03982CL	G11	-1.5	1565392128
	281450	7	O=C(CCc1ccccc1)NC2(CCCCC2)C(=O)NCC#N	Celera	CRA-013150	None	None	0	03982CL	G12	0.079	1541075456
	281372	7	COc1ccccc1[C@@H](C)C[C@H](NC(=O)c2ccc(c(Cl)c2)c3ccccc3Cl)C(=O)NCC#N	Celera	CRA-024683	None	None	0	03982CL	G13	-4.82	1616402816
	281451	7	Cc1cccc(C)c1CC(NC(=O)OCc2ccccc2)C(=O)NCC#N	Celera	CRA-018543	None	None	0	03982CL	G14	-5.04	1619701632
	281373	7	C[C@@H](C[C@H](NC(=O)c1ccc(cc1)c2cc(ccc2Cl)C(=O)O)C(=O)NC3(CCN(CC(F)(F)F)CC3)C#N)c4ccccc4	Celera	CRA-024811	None	None	0	03982CL	G15	-6.56	1643175680
	281452	7	CCC[C@@H](NC(=O)OCc1ccccc1)C(=O)NCC#N	Celera	CRA-021701	None	None	0	03982CL	G16	0.079	1541075456
	281374	7	CC(C)C[C@H](NC(=O)\C=C\c1c(C)nn(C)c1Cl)C(=O)NCC#N	Celera	CRA-025126	None	None	0	03982CL	G17	-3.14	1590488576
	281453	7	O=C(N[C@H](Cc1ccc(cc1)C#N)C(=O)NCC#N)OCc2ccccc2	Celera	CRA-022182	None	None	0	03982CL	G18	-3.14	1590488576
	281375	7	[O-][N+](=O)CC(=O)[C@H](CCCCNC(=O)OCc1ccccc1)NC(=O)[C@H](Cc2ccc3ccccc3c2)NC(=O)OCc4ccccc4	Celera	CRA-006098	None	None	0	03982CL	G19	-6.56	1643175680
	281454	7	CSCC[C@@H](NC(=O)OCc1ccccc1)C(=O)NCC#N	Celera	CRA-022456	None	None	0	03982CL	G20	0.079	1541075456
	281376	7	CC(C)C[C@H](NC(=O)c1cccc2cccnc12)C(=O)NCC#N	Celera	CRA-011930	None	None	0	03982CL	G21	-8.36	1670850048
	281455	7	O=C(N[C@H](COCc1ccccc1)C(=O)NCC#N)OCc2ccccc2	Celera	CRA-022515	None	None	0	03982CL	G22	0.079	1541075456
	281518	7	CC[C@H](C[C@H](NC(=O)OCc1ccccc1)C(=O)NCC#N)c2ccccc2	Celera	CRA-024848	None	None	0	03982CL	H03	-6.56	1643175680
	281519	7	C\C(=N/[C@@H](CC1CCCCC1)C(=O)NC2(CC2)C#N)\NS(=O)(=O)c3ccccc3	Celera	CRA-026311	None	None	0	03982CL	H05	-1.7	1568485760
	281520	7	O=C(NCC#N)[C@H](CS(=O)(=O)Cc1ccccc1)\N=C\NS(=O)(=O)c2ccccc2	Celera	CRA-026514	None	None	0	03982CL	H07	0.079	1541075456
	281521	7	CC[C@H](NC(=O)[C@H](CC1(C)CCCC1)\N=C(/C)\NS(=O)(=O)c2ccccc2)C(=O)c3oc4ccccc4n3	Celera	CRA-026688	None	None	0	03982CL	H09	-8.36	1670850048
	281522	7	C\C(=N/[C@@H](CS(=O)(=O)Cc1ccccc1OC(F)F)C(=O)NCC#N)\NS(=O)(=O)C	Celera	CRA-026873	None	None	0	03982CL	H11	-6.56	1643175680
	281523	7	CC[C@H](NC(=O)[C@H](CC1(C)CCCCC1)\N=C(/C)\NS(=O)(=O)C)C(=O)c2onc(n2)c3ccccc3	Celera	CRA-027240	None	None	0	03982CL	H13	-6.56	1643175680
	281524	7	FC(F)(F)[C@H](N[C@@H](CC1CCCCC1)C(=O)NC2(CC2)C#N)c3occc3	Celera	CRA-027488	None	None	0	03982CL	H15	-1.5	1565392128
	281377	7	C[C@@H](C[C@H](NC(=O)c1ccc(cc1)c2cc(ccc2Cl)C(=O)O)C(=O)NC3(CCS(=O)(=O)CC3)C#N)c4ccccc4	Celera	CRA-024274	None	None	0	03982CL	I03	-8.36	1670850048
	281456	7	O=C(NCC#N)C(Cc1ccccc1)NC(=O)c2cnccn2	Celera	CRA-015511	None	None	0	03982CL	I04	-3.14	1590488576
	281378	7	C[C@@H](C[C@H](NC(=O)c1ccc(nc1)c2ccccc2Cl)C(=O)NC3(CCS(=O)(=O)CC3)C#N)c4ccccc4	Celera	CRA-024364	None	None	0	03982CL	I05	-4.82	1616402816
	281457	7	CC(C)C[C@H](NC(=O)[C@H](CCc1ccccc1)NC(=O)C)C(=O)N[C@H](Cc2ccccc2)C(=O)N[C@@H](CC(C)C)C(=O)c3oc4ccccc4n3	Celera	CRA-017408	None	None	0	03982CL	I06	1.42	1520409600
	281379	7	COc1ccccc1[C@@H](C)C[C@H](NC(=O)c2ccc(nc2)c3ccccc3Cl)C(=O)NCC#N	Celera	CRA-024404	None	None	0	03982CL	I07	-8.36	1670850048
	281458	7	CC[C@@H](C[C@H](NC(=O)OCc1ccccc1)C(=O)NCC#N)c2ccccc2	Celera	CRA-024847	None	None	0	03982CL	I08	-8.36	1670850048
	281380	7	COc1ccccc1[C@@H](C)C[C@H](NC(=O)OC(C)(C)C)C(=O)NCC#N	Celera	CRA-024515	None	None	0	03982CL	I09	-4.82	1616402816
	281459	7	O=C(NCC#N)[C@H](CS(=O)(=O)Cc1ccccc1)NC(=O)c2oc3ccccc3c2	Celera	CRA-011452	None	None	0	03982CL	I10	-1.7	1568485760
	281381	7	CC[C@H](NC(=O)[C@@H](NC(=O)c1ccc(c(Cl)c1)c2ccccc2Cl)C(C)C)C(=O)c3oc4ccccc4n3	Celera	CRA-024607	None	None	0	03982CL	I11	-6.56	1643175680
	281460	7	CCC[C@H](NC(=O)[C@H](CS(=O)(=O)Cc1ccccc1)NC(=O)N2CCOCC2)C(=O)c3cccnn3	Celera	CRA-015343	None	None	0	03982CL	I12	-8.36	1670850048
	281382	7	Clc1ccccc1c2ccc(cc2)C(=O)NC3(CCCCCCC3)C(=O)NCC#N	Celera	CRA-024684	None	None	0	03982CL	I13	0.079	1541075456
	281461	7	CC[C@H](NC(=O)C(Cc1c(F)cccc1F)NC(=O)c2ccc(cc2)c3ccccc3Cl)C(=O)c4oc5ccccc5n4	Celera	CRA-019198	None	None	0	03982CL	I14	-6.56	1643175680
	281383	7	C[C@@H](C[C@H](NC(=O)c1ccc(OC(F)(F)F)cc1)C(=O)NCC#N)c2ccccc2	Celera	CRA-024863	None	None	0	03982CL	I15	0.079	1541075456
	281462	7	OC[C@@H](NC(=O)OCc1ccccc1)C(=O)NCC#N	Celera	CRA-021703	None	None	0	03982CL	I16	-6.56	1643175680
	281384	7	CCCC[C@H](NC(=O)[C@H](C[C@H](C)c1ccccc1OC)NC(=O)c2cc3c(nn(C)c3s2)C(F)(F)F)C(=O)CC(=O)N4CCCC4	Celera	CRA-025207	None	None	0	03982CL	I17	0.079	1541075456
	281463	7	Clc1ccccc1C[C@@H](NC(=O)OCc2ccccc2)C(=O)NCC#N	Celera	CRA-022183	None	None	0	03982CL	I18	1.61	1517502464
	281385	7	OCC(=O)C(CCc1ccccc1)NC(=O)C(Cc2ccc(cc2)c3ccccc3)NC(=O)OCc4ccccc4	Celera	CRA-006112	None	None	0	03982CL	I19	-3.34	1593682304
	281464	7	CS(=O)(=O)CC[C@@H](NC(=O)OCc1ccccc1)C(=O)NCC#N	Celera	CRA-022457	None	None	0	03982CL	I20	3.1	1494640000
	281386	7	CC(C)C[C@H](NC(=O)c1ccc2oc(nc2c1)c3ccc[n+](C)c3)C(=O)NCC#N	Celera	CRA-012310	I	None	0	03982CL	I21	-1.5	1565392128
	281465	7	O=C(N[C@H](CC1CCCCC1)C(=O)NCC#N)OCc2ccccc2	Celera	CRA-022516	None	None	0	03982CL	I22	-1.5	1565392128
	281525	7	FC(F)Oc1ccccc1CS(=O)(=O)C[C@H](NC(=O)N2CCOCC2)C(=O)NCCCc3ccccc3	Celera	CRA-025603	None	None	0	03982CL	J03	1.61	1517502464
	281526	7	CCCC[C@@H](CS(=O)(=O)Nc1ccc(OC)cc1)NC(=O)[C@H](CS(=O)(=O)Cc2ccccc2OC(F)F)NC(=O)N3CCOCC3	Celera	CRA-026353	None	None	0	03982CL	J05	-8.36	1670850048
	281527	7	CC[C@H](NC(=O)[C@H](CC1CCCC1)NC2=NS(=O)(=O)c3ccccc23)C(=O)c4onc(n4)c5ccccc5	Celera	CRA-026520	None	None	0	03982CL	J07	-6.56	1643175680
	281528	7	CS(=O)(=O)\N=C\N[C@@H](CC1CCCCC1)C(=O)NCC#N	Celera	CRA-026699	None	None	0	03982CL	J09	-6.56	1643175680
	281529	7	CS(=O)(=O)\N=C\N[C@@H](CSCc1ccccc1OC(F)F)C(=O)NCC#N	Celera	CRA-026878	None	None	0	03982CL	J11	-1.5	1565392128
	281530	7	CC[C@H](NC(=O)[C@H](CC1(C)CCCCC1)\N=C(/C)\NS(=O)(=O)c2cccnc2)C(=O)c3onc(n3)c4ccccc4	Celera	CRA-027242	None	None	0	03982CL	J13	-1.5	1565392128
	281531	7	CN(C)c1ccc(cc1)[C@H](N[C@@H](CC2CCCCC2)C(=O)NC3(CC3)C#N)C(F)(F)F	Celera	CRA-027489	None	None	1	03982CL	J15	1.61	1517502464
	281387	7	Fc1cc(Cl)cc(F)c1C[C@H](NC(=O)OCc2ccccc2)C(=O)NCC#N	Celera	CRA-024277	None	None	0	03982CL	K03	-4.82	1616402816
	281466	7	CS(=O)(=O)\C=C\C(Cc1ccccc1)NC(=O)c2cnccn2	Celera	CRA-015561	None	None	0	03982CL	K04	-4.82	1616402816
	281388	7	OC(=O)c1ccc(Cl)c(c1)c2ccc(cc2)C(=O)N[C@@H](Cc3c(F)cccc3F)C(=O)NC4(CCS(=O)(=O)CC4)C#N	Celera	CRA-024394	None	None	0	03982CL	K05	3.1	1494640000
	281467	7	CCOC1=C(NC(=O)[C@H](CC(C)C)NC(=O)[C@H](CC(C)C)NC(=O)[C@H](CC(C)C)NC(=O)OCc2ccccc2)C(=O)C1=O	Celera	CRA-017672	None	None	1	03982CL	K06	-8.36	1670850048
	281389	7	COc1ccccc1[C@@H](C)C[C@H](NC(=O)c2ccc(cc2)c3ccccc3Cl)C(=O)NCC#N	Celera	CRA-024406	None	None	0	03982CL	K07	-1.5	1565392128
	281468	7	CC(C)CC(C)(NC(=O)OCc1ccccc1)C(=O)NCC#N	Celera	CRA-009813	None	None	0	03982CL	K08	0.079	1541075456
	281390	7	C[C@@H](C[C@H](NC(=O)c1ccc(cc1)c2ccccc2Cl)C(=O)NC3(CCN(CC(F)(F)F)CC3)C#N)c4ccccc4	Celera	CRA-024517	None	None	0	03982CL	K09	-3.14	1590488576
	281469	7	O=C(NCC#N)[C@H](CS(=O)(=O)Cc1ccccc1)NC(=O)c2occc2	Celera	CRA-011454	None	None	0	03982CL	K10	-6.78	1646584576
	281391	7	COC(=O)c1ccc(Cl)c(c1)c2ccc(cc2)C(=O)N[C@@H](Cc3c(F)cc(OC)cc3F)C(=O)NCC#N	Celera	CRA-024615	None	None	0	03982CL	K11	-6.56	1643175680
	281470	7	O=C(NC(C#N)c1cccs1)[C@H](CS(=O)(=O)Cc2ccccc2)NC(=O)N3CCOCC3	Celera	CRA-015369	None	None	0	03982CL	K12	0.079	1541075456
	281392	7	CC[C@H](NC(=O)[C@H](C)NC(=O)c1ccc(cc1)c2cc(ccc2Cl)C(=O)O)C(=O)c3oc4ccccc4n3	Celera	CRA-024740	None	None	0	03982CL	K13	-6.56	1643175680
	281471	7	Cc1cccnc1c2ccc(cc2)C(=O)NC(Cc3c(F)cccc3F)C(=O)NCC#N	Celera	CRA-019199	None	None	0	03982CL	K14	-6.56	1643175680
	281393	7	C[C@@H](C[C@H](NC(=O)c1cc2c(nn(C)c2s1)C(F)(F)F)C(=O)NCC#N)c3ccccc3	Celera	CRA-024864	None	None	0	03982CL	K15	-1.5	1565392128
	281472	7	O=C(N[C@H](Cc1ccccc1)C(=O)NCC#N)OCc2ccccc2	Celera	CRA-021780	None	None	0	03982CL	K16	-6.56	1643175680
	281394	7	CC[C@H](NC(=O)[C@H](Cc1c(F)cccc1F)\N=C(/NCC(F)(F)F)\c2ccc(cc2)c3ccccc3Cl)C(=O)c4oc5ccccc5n4	Celera	CRA-025361	None	None	0	03982CL	K17	-4.82	1616402816
	281473	7	CC(C)(C)[C@@H](NC(=O)OCc1ccccc1)C(=O)NCC#N	Celera	CRA-022241	None	None	0	03982CL	K18	-3.14	1590488576
	281395	7	OCC(=O)C(CCc1ccccc1)NC(=O)C(Cc2ccc(cc2)[N+](=O)[O-])NC(=O)OCc3ccccc3	Celera	CRA-006113	None	None	0	03982CL	K19	-3.14	1590488576
	281474	7	Fc1c(F)c(F)c(C[C@@H](NC(=O)OCc2ccccc2)C(=O)NCC#N)c(F)c1F	Celera	CRA-022458	None	None	0	03982CL	K20	-3.14	1590488576
	281396	7	CC(C)C[C@H](Nc1nc(cs1)c2cccc(NC(=O)Oc3ccccc3)c2)C(=O)NCC#N	Celera	CRA-013025	None	None	0	03982CL	K21	0.079	1541075456
	281475	7	CC(C)[C@@H](NC(=O)OCc1ccccc1)C(=O)OCC#N	Celera	CRA-022533	None	None	0	03982CL	K22	-6.56	1643175680
	281532	7	CC[C@H](NC(=O)[C@H](CC1CCCCC1)\N=C\NS(=O)(=O)c2ccccc2)C(=O)c3oc4ccccc4n3	Celera	CRA-025729	None	None	0	03982CL	L03	-8.36	1670850048
	281533	7	CS\C(=N/C(CC1CCCCC1)C(=O)NCC#N)\NS(=O)(=O)c2ccccc2	Celera	CRA-026357	None	None	0	03982CL	L05	-3.14	1590488576
	281534	7	CC[C@H](NC(=O)[C@H](CS(=O)(=O)Cc1ccccc1OC(F)F)\N=C\NS(=O)(=O)c2ccccc2)C(=O)c3oc4ccccc4n3	Celera	CRA-026602	None	None	0	03982CL	L07	-3.14	1590488576
	281535	7	CC[C@H](NC(=O)[C@H](CCSc1ccccc1)NC2=NS(=O)(=O)c3ccccc23)C(=O)c4oc5ccccc5n4	Celera	CRA-026743	None	None	0	03982CL	L09	-1.5	1565392128
	281536	7	CS(=O)(=O)\N=C\N[C@@H](CS(=O)(=O)Cc1ccccc1OC(F)F)C(=O)NCC#N	Celera	CRA-026879	None	None	0	03982CL	L11	-6.78	1646584576
	281537	7	CCC(NC(=O)[C@H](CC1CCCCC1)\N=C(/NS(=O)(=O)C)\N2CCCC2)C(=O)c3oc4ccccc4n3	Celera	CRA-027250	None	None	0	03982CL	L13	-6.56	1643175680
	281538	7	FC(F)(F)C(N[C@@H](CC1CCCCC1)C(=O)NC2(CC2)C#N)c3cccs3	Celera	CRA-027569	None	None	0	03982CL	L15	-4.82	1616402816
	281397	7	Fc1cc(Br)cc(F)c1C[C@H](NC(=O)OCc2ccccc2)C(=O)NCC#N	Celera	CRA-024278	None	None	0	03982CL	M03	-6.56	1643175680
	281476	7	CC[C@@H](C)[C@H](NC(=O)NCc1ccccc1)C(=O)N[C@@H](CCc2ccccc2)C(=O)CF	Celera	CRA-016418	None	None	0	03982CL	M04	0.079	1541075456
	281398	7	COC(=O)c1ccc(Cl)c(c1)c2ccc(cc2)C(=O)N[C@@H](C[C@H](C)c3ccccc3)C(=O)NC4(CCOCC4)C#N	Celera	CRA-024396	None	None	0	03982CL	M05	-3.14	1590488576
	281477	7	CC(C)CC(NC(=O)OCc1ccccc1)C(=O)NC(CC(C)C)C(=O)NC(CC(C)C)C(=O)NC2=C(NCc3ccccc3)C(=O)C2=O	Celera	CRA-017690	None	None	1	03982CL	M06	-3.14	1590488576
	281399	7	OC(=O)c1ccc(c(Cl)c1)c2ccc(cc2)C(=O)N[C@@H](Cc3c(F)cccc3F)C(=O)NCC#N	Celera	CRA-024407	None	None	0	03982CL	M07	-3.14	1590488576
	281478	7	O=C(NCC#N)[C@H](CSCc1ccccc1)NC(=O)c2cccs2	Celera	CRA-011142	None	None	0	03982CL	M08	-6.56	1643175680
	281400	7	COc1ccccc1[C@@H](C)C[C@H](NC(=O)c2cc3c(nn(C)c3s2)C(F)(F)F)C(=O)NCC#N	Celera	CRA-024519	None	None	0	03982CL	M09	0.079	1541075456
	281479	7	CC(C)(C)OC(=O)N[C@@H](CS(=O)(=O)Cc1ccccc1)C(=O)NCC#N	Celera	CRA-011567	None	None	0	03982CL	M10	-6.56	1643175680
	281401	7	CCN1CCC(CC1)(NC(=O)[C@H](Cc2c(F)cc(OC)cc2F)NC(=O)c3ccc(cc3)c4cc(ccc4Cl)C(=O)O)C#N	Celera	CRA-024617	None	None	0	03982CL	M11	-3.14	1590488576
	281480	7	FC(F)Oc1ccccc1CS(=O)(=O)C[C@H](NC(=O)N2CCOCC2)C(=O)NC(C#N)c3cccs3	Celera	CRA-015370	None	None	0	03982CL	M12	-4.82	1616402816
	281402	7	CC[C@H](NC(=O)[C@H](C)NC(=O)c1cc(cc(c1)c2ccccc2OC)c3ccccc3OC)C(=O)c4oc5ccccc5n4	Celera	CRA-024743	None	None	0	03982CL	M13	-6.56	1643175680
	281481	7	Fc1cccc(F)c1CC(NC(=O)c2ccc(Oc3ccccc3)cc2)C(=O)NCC#N	Celera	CRA-020368	None	None	0	03982CL	M14	1.61	1517502464
	281403	7	C[C@@H](C[C@H](NC(=O)c1cc2c(C)nn(C)c2s1)C(=O)NCC#N)c3ccccc3	Celera	CRA-024865	None	None	0	03982CL	M15	-1.5	1565392128
	281482	7	O=C(N[C@H](Cc1c[nH]c2ccccc12)C(=O)NCC#N)OCc3ccccc3	Celera	CRA-021782	None	None	0	03982CL	M16	-3.34	1593682304
	281404	7	CC[C@H](NC(=O)[C@H](C[C@H](C)c1ccccc1)NC(=O)c2cc3c(nn(C)c3s2)C(F)(F)F)C(=O)c4oc5ccccc5n4	Celera	CRA-025389	None	None	0	03982CL	M17	-6.56	1643175680
	281483	7	Cc1cccc(C[C@@H](NC(=O)OCc2ccccc2)C(=O)NCC#N)c1	Celera	CRA-022242	None	None	0	03982CL	M18	-6.56	1643175680
	281405	7	CC[C@@H](C)[C@H](NC(=O)CCC(=O)OC)C(=O)N[C@@H](CCc1ccccc1)C(=O)CO	Celera	CRA-006116	None	None	0	03982CL	M19	-6.56	1643175680
	281484	7	FC(F)(F)c1ccccc1C[C@@H](NC(=O)OCc2ccccc2)C(=O)NCC#N	Celera	CRA-022459	None	None	0	03982CL	M20	-4.82	1616402816
	281406	7	CC(C)C[C@H](NC(=O)c1ccccc1)C(=O)NC2CCN(Cc3ccccc3)C2	Celera	CRA-013074	None	None	0	03982CL	M21	-4.82	1616402816
	281485	7	CC1S[C@H](CN1C(=O)OCc2ccccc2)C(=O)NCC#N	Celera	CRA-023011	None	None	0	03982CL	M22	-4.82	1616402816
	281539	7	CCC(NC(=O)[C@H](CC1CCCCC1)\N=C(/C)\NS(=O)(=O)c2ccccc2)C(=O)c3oc4ccccc4n3	Celera	CRA-025806	None	None	0	03982CL	N03	-3.14	1590488576
	281540	7	CCC[C@H](NC(=O)[C@H](CC1CCCCC1)\N=C\NS(=O)(=O)c2ccccc2)\C=C\S(=O)(=O)c3ccccc3	Celera	CRA-026359	None	None	0	03982CL	N05	-3.14	1590488576
	281541	7	CC[C@H](NC(=O)[C@H](CC1CCCC1)NC2=NS(=O)(=O)c3ccccc23)C(=O)c4oc5ccccc5n4	Celera	CRA-026618	None	None	0	03982CL	N07	1.61	1517502464
	281542	7	CC[C@H](NC(=O)[C@H](CS(=O)(=O)Cc1ccccc1OC(F)F)\N=C(/C)\NS(=O)(=O)c2ccccc2)C(=O)c3oc(CC)nn3	Celera	CRA-026749	None	None	0	03982CL	N09	-1.5	1565392128
	281543	7	CCC(NC(=O)C1CCN(CC1)c2ccc(cc2)C(=O)C)C(=O)c3oc4ccccc4n3	Celera	CRA-026881	None	None	0	03982CL	N11	-6.56	1643175680
	281544	7	FC(F)(F)[C@@H](N[C@@H](CC1CCCCC1)C(=O)NC2(CC2)C#N)c3cccc(Br)c3	Celera	CRA-027276	None	None	0	03982CL	N13	-3.14	1590488576
	281545	7	FC(F)(F)Oc1cccc(c1)c2cccc(c2)C(=O)N[C@@H](CC3CCCCC3)C(=O)NC4(CCS(=O)(=O)CC4)C#N	Celera	CRA-027662	None	None	0	03982CL	N15	0.079	1541075456
	281407	7	Clc1ccc(cn1)C(=O)NC2(CCCCCC2)C(=O)NCC#N	Celera	CRA-024279	None	None	0	03982CL	O03	0.079	1541075456
	281486	7	CC(C)C[C@H](NC(=O)[C@@H](Cc1ccccc1)NC(=O)c2cnccn2)\C=C\S(=O)(=O)C	Celera	CRA-016611	None	None	0	03982CL	O04	-1.5	1565392128
	281408	7	C[C@@H](C[C@H](NC(=O)c1ccc(cc1)c2cc(ccc2Cl)C(=O)O)C(=O)NC3(CCOCC3)C#N)c4ccccc4	Celera	CRA-024397	None	None	0	03982CL	O05	-1.5	1565392128
	281487	7	CCC(C)[C@H](NC(=O)OCc1ccccc1)C(=O)N[C@@H](CC(C)C)C(=O)N[C@@H](C)C(=O)N[C@@H](CC(C)C)\C=C\S(=O)(=O)C	Celera	CRA-017823	None	None	0	03982CL	O06	0.079	1541075456
	281409	7	C[C@@H](C[C@H](NC(=O)c1ccc(cc1)c2ccccc2Cl)C(=O)NCC#N)c3ccccc3OC(F)(F)F	Celera	CRA-024408	None	None	0	03982CL	O07	-4.82	1616402816
	281488	7	O=C(NCC#N)[C@H](CSCc1ccccc1)NC(=O)c2ccsc2	Celera	CRA-011143	None	None	0	03982CL	O08	4.54	1472456064
	281410	7	COc1ccccc1[C@@H](C)C[C@H](NC(=O)c2ccc(OC(F)(F)F)cc2)C(=O)NCC#N	Celera	CRA-024521	None	None	0	03982CL	O09	-4.82	1616402816
	281489	7	Oc1ccc(cc1)C(=O)N[C@@H](CS(=O)(=O)Cc2ccccc2)C(=O)NCC#N	Celera	CRA-011629	None	None	0	03982CL	O10	3.1	1494640000
	281411	7	COc1cc(F)c(C[C@H](NC(=O)c2ccc(cc2)c3cc(ccc3Cl)C(=O)O)C(=O)NCC#N)c(F)c1	Celera	CRA-024618	None	None	0	03982CL	O11	-4.82	1616402816
	281490	7	COc1ccc(CC(C)(NC(=O)OCc2ccccc2)C(=O)NCC#N)cc1OC	Celera	CRA-016911	None	None	0	03982CL	O12	0.079	1541075456
	281412	7	CC(C)[C@H](NC(=O)c1ccc(c(Cl)c1)c2ccccc2Cl)C(=O)NCC#N	Celera	CRA-024746	None	None	0	03982CL	O13	-5.04	1619701632
	281491	7	O=C(N[C@H](Cc1ccc(cc1)C(=O)c2ccccc2)C(=O)NCC#N)OCc3ccccc3	Celera	CRA-021045	None	None	0	03982CL	O14	0.079	1541075456
	281413	7	C[C@@H](C[C@H](NC(=O)c1cc2c(nn(C)c2s1)c3ccccc3)C(=O)NCC#N)c4ccccc4	Celera	CRA-024866	None	None	0	03982CL	O15	-3.14	1590488576
	281492	7	CCCC[C@@H](NC(=O)OCc1ccccc1)C(=O)NCC#N	Celera	CRA-021783	None	None	0	03982CL	O16	-6.56	1643175680
	281414	7	CC(C)C[C@H](NC(=O)OCc1ccccc1)C(=O)N[C@@H](CCc2ccccc2)C(=O)C	Celera	CRA-004751	None	None	0	03982CL	O17	-4.82	1616402816
	281493	7	O=C(N[C@H](Cc1ccccc1C#N)C(=O)NCC#N)OCc2ccccc2	Celera	CRA-022311	None	None	0	03982CL	O18	-4.82	1616402816
	281415	7	CCC(C)C(NC(=O)CN)C(=O)NC(CCc1ccccc1)C(=O)CO	Celera	CRA-006117	None	None	0	03982CL	O19	4.54	1472456064
	281494	7	Fc1ccccc1C[C@@H](NC(=O)OCc2ccccc2)C(=O)NCC#N	Celera	CRA-022460	None	None	0	03982CL	O20	0.079	1541075456
	281416	7	CC(C)CC(C(=O)NCC#N)c1cccc(c1)c2cccc(c2)S(=O)(=O)N3CCOCC3	Celera	CRA-013148	None	None	0	03982CL	O21	-5.04	1619701632
	281495	7	CC(C)[C@H](O)[C@H](NC(=O)OCc1ccccc1)C(=O)NCC#N	Celera	CRA-023012	None	None	0	03982CL	O22	-1.5	1565392128
	281546	7	CC[C@H](NC(=O)[C@H](CC1CCCCC1)\N=C(/NS(=O)(=O)C)\c2ccccc2)C(=O)c3oc4ccccc4n3	Celera	CRA-025808	None	None	0	03982CL	P03	0.079	1541075456
	281547	7	CC[C@H](NC(=O)[C@H](CS(=O)(=O)Cc1ccccn1)NC2=NS(=O)(=O)c3ccccc23)C(=O)c4onc(n4)c5ccccc5	Celera	CRA-026363	None	None	0	03982CL	P05	-6.56	1643175680
	281548	7	CC[C@H](NC(=O)[C@@H](Cc1ccccc1Cl)NC2=NS(=O)(=O)c3ccccc23)C(=O)c4oc5ccccc5n4	Celera	CRA-026619	None	None	0	03982CL	P07	-6.56	1643175680
	281549	7	C\C(=N/[C@@H](CS(=O)(=O)Cc1ccccc1)C(=O)NCC#N)\NS(=O)(=O)c2ccccc2	Celera	CRA-026797	None	None	0	03982CL	P09	-3.14	1590488576
	281550	7	CCC(NC(=O)[C@H](CC1CCCCC1)\N=C(/NS(=O)(=O)C)\N2CCOCC2)C(=O)c3oc4ccccc4n3	Celera	CRA-026995	None	None	0	03982CL	P11	0.079	1541075456
	281551	7	CS(=O)(=O)c1ccc(cc1)c2cccc(c2)[C@H](N[C@@H](CC3CCCCC3)C(=O)NC4(CC4)C#N)C(F)(F)F	Celera	CRA-027308	None	None	0	03982CL	P13	-4.82	1616402816
	281552	7	CC(C)(C)C[C@H](N[C@@H](c1ccc(F)cc1)C(F)(F)Sc2ccc(F)cc2)C(=O)NC3(CC3)C#N	Celera	CRA-028352	None	None	0	03982CL	P15	-3.14	1590488576
	27105	1	COC1CCCCC1N2CCN(CC2)C(=O)c3occc3	ChemBridge	5993026	None	None	0	04036CB	A03	-7.34	1791489024
	27185	1	CC(C)NC(C)C(O)c1ccc2CCCCc2c1	ChemBridge	5406295	Cl	None	0	04036CB	A04	-3.57	1729040512
	27106	1	COc1ccc(cc1OC)C(=O)Nc2ccc(C)c(C)c2	ChemBridge	5404602	None	None	0	04036CB	A05	3.24	1616353536
	27186	1	CCO\C(=C\1/C(C2=C(CCCC2=O)N=C1C)c3ccc(Cl)cc3)\O	ChemBridge	5405386	None	None	0	04036CB	A06	-1.78	1699420928
	27107	1	COc1ccc(O)c(CN2CCC(CC2)N3CCCCC3)c1	ChemBridge	5410291	None	None	1	04036CB	A07	3.24	1616353536
	27187	1	CCC1CCC(CC1)NCCN2CCOCC2	ChemBridge	5413011	None	None	0	04036CB	A08	-1.78	1699420928
	27108	1	CN1CCC(CC1)NCc2ccccc2F	ChemBridge	5410708	None	None	0	04036CB	A09	-0.0494	1670799104
	27188	1	COC(=O)c1ccc(CN(CCc2ccccc2)Cc3ccccc3)cc1	ChemBridge	5414210	None	None	0	04036CB	A10	-3.57	1729040512
	27109	1	CCO\C(=C/1\C(C2=C(CCCC2=O)N=C1C)c3cccc(c3)[N+](=O)[O-])\O	ChemBridge	5405377	None	None	0	04036CB	A11	-1.78	1699420928
	27189	1	COC(=O)c1ccc(CN2CCC(O)CC2)cc1	ChemBridge	5410289	None	None	0	04036CB	A12	-1.78	1699420928
	27110	1	Nc1cccc(NC(=O)c2ccccc2Br)c1	ChemBridge	5403463	None	None	0	04036CB	A13	3.24	1616353536
	27190	1	COc1ccccc1\C=C\CN2CCOCC2	ChemBridge	5420951	None	None	0	04036CB	A14	-1.78	1699420928
	27111	1	Fc1cccc(F)c1CN2CCN(CC2)c3ccccn3	ChemBridge	5411044	None	None	0	04036CB	A15	1.62	1643125504
	27191	1	CCCN(CCO)Cc1c(OC)ccc2ccccc12	ChemBridge	5421034	None	None	0	04036CB	A16	-7.34	1791489024
	27112	1	C1CCCC(CC1)N2CCC(CC2)N3CCCCC3	ChemBridge	5412050	None	None	0	04036CB	A17	-3.57	1729040512
	27192	1	CN(C)CCCN(CCCN(C)C)Cc1cccnc1	ChemBridge	5421180	None	None	0	04036CB	A18	1.62	1643125504
	27113	1	CCC1CCC(CC1)NCc2cccc(OC)c2OC	ChemBridge	5412869	None	None	0	04036CB	A19	-1.78	1699420928
	27193	1	CN(Cc1cccc(O)c1)C2CCCCC2	ChemBridge	5421287	None	None	0	04036CB	A20	-5.42	1759710848
	27114	1	O=C1N=C(S/C/1=C\c2occc2)N3CCCCC3	ChemBridge	5404387	None	None	1	04036CB	A21	-1.78	1699420928
	27194	1	OCCN1CCN(C\C=C\c2ccccc2)CC1	ChemBridge	5423293	None	None	0	04036CB	A22	-3.57	1729040512
	27265	1	OCCN(CCO)CC1CC2CC1C=C2	ChemBridge	5423500	None	None	0	04036CB	B03	1.62	1643125504
	27345	1	CC(CN1CCN(C)CC1)c2ccccc2	ChemBridge	5422343	None	None	0	04036CB	B04	-1.78	1699420928
	27266	1	CCCCN(C)Cc1cccc(c1)[N+](=O)[O-]	ChemBridge	5423819	None	None	0	04036CB	B05	-1.78	1699420928
	27346	1	CN(C)CCN(C)CC(c1ccccc1)c2ccccc2	ChemBridge	5422520	None	None	0	04036CB	B06	1.62	1643125504
	27267	1	CCN(CCN(C)C)Cc1ccc(Cl)cc1	ChemBridge	5424063	None	None	0	04036CB	B07	3.24	1616353536
	27347	1	COc1ccc(CN2CCCCC2)c(OC)c1C	ChemBridge	5422717	None	None	0	04036CB	B08	-5.42	1759710848
	27268	1	CCN(CCN(C)C)Cc1ccc(Cl)c(Cl)c1	ChemBridge	5424494	None	None	0	04036CB	B09	1.62	1643125504
	27348	1	[O-][N+](=O)c1ccccc1CN2CCCC2	ChemBridge	5423061	None	None	0	04036CB	B10	-7.34	1791489024
	27269	1	CN1CCCN(Cc2c(Cl)cccc2Cl)CC1	ChemBridge	5424705	None	None	0	04036CB	B11	-0.0494	1670799104
	27349	1	CCN(CC(=C)C)Cc1ccccc1O	ChemBridge	5421685	None	None	1	04036CB	B12	-0.0494	1670799104
	27270	1	CC(CN1CCCN(C)CC1)c2ccccc2	ChemBridge	5424902	None	None	0	04036CB	B13	-0.0494	1670799104
	27350	1	CCCCOc1ccc(CN2CCSCC2)cc1	ChemBridge	5421819	None	None	0	04036CB	B14	-5.42	1759710848
	27271	1	CN1CCN(Cc2c(Cl)cccc2Cl)CC1	ChemBridge	5425210	None	None	0	04036CB	B15	-5.42	1759710848
	27351	1	CCOC(=O)N1CCN(Cc2ccccc2Br)CC1	ChemBridge	5421946	None	None	0	04036CB	B16	-0.0494	1670799104
	27272	1	CC(O)CN(CC(C)O)Cc1cccc(Cl)c1	ChemBridge	5425519	None	None	0	04036CB	B17	-7.34	1791489024
	27352	1	CCN(CC)CCN(CC)Cc1cc(OC)ccc1OC	ChemBridge	5422142	None	None	0	04036CB	B18	7.79	1541028352
	27273	1	COc1cc(CN2CCCC(C)C2)cc(OC)c1	ChemBridge	5425784	None	None	0	04036CB	B19	-5.42	1759710848
	27353	1	Fc1ccc(CN2CCOCC2)cc1F	ChemBridge	5427229	None	None	0	04036CB	B20	3.24	1616353536
	27274	1	CCOc1ccccc1N2CCN(Cc3c(F)cccc3Cl)CC2	ChemBridge	5422282	None	None	0	04036CB	B21	-1.78	1699420928
	27354	1	CCN(CC(=C)C)Cc1cccc(c1)[N+](=O)[O-]	ChemBridge	5427535	None	None	0	04036CB	B22	-1.78	1699420928
	27115	1	C(N1CCN(CC1)C2CC3CCC2C3)c4cccnc4	ChemBridge	5993002	None	None	0	04036CB	C03	-0.0494	1670799104
	27195	1	CC(N1CCCCC1)C(=O)c2ccc3ccccc3c2	ChemBridge	5406292	Cl	None	0	04036CB	C04	3.24	1616353536
	27116	1	CNC(=O)C(=O)Nc1c(C)cccc1C	ChemBridge	5404618	None	None	0	04036CB	C05	-3.57	1729040512
	27196	1	CCO\C(=C/1\C(C2=C(CCCC2=O)N=C1C)c3ccc(OC)c(OC)c3)\O	ChemBridge	5405387	None	None	0	04036CB	C06	3.24	1616353536
	27117	1	CC(=CCCCCCCN1CCN(CC1)c2ccc(C)cc2)C	ChemBridge	5410293	None	None	1	04036CB	C07	1.62	1643125504
	27197	1	C[C@@H](CCC=C(C)C)CCN1CCN(CC1)c2ccccc2F	ChemBridge	5413053	None	None	0	04036CB	C08	-3.57	1729040512
	27118	1	Cc1ccc(cc1)N2CCN(Cc3cccc(c3)C(F)(F)F)CC2	ChemBridge	5410740	None	None	1	04036CB	C09	-3.57	1729040512
	27198	1	CC(=O)N1CCC(CC1)N2CCC(Cc3ccccc3)CC2	ChemBridge	5414211	None	None	0	04036CB	C10	-3.57	1729040512
	27119	1	CCO\C(=C\1/C(C2=C(CCCC2=O)N=C1C)c3ccccc3)\O	ChemBridge	5405381	None	None	0	04036CB	C11	3.04	1619652224
	27199	1	CCCCN(Cc1occc1)Cc2ccccc2	ChemBridge	5420840	None	None	0	04036CB	C12	-3.57	1729040512
	27120	1	Nc1ccc(NC(=O)c2ccccc2Br)cc1	ChemBridge	5403464	None	None	1	04036CB	C13	-0.0494	1670799104
	27200	1	[O-][N+](=O)c1ccc(cc1)N2CCN(Cc3c(Cl)cccc3Cl)CC2	ChemBridge	5420955	None	None	1	04036CB	C14	-0.0494	1670799104
	27121	1	CCOC(=O)N1CCN(Cc2c(F)cccc2F)CC1	ChemBridge	5411187	None	None	0	04036CB	C15	-1.78	1699420928
	27201	1	CCCCN(Cc1ccccc1)Cc2cccc(Oc3ccc(Cl)cc3)c2	ChemBridge	5421038	None	None	0	04036CB	C16	-7.34	1791489024
	27122	1	CCN1CCC(CC1)NC2C3CC4CC(CC2C4)C3	ChemBridge	5412440	None	None	0	04036CB	C17	-1.78	1699420928
	27202	1	C(C1CC2CC1C=C2)N3CCN(CC3)c4ccccc4	ChemBridge	5421194	None	None	0	04036CB	C18	3.24	1616353536
	27123	1	Clc1ccc(OCC(=O)NCC=C)cc1	ChemBridge	5403642	None	None	0	04036CB	C19	3.24	1616353536
	27203	1	CCCCOc1ccc(CN2CCC(O)CC2)cc1	ChemBridge	5421296	None	None	0	04036CB	C20	-5.42	1759710848
	27124	1	OC(=O)CC1c2ccccc2Oc3ccccc13	ChemBridge	5404485	None	None	0	04036CB	C21	3.24	1616353536
	27204	1	Clc1cccc(CN2CCOCC2)c1	ChemBridge	5423354	None	None	0	04036CB	C22	1.62	1643125504
	27275	1	COc1ccc(CN2CCCCC2C)c(C)c1C	ChemBridge	5423510	None	None	0	04036CB	D03	3.24	1616353536
	27355	1	CN1CCCN(CC2CC3CC2C=C3)CC1	ChemBridge	5422345	None	None	0	04036CB	D04	-1.78	1699420928
	27276	1	COc1cc(CN2CCOCC2)ccc1O	ChemBridge	5423875	None	None	0	04036CB	D05	1.62	1643125504
	27356	1	CCCN(CCO)Cc1ccc(cc1)C(C)C	ChemBridge	5422525	None	None	0	04036CB	D06	-9.33	1824435840
	27277	1	CC(C)c1ccc(CN2CCOCC2)cc1	ChemBridge	5424123	None	None	0	04036CB	D07	4.8	1590440064
	27357	1	NC(=O)C1CCN(Cc2ccccc2Br)CC1	ChemBridge	5422868	None	None	0	04036CB	D08	-0.0494	1670799104
	27278	1	CC(=CCCCCCCN1CCN(CC1)C(=O)C)C	ChemBridge	5424548	None	None	0	04036CB	D09	-3.57	1729040512
	27358	1	CCCCN(Cc1oc(C)cc1)Cc2ccccc2	ChemBridge	5423203	None	None	0	04036CB	D10	1.62	1643125504
	27279	1	CCN(CCN(C)C)Cc1ccccc1F	ChemBridge	5424750	None	None	0	04036CB	D11	-0.0494	1670799104
	27359	1	CCN(CCN(C)C)Cc1ccc(OC)c(OC)c1	ChemBridge	5421710	None	None	0	04036CB	D12	-1.78	1699420928
	27280	1	CCN1CCN(C\C=C\c2ccc(cc2)N(C)C)CC1	ChemBridge	5424907	None	None	1	04036CB	D13	-0.0494	1670799104
	27360	1	COc1cc(CN2CCOCC2)cc(OC)c1	ChemBridge	5421820	None	None	0	04036CB	D14	-0.0494	1670799104
	27281	1	CN(Cc1ccccc1)Cc2ccc(O)cc2	ChemBridge	5425250	None	None	0	04036CB	D15	-1.78	1699420928
	27361	1	CN(C)CCN(Cc1ccccc1)Cc2c(F)cccc2Cl	ChemBridge	5421949	None	None	0	04036CB	D16	1.62	1643125504
	27282	1	CCN1CCN(CCCc2ccccc2)CC1	ChemBridge	5425555	None	None	0	04036CB	D17	-3.57	1729040512
	27362	1	CCCN(CCO)Cc1ccc(F)c(F)c1	ChemBridge	5422146	None	None	0	04036CB	D18	1.62	1643125504
	27283	1	CCN1CCN(Cc2c(Cl)cccc2Cl)CC1	ChemBridge	5425806	None	None	0	04036CB	D19	-3.57	1729040512
	27363	1	Clc1cccc(Cl)c1CN2CCN(CC2)c3ccccc3	ChemBridge	5427281	None	None	0	04036CB	D20	4.8	1590440064
	27284	1	NC(=O)C1CCN(Cc2cccc(Cl)c2)CC1	ChemBridge	5422293	None	None	0	04036CB	D21	-7.34	1791489024
	27364	1	CCOC(=O)C1CCCN(Cc2c(F)cccc2Cl)C1	ChemBridge	5427579	None	None	0	04036CB	D22	6.32	1565344384
	27125	1	Cc1cc(\C=C\2/SC(=O)NC2=O)c(C)n1C3CCCCC3	ChemBridge	6003051	None	None	0	04036CB	E03	-0.0494	1670799104
	27205	1	CCN(CC)C(C)C(=O)c1ccc2ccccc2c1	ChemBridge	5406291	Cl	None	0	04036CB	E04	-0.0494	1670799104
	27126	1	CC(C)CCNC(=O)C(=O)NCC(C)O	ChemBridge	5404620	None	None	0	04036CB	E05	-0.0494	1670799104
	27206	1	Cc1oc2c3c(CCC(C)(c4ccccc4)c2c1)oc5ccccc35	ChemBridge	5405417	None	None	0	04036CB	E06	1.62	1643125504
	27127	1	COc1ccc(O)c(CN2CCCC(C)C2)c1	ChemBridge	5410354	None	None	1	04036CB	E07	-1.78	1699420928
	27207	1	CN(Cc1c(F)cccc1F)C2CCN(C)CC2	ChemBridge	5413330	None	None	0	04036CB	E08	1.62	1643125504
	27128	1	COC(=O)C1CCCN1Cc2ccccc2C	ChemBridge	5410741	None	None	0	04036CB	E09	3.24	1616353536
	27208	1	[O-][N+](=O)c1ccc(CN2CCC(CC2)N3CCCCC3)cc1	ChemBridge	5414397	oxalate	None	0	04036CB	E10	-7.34	1791489024
	27129	1	OC(=O)\C(=C\C(=O)c1ccc(Cl)cc1)\O	ChemBridge	5405523	None	None	0	04036CB	E11	3.24	1616353536
	27209	1	CCN1CCN(Cc2cc(Br)ccc2O)CC1	ChemBridge	5420859	None	None	1	04036CB	E12	-1.78	1699420928
	27130	1	Cc1cc(C)c2nc(oc2c1)c3ccc(N)cc3	ChemBridge	5403466	None	None	0	04036CB	E13	1.62	1643125504
	27210	1	CCn1c2ccccc2c3cc(CN4CCC(C)CC4)ccc13	ChemBridge	5420960	None	None	0	04036CB	E14	-0.0494	1670799104
	27131	1	COc1cc(cc(CN(CCc2ccccc2)Cc3ccccc3)c1O)[N+](=O)[O-]	ChemBridge	5411228	None	None	1	04036CB	E15	6.32	1565344384
	27211	1	Brc1ccccc1CN2CCOCC2	ChemBridge	5421039	None	None	0	04036CB	E16	-5.42	1759710848
	27132	1	CCOc1ccccc1N2CCN(Cc3ccc(OC(F)(F)F)cc3)CC2	ChemBridge	5412474	None	None	0	04036CB	E17	3.24	1616353536
	27212	1	CC1CN(CC2=CC[C@H](CC2)C(=C)C)CC(C)O1	ChemBridge	5421199	None	None	0	04036CB	E18	-1.78	1699420928
	27133	1	CCC(C)NC(=O)C1CC1c2ccccc2	ChemBridge	5403790	None	None	0	04036CB	E19	-1.78	1699420928
	27213	1	CCN(CCN(C)C)Cc1cccc(Cl)c1Cl	ChemBridge	5421324	None	None	0	04036CB	E20	-3.57	1729040512
	27134	1	OC1=C(Cc2ccccc2)C(=O)Oc3ccccc13	ChemBridge	5404496	None	None	0	04036CB	E21	14.5	1429963136
	27214	1	CCOC(=O)C1CCCN(CCC(C)c2ccccc2)C1	ChemBridge	5423383	None	None	0	04036CB	E22	-7.34	1791489024
	27285	1	FC(F)(F)c1ccccc1CN2CCOCC2	ChemBridge	5423539	None	None	0	04036CB	F03	-0.0494	1670799104
	27365	1	CCN(CC(=C)C)Cc1ccc(O)cc1	ChemBridge	5422355	None	None	0	04036CB	F04	1.62	1643125504
	27286	1	CCOC(=O)N1CCN(Cc2ccccc2Cl)CC1	ChemBridge	5423900	None	None	0	04036CB	F05	-0.0494	1670799104
	27366	1	CN1CCN(Cc2c(F)cccc2Cl)CC1	ChemBridge	5422532	None	None	0	04036CB	F06	-3.79	1732815744
	27287	1	COc1ccc(CN2CCCC(C)C2)c(C)c1C	ChemBridge	5424132	None	None	0	04036CB	F07	1.62	1643125504
	27367	1	CCN(CCN(C)C)Cc1ccc(cc1)C(C)C	ChemBridge	5422872	None	None	0	04036CB	F08	-1.78	1699420928
	27288	1	CC(CCN1CCN(C)CC1)c2ccccc2	ChemBridge	5424584	None	None	0	04036CB	F09	-3.57	1729040512
	27368	1	CCCN(CC1CC1)Cc2ccc(s2)[N+](=O)[O-]	ChemBridge	5421362	None	None	0	04036CB	F10	-5.42	1759710848
	27289	1	OCCN1CCN(CC2CCCCC2)CC1	ChemBridge	5424753	None	None	0	04036CB	F11	-1.78	1699420928
	27369	1	CN1CCCN(Cc2ccc(C)s2)CC1	ChemBridge	5421724	None	None	0	04036CB	F12	-7.34	1791489024
	27290	1	CC(=O)N1CCN(Cc2ccc(Br)cc2)CC1	ChemBridge	5424950	None	None	0	04036CB	F13	-0.0494	1670799104
	27370	1	CC(CCN1CCN(CC1)c2ccccc2F)c3ccccc3	ChemBridge	5421844	None	None	0	04036CB	F14	-3.57	1729040512
	27291	1	CN(C)CCCN(CCCN(C)C)CC1CCCCC1	ChemBridge	5425282	None	None	0	04036CB	F15	-0.0494	1670799104
	27371	1	C(N1CCOCC1)c2ccc(cc2)c3ccccc3	ChemBridge	5421950	None	None	0	04036CB	F16	-0.0494	1670799104
	27292	1	CCCN(CCO)Cc1ccc(Cl)cc1	ChemBridge	5425612	None	None	0	04036CB	F17	1.62	1643125504
	27372	1	Fc1ccccc1N2CCN(C\C=C\c3ccccc3)CC2	ChemBridge	5422157	None	None	0	04036CB	F18	-7.34	1791489024
	27293	1	O=CN1CCN(CCCc2ccccc2)CC1	ChemBridge	5425863	None	None	0	04036CB	F19	1.62	1643125504
	27373	1	CN1CCN(CC2CCC=CC2)CC1	ChemBridge	5427294	None	None	0	04036CB	F20	1.62	1643125504
	27294	1	CC(=O)N1CCN(Cc2cccc3ccccc23)CC1	ChemBridge	5422303	None	None	0	04036CB	F21	1.62	1643125504
	27374	1	C(\C=C\c1ccccc1)N2CCN(CC3CCCCC3)CC2	ChemBridge	5427597	None	None	0	04036CB	F22	-1.78	1699420928
	27135	1	CSc1nc2ccc(cc2s1)N3C(=O)C4CCCCC4C3=O	ChemBridge	6008177	None	None	0	04036CB	G03	-1.78	1699420928
	27215	1	CC(C)NC(C)C(=O)c1ccc2ccccc2c1	ChemBridge	5406290	Cl	None	0	04036CB	G04	-1.78	1699420928
	27136	1	CCCCNC(=O)C(=O)Nc1cc(C)ccc1C	ChemBridge	5404626	None	None	0	04036CB	G05	-3.57	1729040512
	27216	1	Cc1oc2c3c(CCC(C)(c4ccccc4)c2c1)oc5ccc(Cl)cc35	ChemBridge	5405418	None	None	0	04036CB	G06	-0.0494	1670799104
	27137	1	COc1cccc(CN2CCCC2CO)c1	ChemBridge	5410438	None	None	0	04036CB	G07	1.62	1643125504
	27217	1	CN1CCCC1CCNC2CC3CCC2C3	ChemBridge	5413387	None	None	0	04036CB	G08	1.62	1643125504
	27138	1	OCC1CCCN1Cc2ccc(Cl)cc2	ChemBridge	5410786	None	None	0	04036CB	G09	-5.42	1759710848
	27218	1	CC(CCc1ccc(O)cc1)NC2C3CC4CC(CC2C4)C3	ChemBridge	5414581	None	None	0	04036CB	G10	-0.0494	1670799104
	27139	1	C\C(=C\C(=O)NCc1ccccc1)\C(=O)O	ChemBridge	5405588	None	None	0	04036CB	G11	-9.33	1824435840
	27219	1	Cc1ccccc1CN(CCO)Cc2ccccc2	ChemBridge	5420861	None	None	0	04036CB	G12	-3.57	1729040512
	27140	1	Clc1ccc(OCC(=O)Nc2cccc(Br)c2)cc1	ChemBridge	5403623	None	None	0	04036CB	G13	1.62	1643125504
	27220	1	CCN(CC(=C)C)Cc1cc(Cl)ccc1[N+](=O)[O-]	ChemBridge	5420973	None	None	0	04036CB	G14	-0.0494	1670799104
	27141	1	OCC1CCCN1Cc2ccc(Cl)cc2Cl	ChemBridge	5411375	None	None	0	04036CB	G15	-0.0494	1670799104
	27221	1	OCCN(Cc1ccccc1)Cc2ccccc2Br	ChemBridge	5421048	None	None	0	04036CB	G16	-0.0494	1670799104
	27142	1	[O-][N+](=O)c1ccccc1CN2CCC(CC2)N3CCCCC3	ChemBridge	5412525	None	None	0	04036CB	G17	-5.42	1759710848
	27222	1	CCCN(CCO)Cc1ccc(cc1)[N+](=O)[O-]	ChemBridge	5421205	None	None	0	04036CB	G18	1.62	1643125504
	27143	1	O=C(NC1CCCCC1)C2CC2c3ccccc3	ChemBridge	5403785	None	None	0	04036CB	G19	-7.34	1791489024
	27223	1	CN(C)CCCN(CCCN(C)C)Cc1ccccc1[N+](=O)[O-]	ChemBridge	5421347	None	None	0	04036CB	G20	3.24	1616353536
	27144	1	CCN(CC)CC(=O)NC(C)c1ccccc1	ChemBridge	5406326	Cl	None	0	04036CB	G21	-3.57	1729040512
	27224	1	CCN(CCN(C)C)Cc1ccc(cc1)[N+](=O)[O-]	ChemBridge	5423392	None	None	0	04036CB	G22	-5.42	1759710848
	27295	1	Clc1cccc(Cl)c1CN2CCN(CC2)C=O	ChemBridge	5423552	None	None	0	04036CB	H03	-0.0494	1670799104
	27375	1	CCCCN(C)Cc1cccc(O)c1	ChemBridge	5422418	None	None	0	04036CB	H04	-1.78	1699420928
	27296	1	C(CN1CCOCC1)Cc2ccccc2	ChemBridge	5423935	None	None	0	04036CB	H05	-1.78	1699420928
	27376	1	Clc1cccc(CN2CCOCC2)c1Cl	ChemBridge	5422566	None	None	0	04036CB	H06	1.62	1643125504
	27297	1	CCOC(=O)C1CCCN(CC2=CC[C@H]3C[C@@H]2C3(C)C)C1	ChemBridge	5424135	None	None	0	04036CB	H07	1.62	1643125504
	27377	1	CC(CCC=C(C)C)CN(C)CCc1ccccn1	ChemBridge	5422897	None	None	0	04036CB	H08	1.62	1643125504
	27298	1	CCOC(=O)C1CCN(C\C=C\c2ccccc2)CC1	ChemBridge	5424603	None	None	0	04036CB	H09	-1.78	1699420928
	27378	1	COc1ccccc1CN(CCCN(C)C)CCCN(C)C	ChemBridge	5421371	None	None	0	04036CB	H10	-0.0494	1670799104
	27299	1	CCN(CC(=C)C)Cc1ccccc1[N+](=O)[O-]	ChemBridge	5424764	None	None	0	04036CB	H11	-0.0494	1670799104
	27379	1	CN1CCCN(C\C(=C\c2ccccc2)\C)CC1	ChemBridge	5421744	None	None	0	04036CB	H12	-2	1703067776
	27300	1	Cc1ccsc1CN2CCOCC2	ChemBridge	5425092	None	None	0	04036CB	H13	-3.57	1729040512
	27380	1	CCOc1cc(CN2CCCC2)ccc1OC	ChemBridge	5421853	None	None	0	04036CB	H14	-5.42	1759710848
	27301	1	OCCN(CCO)Cc1c(Cl)cccc1Cl	ChemBridge	5425416	None	None	0	04036CB	H15	6.32	1565344384
	27381	1	CCOC(=O)C1CCCN(CC2CCC=CC2)C1	ChemBridge	5422009	None	None	0	04036CB	H16	-5.42	1759710848
	27302	1	CC(=O)N1CCN(Cc2ccccc2Cl)CC1	ChemBridge	5425622	None	None	0	04036CB	H17	3.24	1616353536
	27382	1	CCN1CCN(C\C=C\c2ccccc2)CC1	ChemBridge	5422161	None	None	0	04036CB	H18	-5.42	1759710848
	27303	1	CCCN(CCO)Cc1ccccc1Cl	ChemBridge	5422167	None	None	0	04036CB	H19	-3.57	1729040512
	27383	1	CCCN(CCO)Cc1cccc(F)c1	ChemBridge	5427304	None	None	0	04036CB	H20	-7.34	1791489024
	27304	1	CCN(CC)CCN(C)C\C=C\c1ccccc1	ChemBridge	5422308	None	None	0	04036CB	H21	3.24	1616353536
	27384	1	NC(=O)C1CCN(Cc2ccccc2)CC1	ChemBridge	5427607	None	None	0	04036CB	H22	-3.57	1729040512
	27145	1	COc1ccc(OC)c(\C=C(\C#N)/C(=O)Nc2ccc(Cl)cc2)c1	ChemBridge	6008238	None	None	0	04036CB	I03	-0.0494	1670799104
	27225	1	CC(Cc1ccccc1)NCc2oc(C)cc2	ChemBridge	5406285	Cl	None	0	04036CB	I04	-0.262	1674323968
	27146	1	NC(=O)C(=O)Nc1cccc(Cl)c1Cl	ChemBridge	5404627	None	None	0	04036CB	I05	-5.42	1759710848
	27226	1	Cc1ccc(cc1)C(=O)\C=C(/O)\C(=O)O	ChemBridge	5405432	None	None	0	04036CB	I06	1.42	1646534400
	27147	1	CCN1CCN(CC1)C2CCN(CC2)C(=O)C	ChemBridge	5410474	None	None	0	04036CB	I07	-3.57	1729040512
	27227	1	OC1CCCN(Cc2ccc(OC(F)(F)F)cc2)C1	ChemBridge	5413469	None	None	0	04036CB	I08	1.62	1643125504
	27148	1	Cc1cccc(N2CCN(Cc3ccnc4ccccc34)CC2)c1C	ChemBridge	5410799	None	None	0	04036CB	I09	-1.78	1699420928
	27228	1	COc1ccc(CN2CCC(CC2)N3CCCCC3)c(OC)c1	ChemBridge	5410068	None	None	0	04036CB	I10	-1.78	1699420928
	27149	1	O=C1NC(=S)SC1=C2CCCCC2	ChemBridge	5404706	None	None	1	04036CB	I11	-0.0494	1670799104
	27229	1	CCCCN(Cc1ccccc1)Cc2cc(OC)c(OC)cc2[N+](=O)[O-]	ChemBridge	5420875	None	None	0	04036CB	I12	-3.57	1729040512
	27150	1	CN(Cc1ccccc1)C(=O)COc2ccc(Cl)cc2	ChemBridge	5403624	None	None	0	04036CB	I13	1.62	1643125504
	27230	1	CC(CN1CCC(CC1)C(=O)N)c2ccccc2	ChemBridge	5420989	None	None	0	04036CB	I14	1.62	1643125504
	27151	1	CC(=O)N1CCC(CC1)NC2CCCCCC2	ChemBridge	5411661	None	None	0	04036CB	I15	-1.78	1699420928
	27231	1	NC(=O)C1CCN(Cc2cccc(Br)c2)CC1	ChemBridge	5421062	None	None	0	04036CB	I16	-1.78	1699420928
	27152	1	Fc1ccc(cc1)N2CCN(Cc3cc(F)ccc3F)CC2	ChemBridge	5412568	None	None	0	04036CB	I17	-3.57	1729040512
	27232	1	CCN(CCN(C)C)Cc1cccc(C)c1	ChemBridge	5421227	None	None	0	04036CB	I18	-1.78	1699420928
	27153	1	Cc1ccc(NC(=O)NC(C)(C)C)cc1	ChemBridge	5404051	None	None	0	04036CB	I19	-1.78	1699420928
	27233	1	CCOC(=O)N1CCN(Cc2ccc3ccccc3c2)CC1	ChemBridge	5421356	None	None	0	04036CB	I20	1.62	1643125504
	27154	1	O=C(Nc1ccccc1)c2nc[nH]c2C(=O)Nc3ccccc3	ChemBridge	5406316	None	None	0	04036CB	I21	3.24	1616353536
	27234	1	CCOC(=O)C1CCCCN1CC2=CC[C@H]3C[C@@H]2C3(C)C	ChemBridge	5423409	None	None	0	04036CB	I22	-1.78	1699420928
	27305	1	OCCN(Cc1ccccc1)Cc2ccc(cc2)C(F)(F)F	ChemBridge	5423562	None	None	0	04036CB	J03	3.04	1619652224
[truncated: 103,940 more rows]

## Sheet: Sheet2
279744		CC(C)C[C@H](NC(=O)N1CCOCC1)C(=O)N[C@@H](CCc2ccccc2)\C=C\S(=O)(=O)c3ccccc3	7	CRA-002863	None	None	Celera	Celera	0	20090909	03977CL	0.818	0.817	1	compound	A03	0.936	6.4	1409687040
279823		CCCC[C@H](NC(=O)[C@@H](NC(=O)c1cccc(CNC(=O)OC(C)(C)C)c1)[C@@H](C)CC)C(=O)C[N+](=O)[O-]	7	CRA-006548	None	None	Celera	Celera	0	20090909	03977CL	0.818	0.817	1	compound	A04	1.01	-0.778	1517502464
279745		CC[C@H](C)[C@H](NC(=O)OC(C)(C)C)C(=O)N[C@@H](CCc1ccccc1)C(=O)CCS(=O)(=O)c2ccccc2	7	CRA-003852	None	None	Celera	Celera	0	20090909	03977CL	0.818	0.817	1	compound	A05	0.964	3.66	1450920960
279824		CC[C@H](C)[C@H](NC(=O)c1cccc(CN)c1)C(=O)N[C@@H](CCc2ccccc2)C(=O)COC	7	CRA-006753	None	None	Celera	Celera	0	20090909	03977CL	0.818	0.817	1	compound	A06	0.923	7.72	1389936640
279746		CC(C)C[C@H](NC(=O)OCc1ccccc1)C(=O)NC2CCOC2O	7	CRA-005075	None	None	Celera	Celera	0	20090909	03977CL	0.818	0.817	1	compound	A07	0.95	5.05	1430006784
279825		O=C(N[C@@H](Cc1ccc2ccccc2c1)C(=O)NCC#N)OCc3ccccc3	7	CRA-006801	None	None	Celera	Celera	0	20090909	03977CL	0.818	0.817	1	compound	A08	0.993	0.744	1494640000
279747		CC(C)C[C@H](NC(=O)OCc1ccccc1)C(=O)N[C@@H](CCc2ccccc2)C(=O)C[N+](=O)[O-]	7	CRA-005705	None	None	Celera	Celera	0	20090909	03977CL	0.818	0.817	1	compound	A09	0.923	7.72	1389936640
279826		CC(C)C[C@H](NC(=O)C1CCNCC1)C(=O)N[C@@H](CCc2ccccc2)C(=O)C[N+](=O)[O-]	7	CRA-006861	None	None	Celera	Celera	0	20090909	03977CL	0.818	0.817	1	compound	A10	1.02	-2.35	1541075456
279748		CC(C)C[C@H](NC(=O)OCc1ccccc1)C(=O)NC(C#N)c2ccccc2	7	CRA-005827	None	None	Celera	Celera	0	20090909	03977CL	0.818	0.817	1	compound	A11	0.91	9	1370731904
279827		CC(C)C[C@H](NC(=O)OCc1ccccc1)C(=O)NCC(=O)CN(Cc2ccccc2)C(=O)OC(C)(C)C	7	CRA-007006	None	None	Celera	Celera	0	20090909	03977CL	0.818	0.817	1	compound	A12	0.964	3.66	1450920960
279749		CC(C)C[C@H](NC(=O)C)C(=O)NCC#N	7	CRA-005911	None	None	Celera	Celera	0	20090909	03977CL	0.818	0.817	1	compound	A13	0.923	7.72	1389936640
279828		CCC(C)[C@H](NC(=O)c1cccc(CNC(=O)OC(C)(C)C)c1)C(=O)N[C@@H](CCc2ccccc2)C(=O)CNS(=O)(=O)c3ccc4oc5ccccc5c4c3	7	CRA-007160	None	None	Celera	Celera	0	20090909	03977CL	0.818	0.817	1	compound	A14	0.964	3.66	1450920960
279750		CC(C)(C)OC(=O)N1CCC(CC1)C(=O)N[C@@H](Cc2ccc3ccccc3c2)C(=O)N[C@@H](CCCCNC(=O)OCc4ccccc4)C(=O)CO	7	CRA-005999	None	None	Celera	Celera	0	20090909	03977CL	0.818	0.817	1	compound	A15	0.978	2.22	1472456064
279829		CC(C)C[C@H](NC(=O)OCc1ccccc1)C(=O)N[C@H]2CCN(C2)C#N	7	CRA-007318	None	None	Celera	Celera	0	20090909	03977CL	0.818	0.817	1	compound	A16	0.91	9	1370731904
279751		CCC(C)[C@H](NC(=O)c1ccncc1)C(=O)N[C@@H](CCc2ccccc2)C(=O)CO	7	CRA-006189	None	None	Celera	Celera	0	20090909	03977CL	0.818	0.817	1	compound	A17	0.993	0.744	1494640000
279830		O=C(NCC#N)c1ccc(OCc2ccccc2)cc1	7	CRA-007410	None	None	Celera	Celera	0	20090909	03977CL	0.818	0.817	1	compound	A18	0.91	9	1370731904
279752		CC(C)(C)OC(=O)N1CCC(CC1)C(=O)N[C@@H](Cc2ccc3ccccc3c2)C(=O)N[C@@H](COCc4ccccc4)C(=O)CO	7	CRA-006310	None	None	Celera	Celera	0	20090909	03977CL	0.818	0.817	1	compound	A19	0.898	10.2	1352050816
279831		CC[C@H](C)[C@H](NC(=O)c1cccc(CN)c1)C(=O)N[C@@H](C)C(=O)CO	7	CRA-007650	None	None	Celera	Celera	0	20090909	03977CL	0.818	0.817	1	compound	A20	0.978	2.22	1472456064
279753		CC(C)C[C@H](CS(=O)(=O)N[C@@H](CCc1ccccc1)C(=O)C[N+](=O)[O-])NC(=O)OCc2ccccc2	7	CRA-006447	None	None	Celera	Celera	0	20090909	03977CL	0.818	0.817	1	compound	A21	0.863	13.8	1298942464
279832		CC(C)C[C@H](NC(=O)c1cccnc1)C(=O)NCC#N	7	CRA-008460	None	None	Celera	Celera	0	20090909	03977CL	0.818	0.817	1	compound	A22	0.898	10.2	1352050816
279901		CC(C)C[C@H](NC(=O)c1ccc2cc[nH]c2c1)C(=O)NCC#N	7	CRA-009032	None	None	Celera	Celera	0	20090909	03977CL	0.818	0.817	1	compound	B03	0.95	5.05	1430006784
279981		CC(C)C[C@H](NC(=O)c1ccc(OCCc2ccccn2)cc1)C(=O)NCC#N	7	CRA-011429	None	None	Celera	Celera	0	20090909	03977CL	0.818	0.817	1	compound	B04	0.923	7.72	1389936640
279902		CC(C)CC(NC(=O)Nc1ccc2ncsc2c1)C(=O)NCC#N	7	CRA-009632	None	None	Celera	Celera	0	20090909	03977CL	0.818	0.817	1	compound	B05	0.898	10.2	1352050816
279982		CC(C)C[C@H](NC(=O)c1ccc(OCCCc2ccccn2)cc1)C(=O)NCC#N	7	CRA-011459	None	None	Celera	Celera	0	20090909	03977CL	0.818	0.817	1	compound	B06	1.01	-0.778	1517502464
279903		CC(C)C[C@H](NC(=O)c1ccc2ncccc2c1)C(=O)NCC#N	7	CRA-009756	None	None	Celera	Celera	0	20090909	03977CL	0.818	0.817	1	compound	B07	0.898	10.2	1352050816
279983		CC(C)C[C@H](NC(=O)c1ccc(NC(=O)OCCCc2ccccn2)cc1)C(=O)NCC#N	7	CRA-011540	None	None	Celera	Celera	0	20090909	03977CL	0.818	0.817	1	compound	B08	0.964	3.66	1450920960
279904		CC(CC(NC(=O)OCc1ccccc1)C(=O)NCC#N)C(F)(F)F	7	CRA-009812	None	None	Celera	Celera	0	20090909	03977CL	0.818	0.817	1	compound	B09	0.964	3.66	1450920960
279984		[O-][N+](=O)c1ccccc1c2nc(cs2)C(=O)N[C@@H](Cc3ccc4ccccc4c3)C(=O)NCC#N	7	CRA-011609	None	None	Celera	Celera	0	20090909	03977CL	0.818	0.817	1	compound	B10	0.964	3.66	1450920960
279905		CC(C)C[C@H](NC(=O)c1ccc(nc1)n2ccnc2)C(=O)NCC#N	7	CRA-010140	None	None	Celera	Celera	0	20090909	03977CL	0.818	0.817	1	compound	B11	1.01	-0.778	1517502464
279985		CC(C)CC(NC(=O)c1ccc(NC(=O)N2CCOCC2)cc1)C(=O)NCC#N	7	CRA-011637	None	None	Celera	Celera	0	20090909	03977CL	0.818	0.817	1	compound	B12	0.91	9	1370731904
279906		CC(C)C[C@H](NC(=O)c1ccc(nc1)N2CCCC2)C(=O)NCC#N	7	CRA-010361	None	None	Celera	Celera	0	20090909	03977CL	0.818	0.817	1	compound	B13	0.923	7.72	1389936640
279986		CC(C)C[C@H](NC(=O)c1ccc(cc1)N2CCN(C)CC2)C(=O)N3CCN(C)CC3	7	CRA-011658	None	None	Celera	Celera	0	20090909	03977CL	0.818	0.817	1	compound	B14	0.936	6.4	1409687040
279907		CC(C)CC(NC(=O)c1ccc(cc1)c2csc(N)n2)C(=O)NCC#N	7	CRA-010446	None	None	Celera	Celera	0	20090909	03977CL	0.818	0.817	1	compound	B15	0.91	9	1370731904
279987		CC(C)CC(NC(=O)c1cccc(NC(=O)N2CCN(CC(=O)N3CCCC3)CC2)c1)C(=O)NCC#N	7	CRA-011783	None	None	Celera	Celera	0	20090909	03977CL	0.818	0.817	1	compound	B16	0.964	3.66	1450920960
279908		COc1ccc(cc1)C(=O)N[C@@H](CC(C)C)C(=O)NCC#N	7	CRA-010933	None	None	Celera	Celera	0	20090909	03977CL	0.818	0.817	1	compound	B17	1.02	-2.35	1541075456
279988		CC(C)C[C@H](NC(=O)c1cc2ccccc2cn1)C(=O)NCC#N	7	CRA-011871	None	None	Celera	Celera	0	20090909	03977CL	0.818	0.817	1	compound	B18	0.95	5.05	1430006784
279909		CC(C)C[C@H](NC(=O)c1ccc(NC(=O)c2ccncc2)cc1)C(=O)NCC#N	7	CRA-011132	None	None	Celera	Celera	0	20090909	03977CL	0.818	0.817	1	compound	B19	0.886	11.4	1333871872
279989		CC(C)C[C@H](NC(=O)c1csc(n1)c2cccc(c2)[N+](=O)[O-])C(=O)NCC#N	7	CRA-011955	None	None	Celera	Celera	0	20090909	03977CL	0.818	0.817	1	compound	B20	0.923	7.72	1389936640
279910		CC(C)CC(NC(=O)c1ccc(NC(=O)N2CCN(CCN3CCOCC3)CC2)cc1)C(=O)NCC#N	7	CRA-011308	None	None	Celera	Celera	0	20090909	03977CL	0.818	0.817	1	compound	B21	0.95	5.05	1430006784
279990		CC(C)C[C@H](NC(=O)c1cccc(c1)c2cnc(s2)N(C)C)C(=O)NCC#N	7	CRA-012031	None	None	Celera	Celera	0	20090909	03977CL	0.818	0.817	1	compound	B22	0.8	20.1	1204330496
279754		O=C(N[C@@H](CCc1ccccc1)\C=C\S(=O)(=O)c2ccccc2)[C@H](Cc3ccccc3)NC(=O)N4CCNCC4	7	CRA-003315	None	None	Celera	Celera	0	20090909	03977CL	0.818	0.817	1	compound	C03	0.978	2.22	1472456064
279833		CC[C@@H](C)[C@H](NC(=O)c1cccnc1)C(=O)N[C@@H](CCc2ccccc2)C(=O)COCc3ccccc3	7	CRA-006570	None	None	Celera	Celera	0	20090909	03977CL	0.818	0.817	1	compound	C04	0.964	3.66	1450920960
279755		CC(C)CC(NC(=O)N1CCN(CC1)S(=O)(=O)c2ccc3ccccc3c2)C(=O)NCCCCNC(=O)OCc4ccccc4	7	CRA-003987	None	None	Celera	Celera	0	20090909	03977CL	0.818	0.817	1	compound	C05	1.02	-2.35	1541075456
279834		CCCC[C@H](NC(=O)[C@H](Cc1ccc2ccccc2c1)NC(=O)c3ccc(CN)cc3)C(=O)COCc4ccccc4	7	CRA-006755	None	None	Celera	Celera	0	20090909	03977CL	0.818	0.817	1	compound	C06	1.01	-0.778	1517502464
279756		CC(C)CC(NC(=O)OCc1ccccc1)C(=O)NC(CCc2ccccc2)C(=O)c3oc4ccccc4c3	7	CRA-005116	None	None	Celera	Celera	0	20090909	03977CL	0.818	0.817	1	compound	C07	1.04	-3.97	1565392128
279835		[O-][N+](=O)CC(=O)[C@H](CCc1ccccc1)NC(=O)[C@H](Cc2ccc3ccccc3c2)NC(=O)C4CCNCC4	7	CRA-006810	None	None	Celera	Celera	0	20090909	03977CL	0.818	0.817	1	compound	C08	0.993	0.744	1494640000
279757		CC[C@@H](C)[C@H](NC(=O)OCc1ccccc1)C(=O)N[C@@H](CCc2ccccc2)C(=O)CO	7	CRA-005774	None	None	Celera	Celera	0	20090909	03977CL	0.818	0.817	1	compound	C09	0.95	5.05	1430006784
279836		CC(C)C[C@H](NC(=O)OCc1ccccc1)C(=O)N[C@@H](CCc2ccccc2)C(=O)CN(Cc3ccccc3)C(=O)OCc4ccccc4	7	CRA-006912	None	None	Celera	Celera	0	20090909	03977CL	0.818	0.817	1	compound	C10	0.993	0.744	1494640000
279758		CCCC[C@H](NC(=O)[C@H](CC(C)C)NC(=O)[C@H](CC(C)C)NC(=O)OCc1ccccc1)C(=O)CO	7	CRA-005834	None	None	Celera	Celera	0	20090909	03977CL	0.818	0.817	1	compound	C11	0.978	2.22	1472456064
279837		CC[C@H](C)[C@H](NC(=O)c1cccc(O)c1)C(=O)N[C@@H](CCc2ccccc2)C(=O)CO	7	CRA-007027	None	None	Celera	Celera	0	20090909	03977CL	0.818	0.817	1	compound	C12	0.936	6.4	1409687040
279759		CCC(C)C(NC(=O)OCc1ccccc1)C(=O)NC(CCCCNC(=O)OCc2ccccc2)C(=O)CO	7	CRA-005938	None	None	Celera	Celera	0	20090909	03977CL	0.818	0.817	1	compound	C13	0.95	5.05	1430006784
279838		CCC(C)[C@H](NC(=O)c1cccc(CN)c1)C(=O)N[C@@H](CCc2ccccc2)C(=O)CNS(=O)(=O)c3ccc4oc5ccccc5c4c3	7	CRA-007183	None	None	Celera	Celera	0	20090909	03977CL	0.818	0.817	1	compound	C14	0.923	7.72	1389936640
279760		CCC(C)C(NC(=O)OCc1ccccc1)C(=O)N[C@@H](CCc2ccccc2)C(=O)C[N+](=O)[O-]	7	CRA-006000	None	None	Celera	Celera	0	20090909	03977CL	0.818	0.817	1	compound	C15	0.978	2.22	1472456064
279839		COC(=O)[C@@H](CC(C)C)NC(=O)[C@@H]1CCCN1C#N	7	CRA-007319	None	None	Celera	Celera	0	20090909	03977CL	0.818	0.817	1	compound	C16	0.964	3.66	1450920960
279761		CC[C@H](C)[C@H](NC(=O)CCc1ccccc1)C(=O)N[C@@H](CCc2ccccc2)C(=O)CO	7	CRA-006232	None	None	Celera	Celera	0	20090909	03977CL	0.818	0.817	1	compound	C17	0.964	3.66	1450920960
279840		CC(C)C[C@H](NC(=O)[C@H]1CCCN1C#N)C(=O)OCc2ccccc2	7	CRA-007411	None	None	Celera	Celera	0	20090909	03977CL	0.818	0.817	1	compound	C18	0.993	0.744	1494640000
279762		CC[C@@H](C)[C@H](NC(=O)Cc1c[nH]c2ccccc12)C(=O)N[C@@H](CCc3ccccc3)C(=O)CO	7	CRA-006354	None	None	Celera	Celera	0	20090909	03977CL	0.818	0.817	1	compound	C19	0.964	3.66	1450920960
279841		CC(C)C[C@@H](CS(=O)(=O)N[C@@H](CCc1ccccc1)C(=O)COc2ccccc2)NC(=O)OCc3ccccc3	7	CRA-007796	None	None	Celera	Celera	0	20090909	03977CL	0.818	0.817	1	compound	C20	0.993	0.744	1494640000
279763		CC[C@@H](C)[C@H](NC(=O)c1ccccc1)C(=O)N[C@@H](CCc2ccccc2)C(=O)COCc3ccccc3	7	CRA-006449	None	None	Celera	Celera	0	20090909	03977CL	0.818	0.817	1	compound	C21	1.02	-2.35	1541075456
279842		CC(C)C[C@@H](CN1CC[C@H](C1)NC(=O)[C@H](CC(C)C)NC(=O)OCc2ccccc2)NC(=O)OCc3ccccc3	7	CRA-008633	None	None	Celera	Celera	0	20090909	03977CL	0.818	0.817	1	compound	C22	1.01	-0.778	1517502464
279911		COc1ccc(NS(=O)(=O)C[C@H](CCc2ccccc2)NC(=O)[C@H](CC(C)C)NC(=O)c3ccc4[nH]ccc4c3)cc1	7	CRA-009175	None	None	Celera	Celera	0	20090909	03977CL	0.818	0.817	1	compound	D03	0.95	5.05	1430006784
279991		CC(C)C[C@H](NC(=O)c1ccc(OCc2cccnc2)cc1)C(=O)NCC#N	7	CRA-011431	None	None	Celera	Celera	0	20090909	03977CL	0.818	0.817	1	compound	D04	0.923	7.72	1389936640
279912		CC(C)CC(NC(=O)NCc1ccncc1)C(=O)NCC#N	7	CRA-009633	None	None	Celera	Celera	0	20090909	03977CL	0.818	0.817	1	compound	D05	0.993	0.744	1494640000
279992		COC(=O)CCC(=O)Nc1cccc(c1)C(=O)N[C@@H](CC(C)C)C(=O)NCC#N	7	CRA-011470	None	None	Celera	Celera	0	20090909	03977CL	0.818	0.817	1	compound	D06	0.936	6.4	1409687040
279913		CC(C)CC(NC(=O)c1ccc(F)cc1)C(=O)NCC#N	7	CRA-009805	None	None	Celera	Celera	0	20090909	03977CL	0.818	0.817	1	compound	D07	0.978	2.22	1472456064
279993		CC(C)C[C@H](NC(=O)c1ccc(NC(=O)OCc2ccccn2)cc1)C(=O)NCC#N	7	CRA-011543	None	None	Celera	Celera	0	20090909	03977CL	0.818	0.817	1	compound	D08	0.993	0.744	1494640000
279914		CC(C)CC(NC(=O)\C=C\c1cccnc1)C(=O)NCC#N	7	CRA-009955	None	None	Celera	Celera	0	20090909	03977CL	0.818	0.817	1	compound	D09	0.95	5.05	1430006784
279994		CC(C)C[C@H](NC(=O)c1ccc(cc1)c2csc(Nc3ccncc3)n2)C(=O)NCCN(CC(C)C)CC(C)C	7	CRA-011610	None	None	Celera	Celera	0	20090909	03977CL	0.818	0.817	1	compound	D10	1.02	-2.35	1541075456
279915		CC(C)C[C@H](NC(=O)c1ccc(nc1)N(C)C)C(=O)NCC#N	7	CRA-010141	None	None	Celera	Celera	0	20090909	03977CL	0.818	0.817	1	compound	D11	0.978	2.22	1472456064
279995		CC(C)CC(NC(=O)c1ccc(NC(=O)NCc2cccnc2)cc1)C(=O)NCC#N	7	CRA-011639	None	None	Celera	Celera	0	20090909	03977CL	0.818	0.817	1	compound	D12	0.964	3.66	1450920960
279916		CC(C)C[C@H](NC(=O)c1ccnc(c1)N2CCCCC2)C(=O)NCC#N	7	CRA-010362	None	None	Celera	Celera	0	20090909	03977CL	0.818	0.817	1	compound	D13	1.02	-2.35	1541075456
279996		CC(C)C[C@H](OC(=O)N[C@@H]1C[C@H]1c2ccccc2)C(=O)NCC#N	7	CRA-011684	None	None	Celera	Celera	0	20090909	03977CL	0.818	0.817	1	compound	D14	0.964	3.66	1450920960
279917		CC(C)C[C@H](NC(=O)c1cccc(c1)c2csc(N=C(N)N)n2)C(=O)NCC#N	7	CRA-010593	None	None	Celera	Celera	0	20090909	03977CL	0.818	0.817	1	compound	D15	1.02	-2.35	1541075456
279997		CC(C)CC(NC(=O)c1cccc(NC(=O)N2CCN(Cc3ccccc3)CC2)c1)C(=O)NCC#N	7	CRA-011787	None	None	Celera	Celera	0	20090909	03977CL	0.818	0.817	1	compound	D16	0.923	7.72	1389936640
279918		CC(C)C[C@H](NC(=O)c1ccc(cc1)c2csc(Nc3ccccn3)n2)C(=O)NCC#N	7	CRA-011009	None	None	Celera	Celera	0	20090909	03977CL	0.818	0.817	1	compound	D17	1.02	-2.35	1541075456
279998		CC(=C)C[C@H](NC(=O)c1ccc(F)cc1)C(=O)NCC#N	7	CRA-011883	None	None	Celera	Celera	0	20090909	03977CL	0.818	0.817	1	compound	D18	0.978	2.22	1472456064
279919		CC(C)C[C@H](NC(=O)c1ccc(NC(=O)Cc2cccnc2)cc1)C(=O)NCC#N	7	CRA-011133	None	None	Celera	Celera	0	20090909	03977CL	0.818	0.817	1	compound	D19	1.01	-0.778	1517502464
279999		CC(C)C[C@H](NC(=O)c1ccc(cc1)c2csc(n2)c3cccnc3)C(=O)N[C@@H]4CCN(Cc5ccccc5)C4	7	CRA-011964	None	None	Celera	Celera	0	20090909	03977CL	0.818	0.817	1	compound	D20	0.95	5.05	1430006784
279920		COc1ccc(cc1)C(=O)N[C@@H](Cc2ccc(cc2)[N+](=O)[O-])C(=O)NCC#N	7	CRA-011319	None	None	Celera	Celera	0	20090909	03977CL	0.818	0.817	1	compound	D21	1.06	-5.64	1590488576
280000		CC(C)C[C@H](NC(=O)c1ccccc1c2ccc(cc2)C(F)(F)F)C(=O)NCC(=O)NC(C)(C)C	7	CRA-012033	None	None	Celera	Celera	0	20090909	03977CL	0.818	0.817	1	compound	D22	0.772	22.9	1162011392
198047		CN1CCN(CC1)C(=O)N[C@@H](Cc2ccccc2)C(=O)N[C@@H](CCc3ccccc3)\C=C\S(=O)(=O)c4ccccc4	8	CRA-003316	None	None	Celera	Celera	0	20090909	03977CL	0.818	0.817	1	compound	E03	1.02	-2.35	1541075456
279843		CCCC[C@H](NC(=O)[C@@H](NC(=O)c1ccc(CNC(=O)OC(C)(C)C)cc1)[C@H](C)CC)C(=O)CO	7	CRA-006628	None	None	Celera	Celera	0	20090909	03977CL	0.818	0.817	1	compound	E04	0.965	3.48	1453578496
279764		CC(C)C[C@H](NC(=O)C1CCNCC1)C(=C)N[C@@H](CCc2ccccc2)C(=O)CCS(=O)(=O)c3ccc4ccccc4c3	7	CRA-004006	None	None	Celera	Celera	0	20090909	03977CL	0.818	0.817	1	compound	E05	0.993	0.744	1494640000
279844		CCCC[C@H](NC(=O)[C@H](Cc1ccc2ccccc2c1)NC(=O)c3ccc(CN)cc3)C(=O)CO	7	CRA-006756	None	None	Celera	Celera	0	20090909	03977CL	0.818	0.817	1	compound	E06	1.01	-0.778	1517502464
279765		CC(C)C[C@H](NC(=O)OCc1ccccc1)C(=O)N[C@@H](CCc2ccccc2)C(=O)c3occc3	7	CRA-005249	None	None	Celera	Celera	0	20090909	03977CL	0.818	0.817	1	compound	E07	1.01	-0.778	1517502464
279845		CC[C@H](C)[C@H](NC(=O)c1cccc(CN)c1)C(=O)N[C@@H](CCc2ccccc2)CNS(=O)(=O)c3ccc4oc5ccccc5c4c3	7	CRA-006818	None	None	Celera	Celera	0	20090909	03977CL	0.818	0.817	1	compound	E08	0.898	10.2	1352050816
279766		CC(C)C[C@H](NC(=O)C1CCNCC1)C(=O)N[C@@H](CCc2ccccc2)C(=O)CO	7	CRA-005781	None	None	Celera	Celera	0	20090909	03977CL	0.818	0.817	1	compound	E09	1.06	-5.64	1590488576
279846		CC[C@H](C)C(NC(=O)C1CCNCC1)C(=O)NC(CCc2ccccc2)C(=O)CO	13	CRA-006915	None	None	Celera	Celera	0	20090909	03977CL	0.818	0.817	1	compound	E10	0.964	3.66	1450920960
279767		CC(C)C[C@H](NC(=O)OCc1ccccc1)C(=O)N(C)CC#N	7	CRA-005867	None	None	Celera	Celera	0	20090909	03977CL	0.818	0.817	1	compound	E11	1.04	-3.97	1565392128
279847		O=C(N[C@@H](Cc1ccc2ccccc2c1)C(=O)N[C@@H](CCc3ccccc3)CNS(=O)(=O)c4ccc5oc6ccccc6c5c4)OCc7ccccc7	7	CRA-007029	None	None	Celera	Celera	0	20090909	03977CL	0.818	0.817	1	compound	E12	0.993	0.744	1494640000
279768		CCCCC(NC(=O)C(NC(=O)OCc1ccccc1)C(C)CC)C(=O)C[N+](=O)[O-]	7	CRA-005939	None	None	Celera	Celera	0	20090909	03977CL	0.818	0.817	1	compound	E13	0.993	0.744	1494640000
279848		CC(C)C[C@H](NC(=O)OCc1ccccc1)C(=O)NNC(=O)c2csc(n2)[C@H](CC(C)C)NC(=O)OCc3ccccc3	7	CRA-007222	None	None	Celera	Celera	0	20090909	03977CL	0.818	0.817	1	compound	E14	0.993	0.744	1494640000
279769		CCCC[C@H](NC(=O)[C@@H](NC(=O)OCc1ccccc1)[C@@H](C)CC)C(=O)CO	7	CRA-006011	None	None	Celera	Celera	0	20090909	03977CL	0.818	0.817	1	compound	E15	0.978	2.22	1472456064
279849		COC(=O)[C@@H](CC(C)C)NC(=O)[C@H]1CCCN1C#N	7	CRA-007320	None	None	Celera	Celera	0	20090909	03977CL	0.818	0.817	1	compound	E16	0.993	0.744	1494640000
279770		CC[C@@H](C)[C@H](NC(=O)OCc1ccccc1)C(=O)N[C@@H](CCc2ccccc2)C(=O)c3oc4ccccc4n3	7	CRA-006290	None	None	Celera	Celera	0	20090909	03977CL	0.818	0.817	1	compound	E17	0.936	6.4	1409687040
279850		COC(=O)[C@H](Cc1ccccc1)NC(=O)[C@@H]2CCCN2C#N	7	CRA-007412	None	None	Celera	Celera	0	20090909	03977CL	0.818	0.817	1	compound	E18	0.936	6.4	1409687040
279771		CC[C@@H](C)[C@H](NC(=O)CC(c1ccccc1)c2ccccc2)C(=O)N[C@@H](CCc3ccccc3)C(=O)CO	7	CRA-006355	None	None	Celera	Celera	0	20090909	03977CL	0.818	0.817	1	compound	E19	0.95	5.05	1430006784
279851		CC(C)C[C@H](NC(=O)OCc1ccccc1)C(=O)N[C@@H](CCc2ccccc2)\C=C\[N+](=O)[O-]	7	CRA-007887	None	None	Celera	Celera	0	20090909	03977CL	0.818	0.817	1	compound	E20	0.993	0.744	1494640000
279772		CC[C@@H](C)[C@H](NC(=O)c1ccccc1)C(=O)N[C@@H](CCc2ccccc2)C(=O)CO	7	CRA-006450	None	None	Celera	Celera	0	20090909	03977CL	0.818	0.817	1	compound	E21	0.936	6.4	1409687040
279852		CCCC[C@H](NS(=O)(=O)c1ccccc1)C(=O)NCC#N	7	CRA-008705	None	None	Celera	Celera	0	20090909	03977CL	0.818	0.817	1	compound	E22	1.04	-3.97	1565392128
279921		CC(C)CC(NC(=O)c1ccc2[nH]cnc2c1)C(=O)NCC#N	7	CRA-009467	None	None	Celera	Celera	0	20090909	03977CL	0.818	0.817	1	compound	F03	0.91	9	1370731904
280001		COC(=O)[C@@H]1CCCN1C(=O)[C@H](CC(C)C)NC(=O)\C=C\S(=O)(=O)c2ccccc2	7	CRA-011436	None	None	Celera	Celera	0	20090909	03977CL	0.818	0.817	1	compound	F04	0.898	10.2	1352050816
279922		CC(C)CC(NC(=O)N1CCN(C)CC1)C(=O)NCC#N	7	CRA-009634	None	None	Celera	Celera	0	20090909	03977CL	0.818	0.817	1	compound	F05	0.978	2.22	1472456064
280002		CC(C)C[C@H](NC(=O)c1ccc(s1)c2ccccn2)C(=O)NCC#N	7	CRA-011472	None	None	Celera	Celera	0	20090909	03977CL	0.818	0.817	1	compound	F06	0.95	5.05	1430006784
279923		CC(C)CC(NC(=O)c1ccc(O)cc1)C(=O)NCC#N	7	CRA-009806	None	None	Celera	Celera	0	20090909	03977CL	0.818	0.817	1	compound	F07	0.978	2.22	1472456064
280003		CC(C)C[C@H](NC(=O)c1ccc(Oc2cccnc2)cc1)C(=O)NCC#N	7	CRA-011546	None	None	Celera	Celera	0	20090909	03977CL	0.818	0.817	1	compound	F08	0.964	3.66	1450920960
279924		CC(C)CC(NC(=O)\C=C\c1c[nH]cn1)C(=O)NCC#N	7	CRA-009957	None	None	Celera	Celera	0	20090909	03977CL	0.818	0.817	1	compound	F09	0.993	0.744	1494640000
280004		O=C(NCC#N)[C@H](Cc1ccc2ccccc2c1)NC(=O)c3ccc(cc3)c4csc(Nc5ccncc5)n4	7	CRA-011612	None	None	Celera	Celera	0	20090909	03977CL	0.818	0.817	1	compound	F10	0.978	2.22	1472456064
279925		CC(C)C[C@H](NC(=O)c1ccc(nc1)N2CCN(C)CC2)C(=O)NCC#N	7	CRA-010142	None	None	Celera	Celera	0	20090909	03977CL	0.818	0.817	1	compound	F11	1.02	-2.35	1541075456
280005		CC(C)CC(NC(=O)c1ccc(NC(=O)Nc2nc[nH]n2)cc1)C(=O)NCC#N	7	CRA-011640	None	None	Celera	Celera	0	20090909	03977CL	0.818	0.817	1	compound	F12	1.04	-3.97	1565392128
279926		CC(C)C[C@H](NC(=O)c1ccnc(c1)N2CCN(C)CC2)C(=O)NCC#N	7	CRA-010365	None	None	Celera	Celera	0	20090909	03977CL	0.818	0.817	1	compound	F13	0.978	2.22	1472456064
280006		CC(C)CC(NC(=O)c1ccc(NC(=O)Nc2nncs2)cc1)C(=O)NCC#N	7	CRA-011686	None	None	Celera	Celera	0	20090909	03977CL	0.818	0.817	1	compound	F14	1.06	-5.64	1590488576
279927		CC(C)C[C@H](NC(=O)c1cccc(CN2CCN(C)CC2)c1)C(=O)NCC#N	7	CRA-010638	None	None	Celera	Celera	0	20090909	03977CL	0.818	0.817	1	compound	F15	1.04	-3.97	1565392128
280007		CC(C)CC(NC(=O)c1cccc(NC(=O)NC2CCN(Cc3ccccc3)CC2)c1)C(=O)NCC#N	7	CRA-011788	None	None	Celera	Celera	0	20090909	03977CL	0.818	0.817	1	compound	F16	0.964	3.66	1450920960
279928		CC(C)C[C@H](NC(=O)c1cccc(c1)c2csc(N=C(N)N)n2)C(=O)N[C@@H](CCCN=C(N)N)C(=O)O	7	CRA-011023	None	None	Celera	Celera	0	20090909	03977CL	0.818	0.817	1	compound	F17	1.09	-9.15	1643175680
280008		CC(C)C[C@H](NC(=O)c1oc(cc1)c2cccc(c2)C(F)(F)F)C(=O)NCC#N	7	CRA-011906	None	None	Celera	Celera	0	20090909	03977CL	0.818	0.817	1	compound	F18	0.95	5.05	1430006784
279929		CC(C)C[C@H](NC(=O)\C=C\S(=O)(=O)c1ccccc1)C(=O)N2CCC[C@H]2C(=O)O	7	CRA-011138	None	None	Celera	Celera	0	20090909	03977CL	0.818	0.817	1	compound	F19	0.95	5.05	1430006784
280009		CC(C)C[C@H](NC(=O)c1cc(O)c2ccccc2n1)C(=O)NCC#N	7	CRA-012015	None	None	Celera	Celera	0	20090909	03977CL	0.818	0.817	1	compound	F20	0.994	0.556	1497460096
279930		CC(C)CC(NC(=O)c1ccc(NC(=O)Nc2ccc(cc2)C(=O)NC(CC(C)C)C(=O)NCC#N)cc1)C(=O)NCC#N	7	CRA-011322	None	None	Celera	Celera	0	20090909	03977CL	0.818	0.817	1	compound	F21	0.993	0.744	1494640000
280010		CC(C)C[C@H](NC(=O)c1ccccc1c2ccc(cc2)C(F)(F)F)C(=O)NCC#N	7	CRA-012056	None	None	Celera	Celera	0	20090909	03977CL	0.818	0.817	1	compound	F22	0.83	17	1249848448
279773		CC(C)C[C@H](NS(=O)(=O)c1cccc2ccccc12)C(=O)N[C@@H](CCc3ccccc3)CS(=O)(=O)c4ccc5ccccc5c4	7	CRA-003600	None	None	Celera	Celera	0	20090909	03977CL	0.818	0.817	1	compound	G03	1.06	-5.64	1590488576
279853		CCCC[C@H](NC(=O)[C@@H](NC(=O)c1ccc(CN)cc1)[C@H](C)CC)C(=O)CO	7	CRA-006629	None	None	Celera	Celera	0	20090909	03977CL	0.818	0.817	1	compound	G04	1.06	-5.64	1590488576
279774		CC(C)CC(NC(=O)C1CCNCC1)C(=O)NC(CCc2ccccc2)CCS(=O)(=O)c3ccc4ccccc4c3	7	CRA-004025	None	None	Celera	Celera	0	20090909	03977CL	0.818	0.817	1	compound	G05	1.06	-5.64	1590488576
279854		CCCC[C@H](NC(=O)[C@H](Cc1ccc2ccccc2c1)NC(=O)c3cccc(CN)c3)C(=O)COCc4ccccc4	7	CRA-006758	None	None	Celera	Celera	0	20090909	03977CL	0.818	0.817	1	compound	G06	1.04	-3.97	1565392128
279775		CC(C)CC(NC(=O)OCc1ccccc1)C(=O)NC(CCc2ccccc2)C3OCCO3	7	CRA-005371	None	None	Celera	Celera	0	20090909	03977CL	0.818	0.817	1	compound	G07	1.04	-3.97	1565392128
279855		CC[C@H](C)C(NC(=O)C1CCN(CC1)C(=O)OC(C)(C)C)C(=O)NC(CCc2ccccc2)C(=O)CO	13	CRA-006819	None	None	Celera	Celera	0	20090909	03977CL	0.818	0.817	1	compound	G08	1.04	-3.97	1565392128
279776		CC(C)CC(NC(=O)OCc1ccccc1)C(=O)NC(CCc2ccccc2)C(=O)C3=NCC(O3)c4ccccc4	7	CRA-005819	None	None	Celera	Celera	0	20090909	03977CL	0.818	0.817	1	compound	G09	1.07	-7.36	1616402816
279846		CC[C@H](C)C(NC(=O)C1CCNCC1)C(=O)NC(CCc2ccccc2)C(=O)CO	14	CRA-006916	None	None	Celera	Celera	0	20090909	03977CL	0.818	0.817	1	compound	G10	1.06	-5.64	1590488576
279777		CCCCC(NC(=O)C(CCCC)NC(=O)OCc1ccccc1)C(=O)CO	7	CRA-005879	None	None	Celera	Celera	0	20090909	03977CL	0.818	0.817	1	compound	G11	1.07	-7.36	1616402816
279856		CC[C@H](C)[C@H](NC(=O)OCc1ccccc1)C(=O)Nc2cccc(NS(=O)(=O)c3ccc4c(oc5ccccc45)c3)c2	7	CRA-007058	None	None	Celera	Celera	0	20090909	03977CL	0.818	0.817	1	compound	G12	1.13	-12.9	1699472896
279778		[O-][N+](=O)CC(=O)[C@H](CCc1ccccc1)NC(=O)[C@H](Cc2ccc3ccccc3c2)NC(=O)NCc4ccccc4	7	CRA-005940	None	None	Celera	Celera	0	20090909	03977CL	0.818	0.817	1	compound	G13	1.02	-2.35	1541075456
279857		CC(C)C[C@H](NC(=O)OCc1ccccc1)C(=O)N[C@@H](Cc2ccccc2)C(=O)C[N+](=O)[O-]	7	CRA-007235	None	None	Celera	Celera	0	20090909	03977CL	0.818	0.817	1	compound	G14	0.993	0.744	1494640000
279779		Cc1ccc(C)c(F)c1F	7	CRA-006108	None	None	Celera	Celera	0	20090909	03977CL	0.818	0.817	1	compound	G15	1.01	-0.778	1517502464
279858		[O-][N+](=O)CC(=O)[C@H](Cc1ccccc1)NC(=O)[C@H](Cc2ccc3ccccc3c2)NC(=O)OCc4ccccc4	7	CRA-007341	None	None	Celera	Celera	0	20090909	03977CL	0.818	0.817	1	compound	G16	1.06	-5.85	1593682304
279780		CC(C)C[C@H](NC(=O)OCc1ccccc1)C(=O)N[C@@H](CCc2ccccc2)C(=O)c3oc4ccc(Cl)cc4n3	7	CRA-006291	None	None	Celera	Celera	0	20090909	03977CL	0.818	0.817	1	compound	G17	1.06	-5.64	1590488576
279859		CC(C)C[C@H](NC(=O)c1cccc(CN)c1)C(=O)NNC(=O)c2csc(n2)[C@H](CC(C)C)NC(=O)OCc3ccccc3	7	CRA-007432	None	None	Celera	Celera	0	20090909	03977CL	0.818	0.817	1	compound	G18	0.993	0.744	1494640000
279781		CC[C@@H](C)[C@H](NC(=O)c1cccc2ccccc12)C(=O)N[C@@H](CCc3ccccc3)C(=O)CO	7	CRA-006356	None	None	Celera	Celera	0	20090909	03977CL	0.818	0.817	1	compound	G19	1.04	-3.97	1565392128
279860		CC(C)C[C@H](NC(=O)c1cccnc1)C(=O)N[C@@H](CCc2ccccc2)C(=O)c3oc(cn3)c4ccccc4	7	CRA-007951	None	None	Celera	Celera	0	20090909	03977CL	0.818	0.817	1	compound	G20	0.993	0.744	1494640000
279782		CC(C)C[C@H](NC(=O)c1ccc(CNC(=O)OC(C)(C)C)cc1)C(=O)N[C@@H](CCc2ccccc2)C(=O)COCc3ccccc3	7	CRA-006451	None	None	Celera	Celera	0	20090909	03977CL	0.818	0.817	1	compound	G21	1.04	-3.97	1565392128
279861		CC(C)C[C@@H](NC(=O)c1cccc(NS(=O)(=O)c2ccc3oc4ccccc4c3c2)c1)C(=O)OCc5ccccc5	7	CRA-008785	None	None	Celera	Celera	0	20090909	03977CL	0.818	0.817	1	compound	G22	1.04	-3.97	1565392128
279931		CC(C)CC(NC(=O)c1cnccn1)C(=O)NCC#N	7	CRA-009468	None	None	Celera	Celera	0	20090909	03977CL	0.818	0.817	1	compound	H03	1.06	-5.64	1590488576
280011		CC(C)C[C@H](NC(=O)c1cccc(c1)[N+](=O)[O-])C(=O)NCC#N	7	CRA-011449	None	None	Celera	Celera	0	20090909	03977CL	0.818	0.817	1	compound	H04	1.02	-2.35	1541075456
279932		CC(C)CC(NC(=O)Nc1cccnc1)C(=O)NCC#N	7	CRA-009635	None	None	Celera	Celera	0	20090909	03977CL	0.818	0.817	1	compound	H05	1.09	-9.15	1643175680
280012		CC(C)CC(NC(=O)c1cccc(NC(=O)Nc2cccc(c2)C(=O)NC(CC(C)C)C(=O)NCC#N)c1)C(=O)NCC#N	7	CRA-011483	None	None	Celera	Celera	0	20090909	03977CL	0.818	0.817	1	compound	H06	1.11	-11	1670850048
279933		CC(C)CC(NC(=O)c1cccc(O)c1)C(=O)NCC#N	7	CRA-009807	None	None	Celera	Celera	0	20090909	03977CL	0.818	0.817	1	compound	H07	0.993	0.744	1494640000
280013		CC(C)C[C@H](NC(=O)c1ccc(NC(=O)OCCc2ccccn2)cc1)C(=O)NCC#N	7	CRA-011551	None	None	Celera	Celera	0	20090909	03977CL	0.818	0.817	1	compound	H08	1.07	-7.36	1616402816
279934		CCN(CC)c1ccc(cc1)C(=O)NC(CCC(C)C)C(=O)NCC#N	7	CRA-010034	None	None	Celera	Celera	0	20090909	03977CL	0.818	0.817	1	compound	H09	1.06	-5.64	1590488576
280014		COc1ccc(cc1)S(=O)(=O)N[C@@H](Cc2ccc3ccccc3c2)C(=O)NCC#N	7	CRA-011614	None	None	Celera	Celera	0	20090909	03977CL	0.818	0.817	1	compound	H10	1.07	-7.36	1616402816
279935		CC(C)C[C@H](NC(=O)c1ccnc(c1)N2CCCC2)C(=O)NCC#N	7	CRA-010143	None	None	Celera	Celera	0	20090909	03977CL	0.818	0.817	1	compound	H11	1.02	-2.35	1541075456
280015		CC(C)CC(NC(=O)c1ccc(NC(=O)N2CCN(CC2)c3ncccn3)cc1)C(=O)NCC#N	7	CRA-011641	None	None	Celera	Celera	0	20090909	03977CL	0.818	0.817	1	compound	H12	1.07	-7.36	1616402816
279936		CC(C)C(NC(=O)c1ccc(cc1)c2csc(N=C(N)N)n2)C(=O)NCC#N	7	CRA-010380	None	None	Celera	Celera	0	20090909	03977CL	0.818	0.817	1	compound	H13	1.01	-0.778	1517502464
280016		CC(C)CC(NC(=O)c1ccc(NC(=O)Nc2nccs2)cc1)C(=O)NCC#N	7	CRA-011687	None	None	Celera	Celera	0	20090909	03977CL	0.818	0.817	1	compound	H14	1.06	-5.64	1590488576
279937		CC(C)COC(=O)N[C@@H](CC(C)C)C(=O)NCC#N	7	CRA-010737	None	None	Celera	Celera	0	20090909	03977CL	0.818	0.817	1	compound	H15	1.02	-2.35	1541075456
280017		CC(C)CC(NC(=O)c1cccc(NC(=O)NCc2ccccn2)c1)C(=O)NCC#N	7	CRA-011790	None	None	Celera	Celera	0	20090909	03977CL	0.818	0.817	1	compound	H16	1.02	-2.35	1541075456
279938		CC(C)C[C@H](NC(=O)c1cccc(c1)S(=O)(=O)N2CCN(C)CC2)C(=O)NCC#N	7	CRA-011031	None	None	Celera	Celera	0	20090909	03977CL	0.818	0.817	1	compound	H17	0.964	3.66	1450920960
280018		CC(C)C[C@H](NC(=O)c1cccc(Oc2ccccc2)c1)C(=O)NCC#N	7	CRA-011907	None	None	Celera	Celera	0	20090909	03977CL	0.818	0.817	1	compound	H18	1.07	-7.36	1616402816
279939		CC(C)C[C@H](NC(=O)c1ccc(NC(=O)NCc2ccncc2)cc1)C(=O)NCC#N	7	CRA-011215	None	None	Celera	Celera	0	20090909	03977CL	0.818	0.817	1	compound	H19	1.02	-2.35	1541075456
280019		CC(C)C[C@H](NC(=O)c1cccc(O)n1)C(=O)NCC#N	7	CRA-012019	None	None	Celera	Celera	0	20090909	03977CL	0.818	0.817	1	compound	H20	1.01	-0.778	1517502464
279940		CC(C)CC(C(=O)NCC#N)c1ccc(NC(=O)Nc2ccncc2)cc1	7	CRA-011366	None	None	Celera	Celera	0	20090909	03977CL	0.818	0.817	1	compound	H21	0.978	2.22	1472456064
280020		CC(C)C[C@H](NC(=O)c1ccc(NC(=O)OC[C@H]2CCCN2C)cc1)C(=O)NCC#N	7	CRA-012074	None	None	Celera	Celera	0	20090909	03977CL	0.818	0.817	1	compound	H22	0.841	16	1265795584
279783		Oc1c(I)cc(CC(NC(=O)N2CCOCC2)C(=O)N3CCN(CC3)S(=O)(=O)c4ccccc4)cc1I	7	CRA-003658	None	None	Celera	Celera	0	20090909	03977CL	0.818	0.817	1	compound	I03	1.02	-2.35	1541075456
279862		CC(C)C[C@H](NC(=O)C1CCNCC1)C(=O)NC2CCCN/C/2=C\[N+](=O)[O-]	7	CRA-006633	None	None	Celera	Celera	0	20090909	03977CL	0.818	0.817	1	compound	I04	0.978	2.22	1472456064
279784		CC(C)C[C@H](NC(=O)N1CCN(C)CC1)C(=O)N[C@@H](CCc2ccccc2)C(=O)COc3ccccc3	7	CRA-004420	None	None	Celera	Celera	0	20090909	03977CL	0.818	0.817	1	compound	I05	1.01	-0.778	1517502464
279863		CCCC[C@H](NC(=O)OCc1ccccc1)C(=O)NCC#N	7	CRA-006759	None	None	Celera	Celera	0	20090909	03977CL	0.818	0.817	1	compound	I06	1.11	-11	1670850048
279785		COC(OC)C(CCc1ccccc1)NC(=O)C(CC(C)C)NC(=O)OCc2ccccc2	7	CRA-005388	None	None	Celera	Celera	0	20090909	03977CL	0.818	0.817	1	compound	I07	1.06	-5.64	1590488576
279855		CC[C@H](C)C(NC(=O)C1CCN(CC1)C(=O)OC(C)(C)C)C(=O)NC(CCc2ccccc2)C(=O)CO	14	CRA-006820	None	None	Celera	Celera	0	20090909	03977CL	0.818	0.817	1	compound	I08	1.06	-5.64	1590488576
279786		CC(C)CC(NC(=O)OCc1ccccc1)C(=O)NC(CCc2ccccc2)C(=O)C3=N[C@@H](C)[C@@H](O3)c4ccccc4	7	CRA-005821	None	None	Celera	Celera	0	20090909	03977CL	0.818	0.817	1	compound	I09	1.06	-5.64	1590488576
279864		CC[C@@H](C)[C@H](NC(=O)c1cccc(NC(=O)N)c1)C(=O)N[C@@H](CCc2ccccc2)C(=O)CO	7	CRA-006926	None	None	Celera	Celera	0	20090909	03977CL	0.818	0.817	1	compound	I10	1.03	-2.55	1544073472
279787		CCCCC(NC(=O)OCc1ccccc1)C(=O)NC(Cc2ccc(OC)cc2)C(=O)CO	7	CRA-005881	None	None	Celera	Celera	0	20090909	03977CL	0.818	0.817	1	compound	I11	1.02	-2.35	1541075456
279865		CC(C)C[C@H](NC(=O)OCc1ccccc1)c2nc(cs2)C(=O)NNC(=O)[C@H](Cc3ccc4ccccc4c3)NC(=O)OCc5ccccc5	7	CRA-007090	None	None	Celera	Celera	0	20090909	03977CL	0.818	0.817	1	compound	I12	1.06	-5.64	1590488576
279788		NC(=O)CC[C@H](NC(=O)OCc1ccccc1)C(=O)N[C@H](CCc2ccccc2)C(=O)CO	7	CRA-005945	None	None	Celera	Celera	0	20090909	03977CL	0.818	0.817	1	compound	I13	1.04	-3.97	1565392128
279866		CC(C)C[C@H](NC(=O)OCc1ccccc1)C(=O)N[C@@H](Cc2c[nH]c3ccccc23)C(=O)C[N+](=O)[O-]	7	CRA-007243	None	None	Celera	Celera	0	20090909	03977CL	0.818	0.817	1	compound	I14	1.11	-11	1670850048
279789		OCC(=O)[C@H](CCCCNC(=O)OCc1ccccc1)NC(=O)[C@H](Cc2ccc3ccccc3c2)NC(=O)C4CCNCC4	7	CRA-006177	None	None	Celera	Celera	0	20090909	03977CL	0.818	0.817	1	compound	I15	1.02	-2.35	1541075456
279867		CCOC(=O)CNC(=O)[C@H](CC(C)C)NC(=O)[C@@H]1CCCN1C#N	7	CRA-007363	None	None	Celera	Celera	0	20090909	03977CL	0.818	0.817	1	compound	I16	1.02	-2.35	1541075456
279790		CC[C@@H](C)[C@H](NC(=O)c1ccc2ccccc2c1)C(=O)N[C@@H](CCc3ccccc3)C(=O)COCc4ccccc4	7	CRA-006304	None	None	Celera	Celera	0	20090909	03977CL	0.818	0.817	1	compound	I17	1.07	-7.36	1616402816
279868		COC(=O)[C@H](C)NC(=O)[C@@H]1CCCN1C#N	7	CRA-007438	None	None	Celera	Celera	0	20090909	03977CL	0.818	0.817	1	compound	I18	0.993	0.744	1494640000
279791		OCC(=O)[C@H](CCc1ccccc1)NC(=O)[C@H](Cc2ccc3ccccc3c2)NC(=O)NCc4ccccc4	7	CRA-006363	None	None	Celera	Celera	0	20090909	03977CL	0.818	0.817	1	compound	I19	1.01	-0.778	1517502464
279869		CC[C@@H](C)[C@@H](CS(=O)(=O)N[C@@H](CCc1ccccc1)C(=O)COc2cccc(OC)c2)NC(=O)OCc3ccccc3	7	CRA-007974	None	None	Celera	Celera	0	20090909	03977CL	0.818	0.817	1	compound	I20	1.07	-7.36	1616402816
279792		CC(C)C[C@H](NC(=O)c1ccc(CN)cc1)C(=O)N[C@@H](CCc2ccccc2)C(=O)COCc3ccccc3	7	CRA-006454	None	None	Celera	Celera	0	20090909	03977CL	0.818	0.817	1	compound	I21	1.04	-3.97	1565392128
279870		COc1ccc2[nH]c(nc2c1)S(=O)(=O)C[C@@H](CCc3ccccc3)NC(=O)[C@H](CC(C)C)NC(=O)OCc4ccccc4	7	CRA-008848	None	None	Celera	Celera	0	20090909	03977CL	0.818	0.817	1	compound	I22	1.06	-5.64	1590488576
279941		CC(C)CC(NC(=O)c1ccc(cc1)N(C)C)C(=O)NCC#N	7	CRA-009469	None	None	Celera	Celera	0	20090909	03977CL	0.818	0.817	1	compound	J03	1.08	-7.58	1619701632
280021		CC(C)C[C@H](N(C)C(=O)c1ccc(cc1)c2csc(n2)c3cccnc3)C(=O)NCC#N	7	CRA-011455	None	None	Celera	Celera	0	20090909	03977CL	0.818	0.817	1	compound	J04	1.07	-7.36	1616402816
279942		CC(C)CC(NC(=O)N(C)C1CCN(Cc2ccccc2)C1)C(=O)NCC#N	7	CRA-009636	None	None	Celera	Celera	0	20090909	03977CL	0.818	0.817	1	compound	J05	1.09	-9.15	1643175680
280022		COc1cccc(c1)C(=O)N[C@@H](CC(C)C)C(=O)NCC#N	7	CRA-011499	None	None	Celera	Celera	0	20090909	03977CL	0.818	0.817	1	compound	J06	1.04	-3.97	1565392128
279943		CC(C)CC(NC(=O)c1ccc(NC(=N)N)cc1)C(=O)NCC#N	7	CRA-009808	None	None	Celera	Celera	0	20090909	03977CL	0.818	0.817	1	compound	J07	0.95	5.05	1430006784
280023		CC(C)C[C@H](NC(=O)c1ccc(cc1)N2CCN(C)CC2)C(=O)NCCN(CC(C)C)CC(C)C	7	CRA-011552	None	None	Celera	Celera	0	20090909	03977CL	0.818	0.817	1	compound	J08	1.09	-9.15	1643175680
279944		CC(C)CC(NC(=O)c1ccc(cc1)N2CCN(C)CC2)C(=O)NCC#N	7	CRA-010036	None	None	Celera	Celera	0	20090909	03977CL	0.818	0.817	1	compound	J09	1.07	-7.36	1616402816
280024		O=C(NCC#N)[C@H](Cc1ccc2ccccc2c1)NC(=O)N3CCOCC3	7	CRA-011616	None	None	Celera	Celera	0	20090909	03977CL	0.818	0.817	1	compound	J10	1.04	-3.97	1565392128
279945		CC(C)C[C@H](NC(=O)c1cccc(c1)c2ncc[nH]2)C(=O)NCC#N	7	CRA-010153	None	None	Celera	Celera	0	20090909	03977CL	0.818	0.817	1	compound	J11	1.06	-5.64	1590488576
280025		CC(C)CC(NC(=O)c1ccc(NC(=O)N(C)C)cc1)C(=O)NCC#N	7	CRA-011642	None	None	Celera	Celera	0	20090909	03977CL	0.818	0.817	1	compound	J12	1.09	-9.15	1643175680
279946		NC(=N)Nc1nc(cs1)c2ccc(cc2)C(=O)NC(Cc3ccccc3)C(=O)NCC#N	7	CRA-010381	None	None	Celera	Celera	0	20090909	03977CL	0.818	0.817	1	compound	J13	1.17	-16.9	1759764480
280026		CC(C)CC(NC(=O)c1ccc(NC(=O)NCc2occc2)cc1)C(=O)NCC#N	7	CRA-011688	None	None	Celera	Celera	0	20090909	03977CL	0.818	0.817	1	compound	J14	1.04	-3.97	1565392128
279947		CC[C@H](C)[C@H](NC(=O)c1ccc(cc1)N(C)C)C(=O)NCC#N	7	CRA-010739	None	None	Celera	Celera	0	20090909	03977CL	0.818	0.817	1	compound	J15	1.11	-11	1670850048
280027		CC(C)CC(NC(=O)c1cccc(NC(=O)NCc2cccnc2)c1)C(=O)NCC#N	7	CRA-011791	None	None	Celera	Celera	0	20090909	03977CL	0.818	0.817	1	compound	J16	1.07	-7.36	1616402816
279948		CC(C)C[C@H](NC(=O)c1ccc(CN2CCN(C)CC2)cc1)C(=O)NCC#N	7	CRA-011033	None	None	Celera	Celera	0	20090909	03977CL	0.818	0.817	1	compound	J17	1.06	-5.64	1590488576
280028		CC(C)C[C@H](NC(=O)c1csc(n1)c2ccccc2[N+](=O)[O-])C(=O)NCC#N	7	CRA-011928	None	None	Celera	Celera	0	20090909	03977CL	0.818	0.817	1	compound	J18	1.11	-11	1670850048
279949		CC(C)C[C@H](NC(=O)c1ccc(cc1)c2csc(N=C(N)N)n2)C(=O)N[C@@H](Cc3cccnc3)C(=O)O	7	CRA-011227	None	None	Celera	Celera	0	20090909	03977CL	0.818	0.817	1	compound	J19	1.06	-5.64	1590488576
280029		CC(C)C[C@H](NC(=O)c1cnc2ccccc2n1)C(=O)NCC#N	7	CRA-012021	None	None	Celera	Celera	0	20090909	03977CL	0.818	0.817	1	compound	J20	1.01	-0.778	1517502464
279950		CC(C)CC(C(=O)NCC#N)c1ccc(NC(=O)NCc2ccncc2)cc1	7	CRA-011367	None	None	Celera	Celera	0	20090909	03977CL	0.818	0.817	1	compound	J21	1.04	-3.97	1565392128
280030		CC(C)C[C@H](OC(=O)Nc1ccc(cc1)c2cnc(s2)c3ccncc3)C(=O)NCC#N	7	CRA-012113	None	None	Celera	Celera	0	20090909	03977CL	0.818	0.817	1	compound	J22	0.82	18.1	1234298240
279793		CC(C)CC(NC(=O)C1CCNCC1)C(=O)N2CCN(CC2)S(=O)(=O)c3ccc4ccccc4c3	7	CRA-003733	None	None	Celera	Celera	0	20090909	03977CL	0.818	0.817	1	compound	K03	1.09	-9.37	1646584576
279871		CC[C@H](C)[C@H](NC(=O)c1cccc(c1)C(=O)N)C(=O)N[C@@H](CCc2ccccc2)C(=O)COCc3ccccc3	7	CRA-006635	None	None	Celera	Celera	0	20090909	03977CL	0.818	0.817	1	compound	K04	1.09	-9.15	1643175680
279794		CC(C)C[C@H](NC(=O)C1CCNCC1)C(=O)N[C@@H](CCc2ccccc2)C(=O)COc3ccccc3	7	CRA-004421	None	None	Celera	Celera	0	20090909	03977CL	0.818	0.817	1	compound	K05	0.98	2.04	1475192832
279872		NCc1cccc(c1)C(=O)N[C@@H](Cc2ccc3ccccc3c2)C(=O)N[C@@H](CCc4ccccc4)C(=O)COc5ccccc5	7	CRA-006794	None	None	Celera	Celera	0	20090909	03977CL	0.818	0.817	1	compound	K06	1.02	-2.35	1541075456
279795		CC(C)C[C@H](NC(=O)OCc1ccccc1)C(=O)NC(CCc2ccccc2)C(=O)C	7	CRA-005486	None	None	Celera	Celera	0	20090909	03977CL	0.818	0.817	1	compound	K07	1.07	-7.36	1616402816
279873		CC[C@@H](C)[C@H](NC(=O)c1cccc(NC(=O)N)c1)C(=O)N[C@@H](CCc2ccccc2)C(=O)COCc3ccccc3	7	CRA-006835	None	None	Celera	Celera	0	20090909	03977CL	0.818	0.817	1	compound	K08	1.07	-7.36	1616402816
279796		CC(O)C(NC(=O)OCc1ccccc1)C(=O)NC(CCc2ccccc2)C(=O)CO	7	CRA-005824	None	None	Celera	Celera	0	20090909	03977CL	0.818	0.817	1	compound	K09	1.11	-11	1670850048
279874		CC[C@@H](C)[C@H](NC(=O)c1cccc(NC(=O)OC(C)(C)C)c1)C(=O)N[C@@H](CCc2ccccc2)C(=O)COCc3ccccc3	7	CRA-006997	None	None	Celera	Celera	0	20090909	03977CL	0.818	0.817	1	compound	K10	1.07	-7.36	1616402816
279797		CC(C)(C)OC(=O)N1CCC(CC1)C(=O)N[C@@H](Cc2ccc3ccccc3c2)C(=O)N[C@@H](CCc4ccccc4)C(=O)CO	7	CRA-005884	None	None	Celera	Celera	0	20090909	03977CL	0.818	0.817	1	compound	K11	1.01	-0.778	1517502464
279875		CC[C@H](C)[C@H](NC(=O)OCc1ccccc1)C(=O)NNC(=O)c2csc(n2)[C@H](CC(C)C)NC(=O)OCc3ccccc3	7	CRA-007091	None	None	Celera	Celera	0	20090909	03977CL	0.818	0.817	1	compound	K12	1.09	-9.15	1643175680
279798		CC(C)C[C@H](NC(=O)OCc1ccccc1)C(=O)N[C@@H](CCc2ccccc2)C(=O)C(C)(C)O	7	CRA-005946	None	None	Celera	Celera	0	20090909	03977CL	0.818	0.817	1	compound	K13	0.993	0.744	1494640000
279876		CC(C)(C)OC(=O)N(CC(=O)CNC(=O)[C@H](Cc1ccc2ccccc2c1)NC(=O)OCc3ccccc3)Cc4ccccc4	7	CRA-007268	None	None	Celera	Celera	0	20090909	03977CL	0.818	0.817	1	compound	K14	1.09	-9.15	1643175680
279799		CC(C)C[C@H](NC(=O)[C@H](CC(C)C)NC(=O)OCc1ccccc1)C(=O)C[N+](=O)[O-]	7	CRA-006178	None	None	Celera	Celera	0	20090909	03977CL	0.818	0.817	1	compound	K15	1.02	-2.35	1541075456
279877		COC(=O)[C@H](CC(C)C)NC(=O)[C@@H]1C=CCN1C#N	7	CRA-007364	None	None	Celera	Celera	0	20090909	03977CL	0.818	0.817	1	compound	K16	0.993	0.744	1494640000
279800		CC[C@@H](C)[C@H](NC(=O)Nc1cccc(OC)c1)C(=O)N[C@@H](CCc2ccccc2)C(=O)COCc3ccccc3	7	CRA-006305	None	None	Celera	Celera	0	20090909	03977CL	0.818	0.817	1	compound	K17	1.07	-7.36	1616402816
279878		CC(C)CCNC(=O)[C@@H]1CCCN1C#N	7	CRA-007439	None	None	Celera	Celera	0	20090909	03977CL	0.818	0.817	1	compound	K18	1.06	-5.64	1590488576
279801		CC[C@@H](C)[C@@H](CS(=O)(=O)N[C@@H](CCc1ccccc1)C(=O)C[N+](=O)[O-])NC(=O)OCc2ccccc2	7	CRA-006418	None	None	Celera	Celera	0	20090909	03977CL	0.818	0.817	1	compound	K19	1.07	-7.36	1616402816
279879		CC[C@@H](C)[C@@H](CS(=O)(=O)N[C@@H](CCc1ccccc1)C(=O)COc2ccc3OCOc3c2)NC(=O)OCc4ccccc4	7	CRA-007975	None	None	Celera	Celera	0	20090909	03977CL	0.818	0.817	1	compound	K20	1.01	-0.778	1517502464
279802		CC(C)C[C@H](NC(=O)c1ccc(CN)cc1)C(=O)N[C@@H](CCc2ccccc2)C(=O)CO	7	CRA-006456	None	None	Celera	Celera	0	20090909	03977CL	0.818	0.817	1	compound	K21	1.06	-5.64	1590488576
279880		CC(C)C[C@@H](CN1CC[C@H](C1)NC(=O)[C@@H](CC(C)C)NC(=O)OCc2ccccc2)NC(=O)OCc3ccccc3	7	CRA-008951	None	None	Celera	Celera	0	20090909	03977CL	0.818	0.817	1	compound	K22	0.978	2.22	1472456064
279951		CC(C)CC(NC(=O)c1cccc(c1)N(C)C)C(=O)NCC#N	7	CRA-009470	None	None	Celera	Celera	0	20090909	03977CL	0.818	0.817	1	compound	L03	1.02	-2.35	1541075456
280031		CC(C)C[C@H](N(C)C(=O)c1ccc(cc1)c2csc(n2)N(C)C)C(=O)NCC#N	7	CRA-011456	None	None	Celera	Celera	0	20090909	03977CL	0.818	0.817	1	compound	L04	1.04	-3.97	1565392128
279952		CC(C)CC(NC(=O)N1CCN(Cc2ccccc2)CC1)C(=O)NCC#N	7	CRA-009675	None	None	Celera	Celera	0	20090909	03977CL	0.818	0.817	1	compound	L05	0.994	0.556	1497460096
280032		O=C(NCC#N)[C@H](Cc1ccccc1)NC(=O)N2CCN(Cc3ccccc3)CC2	7	CRA-011502	None	None	Celera	Celera	0	20090909	03977CL	0.818	0.817	1	compound	L06	1.04	-3.97	1565392128
279953		CC(C)CC(NC(=O)c1cnc(s1)c2ccncc2)C(=O)NCC#N	7	CRA-009809	None	None	Celera	Celera	0	20090909	03977CL	0.818	0.817	1	compound	L07	1.04	-3.97	1565392128
280033		CC(C)C[C@H](NC(=O)OCc1ccc[n+](C)c1)C(=O)NCC#N	7	CRA-011553	I	None	Celera	Celera	0	20090909	03977CL	0.818	0.817	1	compound	L08	1.09	-9.37	1646584576
279954		CC(C)CC(NC(=O)c1ccc(cc1)c2csc(C)n2)C(=O)NCC#N	7	CRA-010037	None	None	Celera	Celera	0	20090909	03977CL	0.818	0.817	1	compound	L09	1.06	-5.64	1590488576
280034		CC(C)C[C@H](NC(=O)c1oc2ccccc2c1)C(=O)NCC#N	7	CRA-011617	None	None	Celera	Celera	0	20090909	03977CL	0.818	0.817	1	compound	L10	1.13	-12.9	1699472896
279955		CC(C)CC(NC(=O)c1ccc(cc1)n2cccc2)C(=O)NCC#N	7	CRA-010174	None	None	Celera	Celera	0	20090909	03977CL	0.818	0.817	1	compound	L11	1.09	-9.15	1643175680
280035		CC(C)CC(NC(=O)c1ccc(NC(=O)Nc2ccccn2)cc1)C(=O)NCC#N	7	CRA-011643	None	None	Celera	Celera	0	20090909	03977CL	0.818	0.817	1	compound	L12	1.06	-5.64	1590488576
279956		CC(C)C[C@H](NC(=O)c1ccc(cc1)c2csc(N=C(N)N)n2)C(=O)N[C@@H](CCCN=C(N)N)C(=O)O	7	CRA-010414	None	None	Celera	Celera	0	20090909	03977CL	0.818	0.817	1	compound	L13	1.02	-2.35	1541075456
280036		CC(C)CC(NC(=O)c1ccc(NC(=O)NCCc2c[nH]c3ccccc23)cc1)C(=O)NCC#N	7	CRA-011689	None	None	Celera	Celera	0	20090909	03977CL	0.818	0.817	1	compound	L14	1.11	-11	1670850048
279957		CC(C)C[C@H](NC(=O)c1cccc(NC(=O)N2CCN(C)CC2)c1)C(=O)NCC#N	7	CRA-010799	None	None	Celera	Celera	0	20090909	03977CL	0.818	0.817	1	compound	L15	1.09	-9.15	1643175680
280037		CC(C)C[C@H](NC(=O)c1ccc(Oc2cccc(c2)N(C)C)cc1)C(=O)NCC#N	7	CRA-011799	None	None	Celera	Celera	0	20090909	03977CL	0.818	0.817	1	compound	L16	1.06	-5.64	1590488576
279958		CC(C)C[C@H](NC(=O)c1ccc(cc1)C(C)N2CCN(C)CC2)C(=O)NCC#N	7	CRA-011034	None	None	Celera	Celera	0	20090909	03977CL	0.818	0.817	1	compound	L17	1.06	-5.64	1590488576
280038		CC(C)C[C@H](NC(=O)c1coc(n1)c2ccc3OCOc3c2)C(=O)NCC#N	7	CRA-011929	None	None	Celera	Celera	0	20090909	03977CL	0.818	0.817	1	compound	L18	1.02	-2.35	1541075456
279959		CCC(C)C(NC(=O)c1ccc(cc1)c2csc(Nc3cccnc3)n2)C(=O)NCC#N	7	CRA-011271	None	None	Celera	Celera	0	20090909	03977CL	0.818	0.817	1	compound	L19	1.11	-11	1670850048
280039		CC(C)CC(C(=O)NCC#N)c1cccc(NC(=O)NCCCN2CCOCC2)c1	7	CRA-012023	None	None	Celera	Celera	0	20090909	03977CL	0.818	0.817	1	compound	L20	1.04	-3.97	1565392128
279960		CC(C)CC(C(=O)NCC#N)c1ccc(NC(=O)NCc2cccnc2)cc1	7	CRA-011368	None	None	Celera	Celera	0	20090909	03977CL	0.818	0.817	1	compound	L21	1.04	-3.97	1565392128
280040		CC(C)C[C@H](NC(=O)c1ccc(cc1)c2cnc(s2)N(C)C)C(=O)NCCN(CC(C)C)CC(C)C	7	CRA-012119	None	None	Celera	Celera	0	20090909	03977CL	0.818	0.817	1	compound	L22	0.863	13.8	1298942464
279803		CC(C)CC(NC(=O)N1CCC(CC1)N2CCCCC2)C(=O)NC(CCc3ccccc3)CCS(=O)(=O)c4ccc5ccccc5c4	7	CRA-003825	None	None	Celera	Celera	0	20090909	03977CL	0.818	0.817	1	compound	M03	1.07	-7.36	1616402816
279881		CC(C)C[C@H](NC(=O)OCc1ccccc1)C(=O)N[C@@H](CCc2ccccc2)[C@@H](O)CN(Cc3ccccc3)C(=O)OC(C)(C)C	7	CRA-006693	None	None	Celera	Celera	0	20090909	03977CL	0.818	0.817	1	compound	M04	1.01	-0.778	1517502464
279804		CC(C)C[C@H](NC(=O)C1CCNCC1)C(=O)N[C@@H](CCc2ccccc2)C(=O)COC(=O)c3cc(Cl)ccc3Cl	7	CRA-004422	None	None	Celera	Celera	0	20090909	03977CL	0.818	0.817	1	compound	M05	1.08	-7.58	1619701632
279882		CC[C@@H](C)[C@H](NC(=O)c1cccc(CN)c1)C(=O)N[C@@H](CCc2ccccc2)C(=O)COc3ccccc3	7	CRA-006795	None	None	Celera	Celera	0	20090909	03977CL	0.818	0.817	1	compound	M06	1.04	-3.97	1565392128
279805		CC(C)C[C@H](NC(=O)OCc1ccccc1)C(=O)NC(CCc2ccccc2)C(O)C[N+](=O)[O-]	7	CRA-005658	None	None	Celera	Celera	0	20090909	03977CL	0.818	0.817	1	compound	M07	0.993	0.744	1494640000
279883		CC[C@H](C)[C@H](NC(=O)c1cccc(F)c1)C(=O)N[C@@H](CCc2ccccc2)C(=O)COCc3ccccc3	7	CRA-006838	None	None	Celera	Celera	0	20090909	03977CL	0.818	0.817	1	compound	M08	1.02	-2.35	1541075456
279806		CCCCC(NC(=O)OCc1ccccc1)C(=O)NC(CCc2ccccc2)C(=O)CO	7	CRA-005825	None	None	Celera	Celera	0	20090909	03977CL	0.818	0.817	1	compound	M09	1.02	-2.35	1541075456
279884		CCC(C)[C@H](NC(=O)OCc1ccccc1)C(=O)N[C@@H](CCc2ccccc2)C(O)CNS(=O)(=O)c3ccc4oc5ccccc5c4c3	7	CRA-006999	None	None	Celera	Celera	0	20090909	03977CL	0.818	0.817	1	compound	M10	1.08	-7.58	1619701632
279807		OCC(=O)[C@H](CCc1ccccc1)NC(=O)[C@H](Cc2ccc3ccccc3c2)NC(=O)C4CCNCC4	7	CRA-005885	None	None	Celera	Celera	0	20090909	03977CL	0.818	0.817	1	compound	M11	1.06	-5.64	1590488576
279885		CCC(C)[C@H](NC(=O)OCc1ccccc1)C(=O)N[C@@H](CCc2ccccc2)C(=O)CNS(=O)(=O)c3ccc4oc5ccccc5c4c3	7	CRA-007109	None	None	Celera	Celera	0	20090909	03977CL	0.818	0.817	1	compound	M12	1.06	-5.64	1590488576
279808		CC(C)C[C@H](NC(=O)NCc1ccccc1)C(=O)N[C@@H](CCc2ccccc2)C(=O)CO	7	CRA-005997	None	None	Celera	Celera	0	20090909	03977CL	0.818	0.817	1	compound	M13	0.993	0.744	1494640000
279886		CNC(=O)C(=O)C(CCc1ccccc1)NC(=O)[C@H](CC(C)C)NC(=O)OCc2ccccc2	7	CRA-007273	None	None	Celera	Celera	0	20090909	03977CL	0.818	0.817	1	compound	M14	1.06	-5.64	1590488576
279809		CC[C@@H](C)[C@H](NC(=O)c1cccc(CN)c1)C(=O)N[C@@H](CCc2ccccc2)C(=O)CO	7	CRA-006179	None	None	Celera	Celera	0	20090909	03977CL	0.818	0.817	1	compound	M15	1.04	-3.97	1565392128
279887		CC(C)C[C@H](NC(=O)[C@@H]1CCCN1C#N)C(=O)OCc2ccccc2	7	CRA-007368	None	None	Celera	Celera	0	20090909	03977CL	0.818	0.817	1	compound	M16	1.04	-3.97	1565392128
279810		CC[C@@H](C)[C@H](NC(=O)Cc1cccc(c1)[N+](=O)[O-])C(=O)N[C@@H](CCc2ccccc2)C(=O)COCc3ccccc3	7	CRA-006306	None	None	Celera	Celera	0	20090909	03977CL	0.818	0.817	1	compound	M17	1.07	-7.36	1616402816
279888		COC(=O)[C@H](CC(C)C)NC(=O)[C@@H]1C[C@@H](O)CN1C#N	7	CRA-007442	None	None	Celera	Celera	0	20090909	03977CL	0.818	0.817	1	compound	M18	0.993	0.744	1494640000
279811		CC[C@H](C)[C@H](NC(=O)Cc1ccncc1)C(=O)N[C@@H](CCc2ccccc2)C(=O)CO	7	CRA-006439	None	None	Celera	Celera	0	20090909	03977CL	0.818	0.817	1	compound	M19	1.04	-4.17	1568485760
279889		CC(C)CC(NC(=O)OCc1ccccc1)C(=O)NCC(=O)COc2ccccc2	7	CRA-008255	None	None	Celera	Celera	0	20090909	03977CL	0.818	0.817	1	compound	M20	1.01	-0.778	1517502464
279812		CC[C@H](C)[C@H](NC(=O)Cc1cccnc1)C(=O)N[C@@H](CCc2ccccc2)C(=O)CO	7	CRA-006522	None	None	Celera	Celera	0	20090909	03977CL	0.818	0.817	1	compound	M21	1.07	-7.36	1616402816
279890		CC(C)C[C@H](NC(=O)c1ccc2c(ccn2C)c1)C(=O)NCC#N	7	CRA-008967	None	None	Celera	Celera	0	20090909	03977CL	0.818	0.817	1	compound	M22	1.04	-4.17	1568485760
279961		CC(C)CC(NC(=O)c1ccc2OCOc2c1)C(=O)NCC#N	7	CRA-009471	None	None	Celera	Celera	0	20090909	03977CL	0.818	0.817	1	compound	N03	1.01	-0.778	1517502464
280041		CC(C)C[C@H](NC(=O)c1ccc(cc1)c2cccnc2)C(=O)NCC#N	7	CRA-011457	None	None	Celera	Celera	0	20090909	03977CL	0.818	0.817	1	compound	N04	1.01	-0.778	1517502464
279962		CC(C)CC(NC(=O)NCc1ccccn1)C(=O)NCC#N	7	CRA-009676	None	None	Celera	Celera	0	20090909	03977CL	0.818	0.817	1	compound	N05	1.04	-3.97	1565392128
280042		CC(C)C[C@H](NC(=O)c1ccc(NC(=O)OCCCc2ccncc2)cc1)C(=O)NCC#N	7	CRA-011538	None	None	Celera	Celera	0	20090909	03977CL	0.818	0.817	1	compound	N06	1.09	-9.15	1643175680
279963		CC(C)CC(NC(=O)c1cnc(s1)c2cccnc2)C(=O)NCC#N	7	CRA-009810	None	None	Celera	Celera	0	20090909	03977CL	0.818	0.817	1	compound	N07	1.02	-2.35	1541075456
280043		CC(C)C[C@H](NC(=O)OCc1ccc[n+](CC(=O)N)c1)C(=O)NCC#N	7	CRA-011554	Br	None	Celera	Celera	0	20090909	03977CL	0.818	0.817	1	compound	N08	1.01	-0.778	1517502464
279964		CC(C)C[C@H](NC(=O)c1ccc(cc1)n2ccnc2)C(=O)NCC#N	7	CRA-010121	None	None	Celera	Celera	0	20090909	03977CL	0.818	0.817	1	compound	N09	1.01	-0.778	1517502464
280044		CC(C)CC(NC(=O)c1ccc(NC(=O)N(C)[C@H]2CCN(Cc3ccccc3)C2)cc1)C(=O)NCC#N	7	CRA-011635	None	None	Celera	Celera	0	20090909	03977CL	0.818	0.817	1	compound	N10	1.07	-7.36	1616402816
279965		CC(C)C[C@H](NC(=O)c1ccc(nc1)N2CCOCC2)C(=O)NCC#N	7	CRA-010192	None	None	Celera	Celera	0	20090909	03977CL	0.818	0.817	1	compound	N11	1.09	-9.15	1643175680
280045		CC(C)CC(NC(=O)c1ccc(NC(=O)Nc2cccnc2)cc1)C(=O)NCC#N	7	CRA-011644	None	None	Celera	Celera	0	20090909	03977CL	0.818	0.817	1	compound	N12	1.09	-9.15	1643175680
279966		CC(C)CC(NC(=O)c1ccc(cc1)c2csc(n2)c3cccnc3)C(=O)NCC#N	7	CRA-010444	None	None	Celera	Celera	0	20090909	03977CL	0.818	0.817	1	compound	N13	1.02	-2.35	1541075456
280046		CC(C)CC(NC(=O)c1ccc(NC(=O)NCc2cnc(C)cn2)cc1)C(=O)NCC#N	7	CRA-011781	None	None	Celera	Celera	0	20090909	03977CL	0.818	0.817	1	compound	N14	1.15	-14.9	1729093248
279967		CSCC[C@H](NC(=O)[C@@H](NC(=O)[C@H](CCCN=C(N)N)NC(=O)[C@H](CCC(=O)N)NC(=O)[C@@H]1CCCN1C(=O)[C@@H]2CCCN2C(=O)C)C(C)C)C(=O)N[C@@H](Cc3ccccc3)C(=O)O	7	CRA-010836	None	None	Celera	Celera	0	20090909	03977CL	0.818	0.817	1	compound	N15	1.07	-7.36	1616402816
280047		CC(C)C[C@H](NC(=O)c1cccc(OCCCc2cccnc2)c1)C(=O)NCC#N	7	CRA-011800	None	None	Celera	Celera	0	20090909	03977CL	0.818	0.817	1	compound	N16	1.09	-9.15	1643175680
279968		CC(C)C[C@H](NC(=O)c1cccc(c1)C(=O)N2CCN(C)CC2)C(=O)NCC#N	7	CRA-011082	None	None	Celera	Celera	0	20090909	03977CL	0.818	0.817	1	compound	N17	1.06	-5.64	1590488576
280048		CC(C)C[C@H](NC(=O)c1ccccn1)C(=O)NCC#N	7	CRA-011931	None	None	Celera	Celera	0	20090909	03977CL	0.818	0.817	1	compound	N18	1.09	-9.15	1643175680
279969		CC(C)C[C@H](NC(=O)c1cccc(NC(=O)N(C)C2CCN(Cc3ccccc3)C2)c1)C(=O)NCC#N	7	CRA-011286	None	None	Celera	Celera	0	20090909	03977CL	0.818	0.817	1	compound	N19	1.02	-2.35	1541075456
280049		CC(C)CC(C(=O)NCC#N)c1cccc(NC(=O)OCCN2CCOCC2)c1	7	CRA-012026	None	None	Celera	Celera	0	20090909	03977CL	0.818	0.817	1	compound	N20	1.07	-7.36	1616402816
279970		CC(C)CC(NC(=O)c1cccc(NC(=O)N2CCN(CCN3CCOCC3)CC2)c1)C(=O)NCC#N	7	CRA-011391	None	None	Celera	Celera	0	20090909	03977CL	0.818	0.817	1	compound	N21	1.07	-7.36	1616402816
280050		CC(C)C[C@H](NC(=O)C)C(=O)N[C@H]1CCN(C1)C(=O)[C@H](CC(C)C)NC(=O)c2ccc(cc2)c3cnc(Nc4ccncc4)s3	7	CRA-012123	None	None	Celera	Celera	0	20090909	03977CL	0.818	0.817	1	compound	N22	0.83	17	1249848448
279813		CC(C)C[C@H](NC(=O)N1CCC(CC1)N2CCCCC2)C(=O)N[C@@H](CCc3ccccc3)CNS(=O)(=O)c4ccc5ccccc5c4	7	CRA-003839	None	None	Celera	Celera	0	20090909	03977CL	0.818	0.817	1	compound	O03	1.04	-3.97	1565392128
279891		CC(C)C[C@H](NC(=O)OCc1ccccc1)C(=O)N[C@@H](CCc2ccccc2)C(=O)CNCc3ccccc3	7	CRA-006700	None	None	Celera	Celera	0	20090909	03977CL	0.818	0.817	1	compound	O04	1.04	-3.97	1565392128
279814		CC(C)C[C@H](NC(=O)OCc1ccccc1)C(=O)NC(CO)CCC(=O)Nc2ccccc2	7	CRA-004819	None	None	Celera	Celera	0	20090909	03977CL	0.818	0.817	1	compound	O05	1.02	-2.35	1541075456
279892		CCCC[C@H](NC(=O)[C@H](Cc1ccc2ccccc2c1)NC(=O)c3cccc(CN)c3)C(=O)CO	7	CRA-006800	None	None	Celera	Celera	0	20090909	03977CL	0.818	0.817	1	compound	O06	1.06	-5.64	1590488576
279815		CC(C)C[C@H](NC(=O)OCc1ccccc1)C(=O)NCC#N	7	CRA-005672	None	None	Celera	Celera	0	20090909	03977CL	0.818	0.817	1	compound	O07	0.994	0.556	1497460096
279893		CC[C@H](C)[C@H](NC(=O)c1cccc(F)c1)C(=O)N[C@@H](CCc2ccccc2)C(=O)CO	7	CRA-006840	None	None	Celera	Celera	0	20090909	03977CL	0.818	0.817	1	compound	O08	1.07	-7.36	1616402816
279816		CCCCC(NC(=O)OCc1ccccc1)C(=O)NC(CCCCNC(=O)OCc2ccccc2)C(=O)CO	7	CRA-005826	None	None	Celera	Celera	0	20090909	03977CL	0.818	0.817	1	compound	O09	0.978	2.22	1472456064
279894		CC[C@@H](C)[C@H](NC(=O)c1cccc(N)c1)C(=O)N[C@@H](CCc2ccccc2)C(=O)COCc3ccccc3	7	CRA-007002	None	None	Celera	Celera	0	20090909	03977CL	0.818	0.817	1	compound	O10	1.07	-7.36	1616402816
279817		OCC(=O)[C@H](CCc1ccccc1)NC(=O)[C@H](Cc2ccccc2)NC(=O)C3CCCN3	7	CRA-005888	None	None	Celera	Celera	0	20090909	03977CL	0.818	0.817	1	compound	O11	1.01	-0.778	1517502464
279895		CC(C)C[C@H](NC(=O)OCc1ccccc1)C(=O)NCC(=O)CN(Cc2occc2)C(=O)OC(C)(C)C	7	CRA-007151	None	None	Celera	Celera	0	20090909	03977CL	0.818	0.817	1	compound	O12	1.07	-7.36	1616402816
279818		[O-][N+](=O)CC(=O)[C@H](CCc1ccccc1)NC(=O)[C@H](Cc2ccc3ccccc3c2)NC(=O)OCc4ccccc4	7	CRA-005998	None	None	Celera	Celera	0	20090909	03977CL	0.818	0.817	1	compound	O13	0.964	3.66	1450920960
279896	N2-[(benzyloxy)carbonyl]-n1-[(3S)-1-cyanopyrrolidin-3-yl]-l-leucinamide	CC(C)C[C@H](NC(=O)OCc1ccccc1)C(=O)N[C@@H]2CCN(C2)C#N	7	CRA-007317	None	None	Celera	Celera	0	20090909	03977CL	0.818	0.817	1	compound	O14	1.06	-5.64	1590488576
279819		CCCC[C@H](NC(=O)C(NC(=O)OCc1ccccc1)C2CCCCC2)C(=O)CO	7	CRA-006184	None	None	Celera	Celera	0	20090909	03977CL	0.818	0.817	1	compound	O15	1.01	-0.778	1517502464
279897		CC(NC(=O)C(Cc1ccccc1)NC(=O)Nc2ccccc2)C=O	7	CRA-007407	None	None	Celera	Celera	0	20090909	03977CL	0.818	0.817	1	compound	O16	1.01	-0.778	1517502464
279820		CC[C@@H](C)[C@H](NC(=O)c1cccc2ccccc12)C(=O)N[C@@H](CCc3ccccc3)C(=O)COCc4ccccc4	7	CRA-006307	None	None	Celera	Celera	0	20090909	03977CL	0.818	0.817	1	compound	O17	1.13	-12.9	1699472896
279898		C[C@H](NC(=O)[C@H]1CCCN1C#N)C(=O)NCc2ccccc2	7	CRA-007473	None	None	Celera	Celera	0	20090909	03977CL	0.818	0.817	1	compound	O18	1.01	-0.972	1520409600
279821		CCCC[C@@H](NC(=O)[C@@H](CCC)NC(=O)OCc1ccccc1)C(=O)C[N+](=O)[O-]	7	CRA-006443	None	None	Celera	Celera	0	20090909	03977CL	0.818	0.817	1	compound	O19	1.01	-0.972	1520409600
279899		CCC(C)[C@H](NC(=O)N1CCN(C)CC1)C(=O)N[C@H]2CCN(Cc3ccccc3)C2	7	CRA-008366	None	None	Celera	Celera	0	20090909	03977CL	0.818	0.817	1	compound	O20	1.01	-0.778	1517502464
279822		CC(C)C[C@H](NC(=O)c1cccc(CN)c1)C(=O)NCC#N	7	CRA-006533	None	None	Celera	Celera	0	20090909	03977CL	0.818	0.817	1	compound	O21	1.04	-3.97	1565392128
279900		CC(C)C[C@H](NC(=O)c1cccc2[nH]ccc12)C(=O)NCC#N	7	CRA-009031	None	None	Celera	Celera	0	20090909	03977CL	0.818	0.817	1	compound	O22	1.04	-3.97	1565392128
279971		CC(C)CC(NC(=O)c1ccncc1)C(=O)NCC#N	7	CRA-009472	None	None	Celera	Celera	0	20090909	03977CL	0.818	0.817	1	compound	P03	0.994	0.556	1497460096
280051		CC(C)C[C@H](NC(=O)c1ccc(cc1)c2cnc(Nc3cccnc3)s2)C(=O)NCCN(CC(C)C)CC(C)C	7	CRA-011458	None	None	Celera	Celera	0	20090909	03977CL	0.818	0.817	1	compound	P04	1.04	-3.97	1565392128
279972		CC(C)CC(NC(=O)N1CCC(CC1)N2CCCCC2)C(=O)NCC#N	7	CRA-009677	None	None	Celera	Celera	0	20090909	03977CL	0.818	0.817	1	compound	P05	1.01	-0.972	1520409600
280052		CC(C)C[C@H](NC(=O)c1ccc(NC(=O)OCCCc2cccnc2)cc1)C(=O)NCC#N	7	CRA-011539	None	None	Celera	Celera	0	20090909	03977CL	0.818	0.817	1	compound	P06	1.01	-0.778	1517502464
279973		CC(C)CC(NC(=O)c1ccc(N)nc1)C(=O)NCC#N	7	CRA-009811	None	None	Celera	Celera	0	20090909	03977CL	0.818	0.817	1	compound	P07	1.04	-3.97	1565392128
280053		CC(C)C[C@H](NC(=O)N1CCN(CC1)c2ccncc2)C(=O)NCC#N	7	CRA-011607	None	None	Celera	Celera	0	20090909	03977CL	0.818	0.817	1	compound	P08	1.06	-5.64	1590488576
279974		CC(C)C[C@H](NC(=O)c1ccnc(c1)N(C)C)C(=O)NCC#N	7	CRA-010139	None	None	Celera	Celera	0	20090909	03977CL	0.818	0.817	1	compound	P09	0.993	0.744	1494640000
280054		CC(C)CC(NC(=O)c1ccc(NC(=O)N(C)[C@@H]2CCN(Cc3ccccc3)C2)cc1)C(=O)NCC#N	7	CRA-011636	None	None	Celera	Celera	0	20090909	03977CL	0.818	0.817	1	compound	P10	1.02	-2.35	1541075456
279975		CC(C)C[C@H](NC(=O)c1ccc(nc1)N2CCCCC2)C(=O)NCC#N	7	CRA-010360	None	None	Celera	Celera	0	20090909	03977CL	0.818	0.817	1	compound	P11	0.978	2.22	1472456064
280055		CC(C)C[C@H](NC(=O)c1ccc(cc1)N2CCN(CC2)c3ccncc3)C(=O)NCC#N	7	CRA-011657	None	None	Celera	Celera	0	20090909	03977CL	0.818	0.817	1	compound	P12	0.993	0.744	1494640000
279976		CC(C)CC(NC(=O)c1ccc(cc1)c2csc(n2)N(C)C)C(=O)NCC#N	7	CRA-010445	None	None	Celera	Celera	0	20090909	03977CL	0.818	0.817	1	compound	P13	1.04	-3.97	1565392128
280056		CC(C)CC(NC(=O)c1cccc(NC(=O)N2CCC(CC2)N(C)C)c1)C(=O)NCC#N	7	CRA-011782	None	None	Celera	Celera	0	20090909	03977CL	0.818	0.817	1	compound	P14	1.02	-2.35	1541075456
279977		CSCC[C@H](NC(=O)[C@@H](NC(=O)[C@H](CCCN=C(N)N)NC(=O)[C@H](CCC(=O)N)NC(=O)[C@@H]1CCCN1C(=O)[C@@H]2CCCN2C(=O)C)C(C)C)C(=O)N3CCC[C@H]3C(=O)O	7	CRA-010879	None	None	Celera	Celera	0	20090909	03977CL	0.818	0.817	1	compound	P15	1.01	-0.778	1517502464
280057		CC(C)C[C@H](NC(=O)c1nccc2ccccc12)C(=O)NCC#N	7	CRA-011869	None	None	Celera	Celera	0	20090909	03977CL	0.818	0.817	1	compound	P16	1.06	-5.64	1590488576
279978		CC(C)CCC(C(=O)NCC#N)c1ccc(cc1)c2ccccc2	7	CRA-011127	None	None	Celera	Celera	0	20090909	03977CL	0.818	0.817	1	compound	P17	0.993	0.744	1494640000
280058		CC(C)C[C@H](NC(=O)Nc1nc(cs1)c2ccccc2)C(=O)NCC#N	7	CRA-011954	None	None	Celera	Celera	0	20090909	03977CL	0.818	0.817	1	compound	P18	1.01	-0.778	1517502464
279979		CC(C)CC(NC(=O)c1cccc(N)c1)C(=O)NCC#N	7	CRA-011307	None	None	Celera	Celera	0	20090909	03977CL	0.818	0.817	1	compound	P19	1.01	-0.778	1517502464
280059		COC(=O)[C@H](Cc1ccccc1)NC(=O)O[C@@H](CC(C)C)C(=O)NCC#N	7	CRA-012030	None	None	Celera	Celera	0	20090909	03977CL	0.818	0.817	1	compound	P20	1.07	-7.36	1616402816
279980		OC(=O)\C=C\S(=O)(=O)c1ccccc1	7	CRA-011416	None	None	Celera	Celera	0	20090909	03977CL	0.818	0.817	1	compound	P21	1.01	-0.778	1517502464
280060		CC(C)C[C@H](NC(=O)c1ccc(cc1)c2cnc(N=C(N)N)s2)C(=O)N[C@@H](Cc3ccc(O)cc3)C(=O)O	7	CRA-012124	None	None	Celera	Celera	0	20090909	03977CL	0.818	0.817	1	compound	P22	0.82	18.1	1234298240
280061		CC(C)(C)OC(=O)N[C@@H](Cc1cc(I)c(O)c(I)c1)C(=O)NCC#N	7	CRA-012125	None	None	Celera	Celera	0	20090909	03978CL	0.834	0.848	1	compound	A03	0.954	4.63	1472456064
280141		CC(C)C[C@H](NC(=O)c1ccc(cc1)N(C)c2nc(cs2)c3ccncc3)C(=O)NCC#N	7	CRA-013428	None	None	Celera	Celera	0	20090909	03978CL	0.834	0.848	1	compound	A04	0.954	4.63	1472456064
280062		CC(C)C[C@H](NC(=O)[C@H](CC(C)C)NC(=O)c1ccc(cc1)c2csc(N=C(N)N)n2)C(=O)O	7	CRA-012212	None	None	Celera	Celera	0	20090909	03978CL	0.834	0.848	1	compound	A05	1.03	-3.04	1590488576
280142		CC(C)(C)OC(=O)N[C@@H](Cc1ccc(O)c(c1)[N+](=O)[O-])C(=O)NCC#N	7	CRA-013562	None	None	Celera	Celera	0	20090909	03978CL	0.834	0.848	1	compound	A06	0.954	4.63	1472456064
280063		CC(C)C[C@H](NC(=O)c1ccc2nc(oc2c1)c3cccnc3)C(=O)NCC#N	7	CRA-012333	None	None	Celera	Celera	0	20090909	03978CL	0.834	0.848	1	compound	A07	0.998	0.173	1541075456
280143		O=C(NC1(CCc2ccccc2C1)C(=O)NCC#N)c3ccc(cc3)N4CCOCC4	7	CRA-013831	None	None	Celera	Celera	0	20090909	03978CL	0.834	0.848	1	compound	A08	0.983	1.7	1517502464
280064		CC(C)CC(C(=O)NCC#N)n1cnc2c(ncnc12)N3CCN(C)CC3	7	CRA-012524	None	None	Celera	Celera	0	20090909	03978CL	0.834	0.848	1	compound	A09	0.968	3.19	1494640000
280144		CC(C)CC(C(=O)NCC#N)c1cccc(c1)c2csc(n2)N3CCN(CC3)C(=O)OC(C)(C)C	7	CRA-014042	None	None	Celera	Celera	0	20090909	03978CL	0.834	0.848	1	compound	A10	0.998	0.173	1541075456
280065		CC(=C)CC(C(=O)NCC#N)c1cccc(Br)c1	7	CRA-012591	None	None	Celera	Celera	0	20090909	03978CL	0.834	0.848	1	compound	A11	0.983	1.7	1517502464
280145		CC(C)CC(C(=O)NCC#N)c1cccc(c1)c2ccc(s2)S(=O)(=O)N3CCN(CCO)CC3	7	CRA-014214	None	None	Celera	Celera	0	20090909	03978CL	0.834	0.848	1	compound	A12	0.985	1.52	1520409600
280066		CC(C)CC(C(=O)NCC#N)c1csc(Nc2ccncc2)n1	7	CRA-012816	None	None	Celera	Celera	0	20090909	03978CL	0.834	0.848	1	compound	A13	0.968	3.19	1494640000
280146		CC(C)CC(C(=O)NCC#N)c1cccc(c1)c2csc(CN3CCNCC3)n2	7	CRA-014293	None	None	Celera	Celera	0	20090909	03978CL	0.834	0.848	1	compound	A14	0.983	1.7	1517502464
280067		CC(C)(C)OC(=O)N[C@@H](Cc1cc(I)c(N)c(I)c1)C(=O)NCC#N	7	CRA-013012	None	None	Celera	Celera	0	20090909	03978CL	0.834	0.848	1	compound	A15	0.926	7.39	1430006784
280147		CC(C)CC(C(=O)NCC#N)c1cccc(c1)c2cccc(OC3CCN(CCO)CC3)c2	7	CRA-014351	None	None	Celera	Celera	0	20090909	03978CL	0.834	0.848	1	compound	A16	1.03	-3.04	1590488576
280068		CC(C)C[C@H](NC(=O)c1ccccc1)C(=O)NC(C)CN(C)C	7	CRA-013094	None	None	Celera	Celera	0	20090909	03978CL	0.834	0.848	1	compound	A17	0.97	3.01	1497460096
280148		CC(C)CC(C(=O)NCC#N)c1cccc(c1)c2cccc(c2)[SH+](O)(O)NCCN3CCOCC3	7	CRA-014384	None	None	Celera	Celera	0	20090909	03978CL	0.834	0.848	1	compound	A18	0.998	0.173	1541075456
280069		CC(C)CC(C(=O)NCC#N)c1cccc(c1)c2cccc(Br)n2	7	CRA-013195	None	None	Celera	Celera	0	20090909	03978CL	0.834	0.848	1	compound	A19	0.954	4.63	1472456064
280149		Oc1c(cc(CC(NC(=O)c2ccc(cc2)N3CCOCC3)C(=O)NCC#N)cc1c4ccccc4)c5ccccc5	7	CRA-014560	None	None	Celera	Celera	0	20090909	03978CL	0.834	0.848	1	compound	A20	1.02	-1.61	1568485760
280070		CC(C)CC(C(=O)NCC#N)c1cccc(c1)c2ccc3[nH]ccc3c2	7	CRA-013310	None	None	Celera	Celera	0	20090909	03978CL	0.834	0.848	1	compound	A21	0.913	8.71	1409687040
280150		CCc1cc(CC(NC(=O)c2ccc(cc2)N3CCOCC3)C(=O)NCC#N)cc(I)c1O	7	CRA-014966	None	None	Celera	Celera	0	20090909	03978CL	0.834	0.848	1	compound	A22	0.998	0.173	1541075456
280221		CC(C)C[C@@H](C(=O)NCC#N)c1cccc(c1)c2ccc(cc2)N3CCN(CC(F)(F)F)CC3	7	CRA-015119	None	None	Celera	Celera	0	20090909	03978CL	0.834	0.848	1	compound	B03	0.983	1.7	1517502464
280301		COc1ccc2sc(SC[C@H]3CCCC[C@H]3C(=O)NCC#N)nc2c1	7	CRA-019905	None	None	Celera	Celera	0	20090909	03978CL	0.834	0.848	1	compound	B04	1.03	-3.04	1590488576
280222		CC(C)CC(C(=O)NCC#N)c1nc(cs1)c2cccc(c2)c3csc(n3)N4CCN(C)CC4	7	CRA-015298	None	None	Celera	Celera	0	20090909	03978CL	0.834	0.848	1	compound	B05	1	-0.0222	1544073472
280302		BrC[C@H]1CCCC[C@@H]1C(=O)NC2(CC2)C#N	7	CRA-021923	None	None	Celera	Celera	0	20090909	03978CL	0.834	0.848	1	compound	B06	0.983	1.7	1517502464
280223		CC(C)C[C@@H](C(=O)NCC#N)c1cccc(c1)c2ccc(cc2)C3(C)CCN(C)CC3	7	CRA-015529	None	None	Celera	Celera	0	20090909	03978CL	0.834	0.848	1	compound	B07	0.983	1.7	1517502464
280303		CC(C)[C@H](NC(=O)c1ccc(cc1)c2csc(n2)N3CCN(C)CC3)C(=O)NCC#N	7	CRA-022658	None	None	Celera	Celera	0	20090909	03978CL	0.834	0.848	1	compound	B08	1.02	-1.61	1568485760
280224		CCCCC(NC(=O)C(Cc1ccccc1)NC(=O)N2CCC(CC2)N3CCCCC3)\C=C\S(=O)(=O)c4ccccc4	7	CRA-015892	None	None	Celera	Celera	0	20090909	03978CL	0.834	0.848	1	compound	B09	0.968	3.19	1494640000
280304		CC(C)C[C@H](N[C@H](C(=O)N1CCOCC1)c2ccc(cc2)c3ccc(cc3)S(=O)(=O)C)C(=O)NCC#N	7	CRA-024071	None	None	Celera	Celera	0	20090909	03978CL	0.834	0.848	1	compound	B10	1.06	-6.46	1643175680
280225		CN1CCN(CC1)c2nc(cs2)c3ccc(cc3)C(=O)NC4(CCCCC4)C(=O)N[C@H]5[C@H](NC5=O)Oc6ccccc6	7	CRA-016477	None	None	Celera	Celera	0	20090909	03978CL	0.834	0.848	1	compound	B11	1.05	-4.72	1616402816
280305		CCC[C@H](N[C@@H](c1ccc(cc1)c2ccc(F)c(F)c2)C(F)(F)F)C(=O)NC3(CC3)C#N	7	CRA-024390	None	None	Celera	Celera	0	20090909	03978CL	0.834	0.848	1	compound	B12	0.998	0.173	1541075456
280226		Brc1ccc(cc1)N2CCCCC2C(=O)NCC#N	7	CRA-017475	None	None	Celera	Celera	0	20090909	03978CL	0.834	0.848	1	compound	B13	1.05	-4.72	1616402816
280306		Brc1ccc(cc1)C(=O)N[C@@H](CCC(=O)Nc2ccccc2)C(=O)NCC#N	7	CRA-024775	None	None	Celera	Celera	0	20090909	03978CL	0.834	0.848	1	compound	B14	1.01	-1.41	1565392128
280227		CCC[C@H](NC(=O)C1(CCCCC1)NC(=O)c2ccc(cc2)[N+](=O)[O-])C(=O)c3oc4ccccc4n3	7	CRA-017818	None	None	Celera	Celera	0	20090909	03978CL	0.834	0.848	1	compound	B15	0.983	1.7	1517502464
280307		Clc1ccc(NC(=O)CC[C@H](NC(=O)c2ccc(Br)cc2)C(=O)NCC#N)cc1	7	CRA-024979	None	None	Celera	Celera	0	20090909	03978CL	0.834	0.848	1	compound	B16	1.03	-3.25	1593682304
280228		CN1CCCN(CC1)c2ncc(s2)c3cccc(c3)N4CCCCC4C(=O)NCC#N	7	CRA-019097	None	None	Celera	Celera	0	20090909	03978CL	0.834	0.848	1	compound	B17	0.983	1.7	1517502464
280308		Oc1c(Cl)cc(C[C@H](NC(=O)c2ccccc2Cl)C(=O)NCC#N)cc1Cl	7	CRA-025240	None	None	Celera	Celera	0	20090909	03978CL	0.834	0.848	1	compound	B18	0.954	4.63	1472456064
280229		CCCC[C@H](NC(=O)[C@H](Cc1ccccc1)NC(=O)N2CCC(CC2)N3CCOCC3)\C=C\S(=O)(=O)c4ccccc4	7	CRA-019553	None	None	Celera	Celera	0	20090909	03978CL	0.834	0.848	1	compound	B19	0.998	0.173	1541075456
280309		Oc1c(Cl)cc(C[C@H](NC(=O)c2ccc(Br)cc2)C(=O)NC3(CC3)C#N)cc1Cl	7	CRA-025310	None	None	Celera	Celera	0	20090909	03978CL	0.834	0.848	1	compound	B20	1.01	-1.41	1565392128
280230		CCC[C@H](NC(=O)C1(CCCCC1)NC(=O)c2ccc(OC(F)(F)F)cc2)C(=O)c3oc(CC)nn3	7	CRA-019679	None	None	Celera	Celera	0	20090909	03978CL	0.834	0.848	1	compound	B21	1.05	-4.72	1616402816
280310		Oc1c(Cl)cc(C[C@H](NC(=O)C(c2ccccc2)c3ccccc3)C(=O)NCC#N)cc1Cl	7	CRA-025552	None	None	Celera	Celera	0	20090909	03978CL	0.834	0.848	1	compound	B22	0.8	20.1	1234298240
280071		Oc1c(I)cc(C[C@H](NC(=O)c2ccc(cc2)c3csc(Nc4ccncc4)n3)C(=O)NCC#N)cc1I	7	CRA-012126	None	None	Celera	Celera	0	20090909	03978CL	0.834	0.848	1	compound	C03	1.01	-1.41	1565392128
280151		Brc1cccc(c1)C(=O)NC2(CCCCC2)C(=O)NCC#N	7	CRA-013433	None	None	Celera	Celera	0	20090909	03978CL	0.834	0.848	1	compound	C04	0.956	4.45	1475192832
280072		CC(C)C[C@H](NC(=O)c1ccc(cc1)c2csc(N=C(N)N)n2)C(=O)N[C@@H](Cc3c[nH]c4ccccc34)C(=O)O	7	CRA-012213	None	None	Celera	Celera	0	20090909	03978CL	0.834	0.848	1	compound	C05	0.94	6.03	1450920960
280152		COc1cccc(C[C@H](NC(=O)OC(C)(C)C)C(=O)NCC#N)c1	7	CRA-013579	None	None	Celera	Celera	0	20090909	03978CL	0.834	0.848	1	compound	C06	0.926	7.39	1430006784
280073		CC(C)C[C@H](NC(=O)c1ccc2nc(oc2c1)c3ccc[n+](C)c3)C(=O)NCC#N	7	CRA-012335	I	None	Celera	Celera	0	20090909	03978CL	0.834	0.848	1	compound	C07	0.983	1.7	1517502464
280153		CC(C)(C)OC(=O)NC1(CCCCC1)C(=O)NC2(CC2)C#N	7	CRA-013861	None	None	Celera	Celera	0	20090909	03978CL	0.834	0.848	1	compound	C08	1.01	-1.41	1565392128
280074		Oc1c(I)cc(C[C@H](NC(=O)c2ccc(cc2)N3CCOCC3)C(=O)NCC#N)cc1I	7	CRA-012529	None	None	Celera	Celera	0	20090909	03978CL	0.834	0.848	1	compound	C09	1.03	-3.04	1590488576
280154		CC(C)CC(C(=O)NCC#N)c1cccc(c1)c2csc(n2)N3CCNCC3	7	CRA-014043	None	None	Celera	Celera	0	20090909	03978CL	0.834	0.848	1	compound	C10	0.954	4.63	1472456064
280075		CC(C)CC(C(=O)NCC#N)c1ccc2ccccc2c1	7	CRA-012661	None	None	Celera	Celera	0	20090909	03978CL	0.834	0.848	1	compound	C11	1.05	-4.72	1616402816
280155		CC(C)C[C@@H](C(=O)NC1(CC1)C#N)c2cccc(c2)c3ccc(cc3)N4CCN(CC4)C(=O)OC(C)(C)C	7	CRA-014216	None	None	Celera	Celera	0	20090909	03978CL	0.834	0.848	1	compound	C12	0.968	3.19	1494640000
280076		Oc1ccc(CC(NC(=O)c2ccc(cc2)N3CCOCC3)C(=O)NCC#N)cc1I	7	CRA-012870	None	None	Celera	Celera	0	20090909	03978CL	0.834	0.848	1	compound	C13	1.05	-4.72	1616402816
280156		CC(C)CC(C(=O)NC1(CC1)C#N)c2cccc(c2)c3ccc(cc3)N4CCN(CCO)CC4	7	CRA-014304	None	None	Celera	Celera	0	20090909	03978CL	0.834	0.848	1	compound	C14	1.01	-1.41	1565392128
280077		CC(C)(C)OC(=O)N[C@@H](Cc1cc(I)cc(I)c1)C(=O)NCC#N	7	CRA-013013	None	None	Celera	Celera	0	20090909	03978CL	0.834	0.848	1	compound	C15	0.983	1.7	1517502464
280157		CC(C)CC(C(=O)NCC#N)c1cccc(c1)c2ccc(cc2)S(=O)(=O)NC(C)CN(C)C	7	CRA-014357	None	None	Celera	Celera	0	20090909	03978CL	0.834	0.848	1	compound	C16	0.983	1.7	1517502464
280078		CC(C)C[C@H](NC(=O)c1ccc(cc1)N2CCOCC2)C(=O)NCCN(CC(C)C)CC(C)C	7	CRA-013098	None	None	Celera	Celera	0	20090909	03978CL	0.834	0.848	1	compound	C17	0.998	0.173	1541075456
280158		CC(C)CC(C(=O)NCC#N)c1cccc(c1)c2csc(n2)N3CC(C)NC(C)C3	7	CRA-014404	None	None	Celera	Celera	0	20090909	03978CL	0.834	0.848	1	compound	C18	0.968	3.19	1494640000
280079		CC(C)(C)OC(=O)NC(Cc1c[nH]c2ccccc12)C(=O)NCC#N	7	CRA-013242	None	None	Celera	Celera	0	20090909	03978CL	0.834	0.848	1	compound	C19	0.983	1.7	1517502464
280159		CC(C)C[C@@H](C(=O)NC1(CC1)C#N)c2cccc(c2)c3ccc(cc3)N4CCN(CC4)C(C)(C)C	7	CRA-014600	None	None	Celera	Celera	0	20090909	03978CL	0.834	0.848	1	compound	C20	1.01	-1.41	1565392128
280080		CC(C)CC(C(=O)NCC#N)c1cccc(c1)c2ccc(O)c(c2)c3oncc3	7	CRA-013312	None	None	Celera	Celera	0	20090909	03978CL	0.834	0.848	1	compound	C21	0.968	3.19	1494640000
280160		CC(C)C[C@H](NC(=O)OCc1ccccc1)C(=O)NC2COCC2=O	7	CRA-015001	None	None	Celera	Celera	0	20090909	03978CL	0.834	0.848	1	compound	C22	0.998	0.173	1541075456
280231		CC(C)C[C@H](NC(=O)c1ccc(cc1)N2CCN(C)CC2)C(=O)N[C@@H](CCCN=C(N)N)C(=O)N	7	CRA-015163	None	None	Celera	Celera	0	20090909	03978CL	0.834	0.848	1	compound	D03	1.03	-3.04	1590488576
280311		COc1cccc(SC[C@H]2CCCC[C@H]2C(=O)NCC#N)c1	7	CRA-020581	None	None	Celera	Celera	0	20090909	03978CL	0.834	0.848	1	compound	D04	0.998	0.173	1541075456
280232		CN1CCN(CC1)c2nc(cs2)c3cccc(c3)C(=O)NC4(CCCCC4)C(=O)NCC#N	7	CRA-015300	None	None	Celera	Celera	0	20090909	03978CL	0.834	0.848	1	compound	D05	1.03	-3.04	1590488576
280312		Fc1ccc(SC[C@H]2CCCC[C@H]2C(=O)NC3(CC3)C#N)cc1	7	CRA-021940	None	None	Celera	Celera	0	20090909	03978CL	0.834	0.848	1	compound	D06	0.983	1.7	1517502464
280233		CN1CCN(CC1)c2nc(cs2)c3ccc(cc3)C(=O)NC(Cc4ccc5ccccc5c4)C(=O)NCC#N	7	CRA-015530	None	None	Celera	Celera	0	20090909	03978CL	0.834	0.848	1	compound	D07	1.01	-1.41	1565392128
280313		CN1CCN(CC1)c2nc(cs2)c3ccc(cc3)C(=O)NC(C(=O)NCC#N)C(C)(C)F	7	CRA-022660	None	None	Celera	Celera	0	20090909	03978CL	0.834	0.848	1	compound	D08	1.01	-1.41	1565392128
280234		CCC[C@H](NC(=O)C1(CCCCC1)NC(=O)c2cnccn2)C(=O)c3oc4ccccc4n3	7	CRA-015936	None	None	Celera	Celera	0	20090909	03978CL	0.834	0.848	1	compound	D09	1.05	-4.72	1616402816
280314		CC(C)C[C@H](NC(C(=O)N1CCOCC1)c2ccc(cc2)c3ccc(cc3)S(=O)(=O)C)C(=O)NCC#N	7	CRA-024072	None	None	Celera	Celera	0	20090909	03978CL	0.834	0.848	1	compound	D10	1.05	-4.72	1616402816
280235		O=C(NC1(CCCCC1)C(=O)NCC#N)N2CCN(CC2)c3ccc(cc3)c4cccnc4	7	CRA-016812	None	None	Celera	Celera	0	20090909	03978CL	0.834	0.848	1	compound	D11	0.998	0.173	1541075456
280315		Oc1c(I)cc(C[C@H](NC(=O)c2ccc(OC(F)(F)F)cc2)C(=O)NCC#N)cc1I	7	CRA-024427	None	None	Celera	Celera	0	20090909	03978CL	0.834	0.848	1	compound	D12	1.03	-3.04	1590488576
280236		CC(C)C[C@H](NC(=O)C1(CCCCC1)NC(=O)c2ccc(cc2)C(C)(C)C)C(=O)c3oc4ccccc4n3	7	CRA-017523	None	None	Celera	Celera	0	20090909	03978CL	0.834	0.848	1	compound	D13	1.03	-3.04	1590488576
280316		CCCC[C@H](NC(=O)OCC(C)C)C(=O)c1oc(nn1)c2occc2	7	CRA-024809	None	None	Celera	Celera	0	20090909	03978CL	0.834	0.848	1	compound	D14	0.983	1.7	1517502464
280237		CCC[C@H](NC(=O)C1(CCCCC1)NC(=O)c2ccc(F)cc2)C(=O)c3oc4ccccc4n3	7	CRA-017819	None	None	Celera	Celera	0	20090909	03978CL	0.834	0.848	1	compound	D15	1.05	-4.72	1616402816
280317		CC[C@H](NC(=O)[C@H](CCC(=O)Nc1ccccc1)NC(=O)c2ccc(Br)cc2)C(=O)c3oc4ccccc4n3	7	CRA-025013	None	None	Celera	Celera	0	20090909	03978CL	0.834	0.848	1	compound	D16	0.998	0.173	1541075456
280238		CN(C)c1cccc2c(cccc12)S(=O)(=O)NCC(=O)N[C@@H](Cc3ccc(F)cc3)C(=O)N[C@@H](CCS(=O)(=O)C)\C=C\S(=O)(=O)c4ccc(F)cc4	7	CRA-019184	None	None	Celera	Celera	0	20090909	03978CL	0.834	0.848	1	compound	D17	1.05	-4.72	1616402816
280318		Oc1c(Cl)cc(C[C@H](NC(=O)c2ccc(Cl)cc2)C(=O)NCC#N)cc1Cl	7	CRA-025241	None	None	Celera	Celera	0	20090909	03978CL	0.834	0.848	1	compound	D18	0.998	0.173	1541075456
280239		O=C(N[C@@H](CCc1ccccc1)\C=C\S(=O)(=O)c2ccccc2)[C@H](Cc3ccccc3)NC(=O)N4CCC(CC4)N5CCOCC5	7	CRA-019554	None	None	Celera	Celera	0	20090909	03978CL	0.834	0.848	1	compound	D19	1.05	-4.72	1616402816
280319		Oc1c(Cl)cc(C[C@H](NC(=O)c2ccc(Cl)cc2)C(=O)NC3(CC3)C#N)cc1Cl	7	CRA-025345	None	None	Celera	Celera	0	20090909	03978CL	0.834	0.848	1	compound	D20	0.983	1.7	1517502464
280240		CCC[C@H](NC(=O)C1(CCCCC1)NC(=O)c2ccc(OC(F)(F)F)cc2)C(=O)c3oc(COC)nn3	7	CRA-019680	None	None	Celera	Celera	0	20090909	03978CL	0.834	0.848	1	compound	D21	1.03	-3.04	1590488576
280320		CS(=O)(=O)\C=C\[C@H](CCCCNC(=O)OCc1ccccc1)NC(=O)[C@H](CCC(=O)Nc2ccccc2)NC(=O)c3ccc(Br)cc3	7	CRA-025556	None	None	Celera	Celera	0	20090909	03978CL	0.834	0.848	1	compound	D22	0.841	15.9	1298942464
280081		CC(C)C[C@H](NC(=O)c1csc(Nc2ccncc2)n1)C(=O)NCC#N	7	CRA-012128	None	None	Celera	Celera	0	20090909	03978CL	0.834	0.848	1	compound	E03	0.968	3.19	1494640000
280161		CSCC[C@H](NC(=O)[C@@H](NC(=O)[C@H](CCCCCN)NC(=O)[C@H](CCC(=O)N)NC(=O)[C@@H]1CCCN1C(=O)[C@@H]2CCCN2)C(C)C)C(=O)N[C@@H](Cc3ccccc3)C(=O)O	7	CRA-013466	None	None	Celera	Celera	0	20090909	03978CL	0.834	0.848	1	compound	E04	1.03	-3.04	1590488576
280082		CC(C)C[C@@H](COC(=O)NCC#N)NC(=O)OCc1ccccc1	7	CRA-012226	None	None	Celera	Celera	0	20090909	03978CL	0.834	0.848	1	compound	E05	0.983	1.7	1517502464
280162		CC(C)CC(C(=O)NCC#N)c1cccc(c1)c2ccc(cc2)c3csc(n3)N(C)C	7	CRA-013581	None	None	Celera	Celera	0	20090909	03978CL	0.834	0.848	1	compound	E06	1.05	-4.72	1616402816
280083		CC(C)C[C@H](NC(=O)c1ccc(cc1)N2CCN(C)CC2)C(=O)NCCN3CCOCC3	7	CRA-012379	None	None	Celera	Celera	0	20090909	03978CL	0.834	0.848	1	compound	E07	0.968	3.19	1494640000
280163		CC(C)C[C@H](NC(=O)OCc1ccccc1)C(=O)NC2(CCSCC2)C#N	7	CRA-013862	None	None	Celera	Celera	0	20090909	03978CL	0.834	0.848	1	compound	E08	0.998	0.173	1541075456
280084		CC(C)CC(CC(C)C)C(=O)NCC#N	7	CRA-012537	None	None	Celera	Celera	0	20090909	03978CL	0.834	0.848	1	compound	E09	0.968	3.19	1494640000
280164		CC(C)CC(C(=O)NCC#N)c1cccc(c1)N2CCN(C)CC2	7	CRA-014071	None	None	Celera	Celera	0	20090909	03978CL	0.834	0.848	1	compound	E10	1	-0.0222	1544073472
280085		COc1c(I)cc(CC(NC(=O)OC(C)(C)C)C(=O)NCC#N)cc1I	7	CRA-012669	None	None	Celera	Celera	0	20090909	03978CL	0.834	0.848	1	compound	E11	1.06	-6.46	1643175680
280165		CC(C)CC(C(=O)NCC#N)c1cccc(c1)c2ccc(cc2)C(=O)N3CCN(CCO)CC3	7	CRA-014230	None	None	Celera	Celera	0	20090909	03978CL	0.834	0.848	1	compound	E12	1.08	-8.26	1670850048
280086		CC(C)C[C@H](Nc1nc(COC(=O)C)cs1)C(=O)NCC#N	7	CRA-012875	None	None	Celera	Celera	0	20090909	03978CL	0.834	0.848	1	compound	E13	1.03	-3.04	1590488576
280166		CC(C)CC(C(=O)NCC#N)c1cccc(c1)c2ccc(cc2)S(=O)(=O)NCCN3CCOCC3	7	CRA-014305	None	None	Celera	Celera	0	20090909	03978CL	0.834	0.848	1	compound	E14	1.03	-3.04	1590488576
280087		CSCC[C@H](NC(=O)[C@@H](NC(=O)[C@H](Cc1cc(I)c(O)c(I)c1)NC(=O)[C@H](CCC(=O)N)NC(=O)[C@@H]2CCCN2C(=O)[C@@H]3CCCN3)C(C)C)C(=O)N[C@@H](Cc4ccccc4)C(=O)O	7	CRA-013015	None	None	Celera	Celera	0	20090909	03978CL	0.834	0.848	1	compound	E15	1.03	-3.04	1590488576
280167		CC(C)CC(C(=O)NCC#N)c1cccc(c1)c2ccc(cc2)S(=O)(=O)NCCO	7	CRA-014358	None	None	Celera	Celera	0	20090909	03978CL	0.834	0.848	1	compound	E16	1.05	-4.72	1616402816
280088		CC(C)C[C@H](NC(=O)c1ccc(cc1)N2CCN(C)CC2)C(=O)NCCCN3CCCC3	7	CRA-013122	None	None	Celera	Celera	0	20090909	03978CL	0.834	0.848	1	compound	E17	1.05	-4.72	1616402816
280168		CC(C)CC(C(=O)NCC#N)c1cccc(c1)c2ccc(cc2)S(=O)(=O)N3CCC(C3)N(C)C	7	CRA-014444	None	None	Celera	Celera	0	20090909	03978CL	0.834	0.848	1	compound	E18	0.968	3.19	1494640000
280089		O=C(NC(Cc1c[nH]c2ccccc12)C(=O)NCC#N)OCc3ccccc3	7	CRA-013245	None	None	Celera	Celera	0	20090909	03978CL	0.834	0.848	1	compound	E19	1.01	-1.41	1565392128
280169		CC(C)C[C@@H](C(=O)NCC#N)c1cccc(c1)c2ccc(cc2)C(=O)N3CCC(C3)N(C)C	7	CRA-014607	None	None	Celera	Celera	0	20090909	03978CL	0.834	0.848	1	compound	E20	1.03	-3.04	1590488576
280090		CC(C)C[C@H](NC(=O)c1ccc(OCc2csc(n2)N3CCNCC3)cc1)C(=O)NCC#N	7	CRA-013313	None	None	Celera	Celera	0	20090909	03978CL	0.834	0.848	1	compound	E21	1.03	-3.04	1590488576
280170		CC(C)C[C@H](NC(=O)c1oc2ccc(OCCN3CCOCC3)cc2c1)C(=O)NCC#N	7	CRA-015042	None	None	Celera	Celera	0	20090909	03978CL	0.834	0.848	1	compound	E22	0.998	0.173	1541075456
280241		NC(=O)CNC(=O)C1(CCCCC1)NC(=O)c2ccc(cc2)c3ccc(s3)S(=O)(=O)N4CCNCC4	7	CRA-015181	None	None	Celera	Celera	0	20090909	03978CL	0.834	0.848	1	compound	F03	1.06	-6.46	1643175680
280321		Clc1cc(Cl)cc(SC[C@H]2CCCC[C@H]2C(=O)NCC#N)c1	7	CRA-020584	None	None	Celera	Celera	0	20090909	03978CL	0.834	0.848	1	compound	F04	0.983	1.7	1517502464
280242		CC(C)CC(C(=O)NCC#N)c1nc(cs1)c2ccc(Br)cc2	7	CRA-015444	None	None	Celera	Celera	0	20090909	03978CL	0.834	0.848	1	compound	F05	0.998	0.173	1541075456
280322		CC(C)C[C@@H](NC(c1ccc(Br)cc1)C(F)(F)F)C(=O)NCC#N	7	CRA-022256	None	None	Celera	Celera	0	20090909	03978CL	0.834	0.848	1	compound	F06	1.03	-3.04	1590488576
280243		CC(C)CC(C(=O)NCC#N)c1cccc(c1)c2cccc(c2)c3oncc3	7	CRA-015531	None	None	Celera	Celera	0	20090909	03978CL	0.834	0.848	1	compound	F07	1.05	-4.72	1616402816
280323		Oc1c(I)cc(C[C@H](NC(=O)OCc2ccccc2)C(=O)NCC#N)cc1I	7	CRA-023398	None	None	Celera	Celera	0	20090909	03978CL	0.834	0.848	1	compound	F08	0.983	1.7	1517502464
280244		CCC[C@H](NC(=O)C1(CCCCC1)NC(=O)c2oc3ccccc3c2)C(=O)c4oc5ccccc5n4	7	CRA-016009	None	None	Celera	Celera	0	20090909	03978CL	0.834	0.848	1	compound	F09	0.968	3.19	1494640000
280324		Oc1c(I)cc(C[C@H](NC(=O)c2ccc(Br)cc2)C(=O)NC\C=C\S(=O)(=O)c3ccccc3)cc1I	7	CRA-024158	None	None	Celera	Celera	0	20090909	03978CL	0.834	0.848	1	compound	F10	1.03	-3.04	1590488576
280245		CCC[C@@H](NC(=O)[C@H](CC(C)C)c1cccc(c1)c2cccnc2)C(=O)c3oc4ccccc4n3	7	CRA-016845	None	None	Celera	Celera	0	20090909	03978CL	0.834	0.848	1	compound	F11	0.94	6.03	1450920960
280325		CC(C)C[C@H](NC(c1ccc(Br)cc1)c2nccs2)C(=O)NC3(CC3)C#N	7	CRA-024557	None	None	Celera	Celera	0	20090909	03978CL	0.834	0.848	1	compound	F12	0.956	4.45	1475192832
280246		CCC[C@H](NC(=O)C1(CCCCC1)NC(=O)c2ccc(OC)c(OC)c2)C(=O)c3oc4ccccc4n3	7	CRA-017720	None	None	Celera	Celera	0	20090909	03978CL	0.834	0.848	1	compound	F13	1.01	-1.41	1565392128
280326		CS(=O)(=O)c1ccc(cc1)C(=O)N[C@@H](Cc2cc(I)c(O)c(I)c2)C(=O)NCC#N	7	CRA-024819	None	None	Celera	Celera	0	20090909	03978CL	0.834	0.848	1	compound	F14	0.954	4.63	1472456064
280247		CCC[C@H](NC(=O)C1(CCCCC1)NC(=O)c2ccc(OC(F)(F)F)cc2)C(=O)c3oc4ccccc4n3	7	CRA-017821	None	None	Celera	Celera	0	20090909	03978CL	0.834	0.848	1	compound	F15	0.983	1.7	1517502464
280327		CCCC[C@H](NC(=O)C(CCC(=O)Nc1ccccc1)NC(=O)c2ccc(Br)cc2)C(=O)c3oc4ccccc4n3	7	CRA-025149	None	None	Celera	Celera	0	20090909	03978CL	0.834	0.848	1	compound	F16	0.968	3.19	1494640000
280248		CCC[C@H](NC(=O)C1(CCCCC1)NC(=O)c2ccc(OC(F)(F)F)cc2)C(=O)c3oc(nn3)c4cccc(OC)c4	7	CRA-019320	None	None	Celera	Celera	0	20090909	03978CL	0.834	0.848	1	compound	F17	0.983	1.7	1517502464
280328		Oc1c(Cl)cc(C[C@H](NC(=O)c2ccc(F)c(F)c2)C(=O)NCC#N)cc1Cl	7	CRA-025242	None	None	Celera	Celera	0	20090909	03978CL	0.834	0.848	1	compound	F18	0.94	6.03	1450920960
280249		CCC[C@H](NC(=O)C1(CCCCC1)NC(=O)N2CCN(C)CC2)\C=C\S(=O)(=O)c3ccccc3	7	CRA-019555	None	None	Celera	Celera	0	20090909	03978CL	0.834	0.848	1	compound	F19	1.08	-8.26	1670850048
280329		COc1ccc(cc1)C(=O)N[C@@H](Cc2cc(Cl)c(O)c(Cl)c2)C(=O)NCC#N	7	CRA-025346	None	None	Celera	Celera	0	20090909	03978CL	0.834	0.848	1	compound	F20	1.08	-8.26	1670850048
280250		CCC[C@@H](NC(=O)C(CC(C)C)c1cccc(c1)c2ccc(cc2)N3CCNCC3)C(=O)c4oc(nn4)c5ccc(OC)cc5	7	CRA-019709	None	None	Celera	Celera	0	20090909	03978CL	0.834	0.848	1	compound	F21	1.01	-1.41	1565392128
280330		CS(=O)(=O)\C=C\[C@H](CCCCN)NC(=O)[C@@H](Cc1nc[nH]n1)NC(=O)c2ccc(Br)cc2	7	CRA-026170	None	None	Celera	Celera	0	20090909	03978CL	0.834	0.848	1	compound	F22	0.864	13.6	1333871872
280091		CC(C)C[C@H](NC(=O)c1ccc(cc1)N2CCN(C)CC2)C(=O)N[C@@H](CCCCNC(=O)OCc3ccccc3)C(=O)O	7	CRA-012134	None	None	Celera	Celera	0	20090909	03978CL	0.834	0.848	1	compound	G03	1.05	-4.72	1616402816
280171		CC(C)C[C@H](NC(=O)\C=C\S(=O)(=O)c1ccccc1)C(=O)N[C@@H](Cc2ccccc2)C(=O)O	7	CRA-013469	None	None	Celera	Celera	0	20090909	03978CL	0.834	0.848	1	compound	G04	1.06	-6.46	1643175680
280092		NC(=N)NCCC[C@H](NC(=O)c1ccc(cc1)c2csc(Nc3ccncc3)n2)C(=O)NCC#N	7	CRA-012236	None	None	Celera	Celera	0	20090909	03978CL	0.834	0.848	1	compound	G05	0.983	1.7	1517502464
280172		CC(=C)CC(C(=O)NCC#N)c1cncc(c1)c2ccccc2	7	CRA-013582	None	None	Celera	Celera	0	20090909	03978CL	0.834	0.848	1	compound	G06	1.05	-4.72	1616402816
280093		CC(C)C[C@H](NC(=O)OCc1ccccc1)C(=O)N[C@H]2CCN(C2)C(=O)[C@H](CC(C)C)NC(=O)c3ccc(cc3)c4cnc(Nc5ccncc5)s4	7	CRA-012383	None	None	Celera	Celera	0	20090909	03978CL	0.834	0.848	1	compound	G07	1.03	-3.04	1590488576
280173		CC(C)C[C@H](NC(=O)OCc1ccccc1)C(=O)NC2(CCC(C)CC2)C#N	7	CRA-013863	None	None	Celera	Celera	0	20090909	03978CL	0.834	0.848	1	compound	G08	1.01	-1.41	1565392128
280094		CC(C)CC(C(=O)NCC#N)c1nc(cs1)c2cccc(c2)[N+](=O)[O-]	7	CRA-012538	None	None	Celera	Celera	0	20090909	03978CL	0.834	0.848	1	compound	G09	1.05	-4.72	1616402816
280174		CC(C)CC(C(=O)NCC#N)c1cccc(c1)c2cccc(c2)S(=O)(=O)N3CCN(C)CC3	7	CRA-014110	None	None	Celera	Celera	0	20090909	03978CL	0.834	0.848	1	compound	G10	1.05	-4.72	1616402816
280095		CC(C)C[C@H](Nc1nc(cs1)c2cccnc2)C(=O)NCC#N	7	CRA-012717	None	None	Celera	Celera	0	20090909	03978CL	0.834	0.848	1	compound	G11	1.01	-1.41	1565392128
280175		CC(C)CC(C(=O)NCC#N)c1cccc(c1)c2cccc(c2)C(=O)N3CCN(CCO)CC3	7	CRA-014231	None	None	Celera	Celera	0	20090909	03978CL	0.834	0.848	1	compound	G12	1.01	-1.41	1565392128
280096		CSCC[C@H](NC(=O)[C@@H](NC(=O)[C@H](Cc1cc(I)c(O)c(I)c1)NC(=O)C)C(C)C)C(=O)N[C@@H](Cc2ccccc2)C(=O)O	7	CRA-012932	None	None	Celera	Celera	0	20090909	03978CL	0.834	0.848	1	compound	G13	1.03	-3.04	1590488576
280176		CC(C)CC(C(=O)NC1(CC1)C#N)c2cccc(c2)c3csc(n3)N4CCN(CCO)CC4	7	CRA-014307	None	None	Celera	Celera	0	20090909	03978CL	0.834	0.848	1	compound	G14	1.08	-8.26	1670850048
280097		CC(C)C[C@H](NC(=O)c1ccc(cc1)c2csc(Nc3ccncc3)n2)C(=O)Nc4cnoc4C	7	CRA-013017	None	None	Celera	Celera	0	20090909	03978CL	0.834	0.848	1	compound	G15	1.01	-1.41	1565392128
280177		CC(C)CC(C(=O)NCC#N)c1cccc(c1)c2ccc(cc2)S(=O)(=O)NCc3ccccn3	7	CRA-014360	None	None	Celera	Celera	0	20090909	03978CL	0.834	0.848	1	compound	G16	1.03	-3.04	1590488576
280098		CC(C)CC(C(=O)NCC#N)c1cccc(c1)c2ccc(cc2)S(=O)(=O)N3CCOCC3	7	CRA-013147	None	None	Celera	Celera	0	20090909	03978CL	0.834	0.848	1	compound	G17	0.94	6.03	1450920960
280178		CC(C)CC(C(=O)NCC#N)c1cccc(c1)c2ccc(cc2)S(=O)(=O)N(C)C3CCN(C)C3	7	CRA-014445	None	None	Celera	Celera	0	20090909	03978CL	0.834	0.848	1	compound	G18	1.01	-1.41	1565392128
280099		CC(C)CC(C(=O)NCC#N)c1cccc(c1)c2cccc(c2)[N+](=O)[O-]	7	CRA-013266	None	None	Celera	Celera	0	20090909	03978CL	0.834	0.848	1	compound	G19	0.998	0.173	1541075456
280179		CC(C)C[C@@H](C(=O)NCC#N)c1cccc(c1)c2ccc(cc2)[SH+](O)(O)N(C)CCN(C)C	7	CRA-014611	None	None	Celera	Celera	0	20090909	03978CL	0.834	0.848	1	compound	G20	1.03	-3.25	1593682304
280100		CSCC[C@H](NC(=O)[C@@H](NC(=O)[C@H](Cc1cc(I)c(O)c(I)c1)NC(=O)N2CCOCC2)C(C)C)C(=O)N[C@@H](Cc3ccccc3)C(=O)O	7	CRA-013331	None	None	Celera	Celera	0	20090909	03978CL	0.834	0.848	1	compound	G21	1.05	-4.72	1616402816
280180		CC(C)C[C@H](NC(=O)c1oc2ccc(OCCN3CCOCC3)cc2c1)C(=O)NC4COCC4=O	7	CRA-015089	None	None	Celera	Celera	0	20090909	03978CL	0.834	0.848	1	compound	G22	1.08	-8.26	1670850048
280251		CCCC[C@H](NC(=O)C1(CCCCC1)NC(=O)c2ccc(cc2)c3csc(n3)N4CCN(C)CC4)C(=O)c5oc6ccccc6n5	7	CRA-015212	None	None	Celera	Celera	0	20090909	03978CL	0.834	0.848	1	compound	H03	0.954	4.63	1472456064
280331		COc1ccc(OC)c(SC[C@H]2CCCC[C@H]2C(=O)NCC#N)c1	7	CRA-020585	None	None	Celera	Celera	0	20090909	03978CL	0.834	0.848	1	compound	H04	1.01	-1.41	1565392128
280252		CC(C)CC(C(=O)NCC#N)c1nc(cs1)c2ccc(cc2)c3ccc(cc3)N4CCNCC4	7	CRA-015445	None	None	Celera	Celera	0	20090909	03978CL	0.834	0.848	1	compound	H05	1.05	-4.94	1619701632
280332		CNS(=O)(=O)c1ccc(cc1)c2ccc(cc2)C(N[C@H](CC(C)C)C(=O)NCC#N)C(F)(F)F	7	CRA-022355	None	None	Celera	Celera	0	20090909	03978CL	0.834	0.848	1	compound	H06	1.05	-4.72	1616402816
280253		COc1ccc(cc1)N2CCN(CC2)C(=O)NC3(CCCCC3)C(=O)NCC#N	7	CRA-015692	None	None	Celera	Celera	3	20090909	03978CL	0.834	0.848	1	compound	H07	0.954	4.63	1472456064
280333		Oc1c(I)cc(C[C@H](NC(=O)c2ccc(I)cc2)C(=O)NCC#N)cc1I	7	CRA-023515	None	None	Celera	Celera	0	20090909	03978CL	0.834	0.848	1	compound	H08	1.05	-4.72	1616402816
280254		CCC[C@H](NC(=O)C1(CCCCC1)NC(=O)c2cc3ccccc3s2)C(=O)c4oc5ccccc5n4	7	CRA-016010	None	None	Celera	Celera	0	20090909	03978CL	0.834	0.848	1	compound	H09	0.94	6.03	1450920960
280334		CCOC(=O)[C@H]1O[C@@H]1C(=O)NNC(=O)[C@H](Cc2cc(I)c(O)c(I)c2)NC(=O)c3ccc(Br)cc3	7	CRA-024237	None	None	Celera	Celera	0	20090909	03978CL	0.834	0.848	1	compound	H10	1.08	-8.26	1670850048
280255		CN1CCN(CC1)c2ccc(cc2)N3CCN(CC3)C(=O)NC4(CCCCC4)C(=O)NCC#N	7	CRA-016860	None	None	Celera	Celera	3	20090909	03978CL	0.834	0.848	1	compound	H11	1.05	-4.72	1616402816
280335		CC(C)C[C@H](NC(c1ccc(cc1)c2ccc(F)cc2F)c3nccs3)C(=O)NC4(CC4)C#N	7	CRA-024565	None	None	Celera	Celera	0	20090909	03978CL	0.834	0.848	1	compound	H12	1.01	-1.41	1565392128
280256		CCC[C@H](NC(=O)C1(CCCCC1)NC(=O)c2cc(Cl)ccc2Cl)C(=O)c3oc4ccccc4n3	7	CRA-017730	None	None	Celera	Celera	0	20090909	03978CL	0.834	0.848	1	compound	H13	1.05	-4.72	1616402816
280336		CCC[C@H](N[C@H](C(=O)NC(C)C)c1ccc(cc1)c2ccc(OC)nc2)C(=O)NC3(CC3)C#N	7	CRA-024871	None	None	Celera	Celera	0	20090909	03978CL	0.834	0.848	1	compound	H14	1.05	-4.72	1616402816
280257		CCC[C@H](NC(=O)C1(CCCCC1)NC(=O)c2ccc(Cl)cc2)C(=O)c3oc4ccccc4n3	7	CRA-017883	None	None	Celera	Celera	0	20090909	03978CL	0.834	0.848	1	compound	H15	1.01	-1.41	1565392128
280337		CC(C)(C)OC(=O)N[C@@H](Cc1cc(Cl)c(O)c(Cl)c1)C(=O)NCC#N	7	CRA-025162	None	None	Celera	Celera	0	20090909	03978CL	0.834	0.848	1	compound	H16	1.06	-6.46	1643175680
280258		CCC[C@H](NC(=O)C1(CCCCC1)NC(=O)c2ccc(OC(F)(F)F)cc2)C(=O)c3oc(nn3)c4ccc(cc4)C(F)(F)F	7	CRA-019322	None	None	Celera	Celera	0	20090909	03978CL	0.834	0.848	1	compound	H17	1.01	-1.41	1565392128
280338		Oc1c(Cl)cc(C[C@H](NC(=O)c2cc(F)cc(F)c2)C(=O)NCC#N)cc1Cl	7	CRA-025243	None	None	Celera	Celera	0	20090909	03978CL	0.834	0.848	1	compound	H18	1.05	-4.72	1616402816
280259		CCC[C@H](NC(=O)C1(CCCCC1)NC(=O)N2CCN(C)CC2)C(=O)c3oc(nn3)c4ccc(OC)cc4	7	CRA-019556	None	None	Celera	Celera	0	20090909	03978CL	0.834	0.848	1	compound	H19	0.983	1.7	1517502464
280339		Oc1c(Cl)cc(C[C@H](NC(=O)c2ccc(cc2)c3ccc(cc3)C(F)(F)F)C(=O)NC4(CC4)C#N)cc1Cl	7	CRA-025381	None	None	Celera	Celera	0	20090909	03978CL	0.834	0.848	1	compound	H20	1.05	-4.72	1616402816
280260		CCC[C@H](NC(=O)C1(CCCCC1)NC(=O)N2CCN(CC2)C(C)(C)C)C(=O)c3oc(CC)nn3	7	CRA-019725	None	None	Celera	Celera	0	20090909	03978CL	0.834	0.848	1	compound	H21	1.05	-4.72	1616402816
280340		Clc1ccc(cc1)C(=O)NC(Cc2cc(Cl)cc(Cl)c2)C(=O)NCC#N	7	CRA-026515	None	None	Celera	Celera	0	20090909	03978CL	0.834	0.848	1	compound	H22	0.831	17	1282154752
280101		CC(C)C[C@H](NC(=O)c1ccc(NC(=N)N)cc1)C(=O)N[C@@H](CCCCNC(=O)OCc2ccccc2)C(=O)O	7	CRA-012135	None	None	Celera	Celera	0	20090909	03978CL	0.834	0.848	1	compound	I03	1.01	-1.41	1565392128
280181		CC(C)CC(C(=O)NCC#N)c1csc(n1)N2CCN(C)CC2	7	CRA-013492	None	None	Celera	Celera	0	20090909	03978CL	0.834	0.848	1	compound	I04	1.05	-4.72	1616402816
280102		CC(C)C[C@H](NC(=O)c1csc(n1)c2cccc(N)c2)C(=O)NCC#N	7	CRA-012247	None	None	Celera	Celera	0	20090909	03978CL	0.834	0.848	1	compound	I05	0.998	0.173	1541075456
280182		O=C(NC1(CCCCC1)C(=O)NCC#N)c2cccc(c2)c3ccccc3	7	CRA-013613	None	None	Celera	Celera	0	20090909	03978CL	0.834	0.848	1	compound	I06	1.06	-6.46	1643175680
280103		CC(C)CC(Oc1ccc(cc1)c2ccccc2)C(=O)NCC#N	7	CRA-012436	None	None	Celera	Celera	0	20090909	03978CL	0.834	0.848	1	compound	I07	1.01	-1.41	1565392128
280183		O=C(NC1(C[C@H]2CC[C@@H]1C2)C(=O)NCC#N)c3ccc(cc3)N4CCOCC4	7	CRA-013885	None	None	Celera	Celera	0	20090909	03978CL	0.834	0.848	1	compound	I08	1.06	-6.46	1643175680
280104		CC(C)CC(C(=O)NCC#N)n1cnc2c(NCCN3CCOCC3)ncnc12	7	CRA-012548	None	None	Celera	Celera	0	20090909	03978CL	0.834	0.848	1	compound	I09	0.998	0.173	1541075456
280184		CN1CCN(CC1)c2nc(cs2)c3ccc(cc3)C(=O)NC4(CCOCC4)C(=O)NCC#N	7	CRA-014114	None	None	Celera	Celera	0	20090909	03978CL	0.834	0.848	1	compound	I10	1.06	-6.46	1643175680
280105		CC(C)C[C@H](Nc1nc(cs1)c2ccncc2)C(=O)NCC#N	7	CRA-012718	None	None	Celera	Celera	0	20090909	03978CL	0.834	0.848	1	compound	I11	1.03	-3.04	1590488576
280185		CC(C)CC(C(=O)NCC#N)c1cccc(c1)c2csc(n2)N3CCN(CCO)CC3	7	CRA-014265	None	None	Celera	Celera	0	20090909	03978CL	0.834	0.848	1	compound	I12	1.08	-8.26	1670850048
280106		CCOC(=O)Cc1csc(N[C@@H](CC(C)C)C(=O)NCC#N)n1	7	CRA-012940	None	None	Celera	Celera	0	20090909	03978CL	0.834	0.848	1	compound	I13	0.998	0.173	1541075456
280186		CC(C)CC(C(=O)NCC#N)c1cccc(c1)c2ccc(cc2)S(=O)(=O)NCCN(CCO)CCO	7	CRA-014308	None	None	Celera	Celera	0	20090909	03978CL	0.834	0.848	1	compound	I14	1.01	-1.41	1565392128
280107		CC(C)C[C@H](NC(=O)c1ccc(cc1)N2CCOCC2)C(=O)NC(C#N)C(=O)C	7	CRA-013018	None	None	Celera	Celera	0	20090909	03978CL	0.834	0.848	1	compound	I15	0.983	1.7	1517502464
280187		CCCC[C@H](NC(=O)[C@H](Cc1cc(I)c(O)c(I)c1)NC(=O)OC(C)(C)C)\C=C\S(=O)(=O)c2ccccc2	7	CRA-014372	None	None	Celera	Celera	0	20090909	03978CL	0.834	0.848	1	compound	I16	1.08	-8.26	1670850048
280108		CC(C)C[C@H](NC(=O)c1ccc(cc1)c2csc(NC3CCN(CC3)C(=O)OC(C)(C)C)n2)C(=O)NCC#N	7	CRA-013179	None	None	Celera	Celera	0	20090909	03978CL	0.834	0.848	1	compound	I17	1.05	-4.72	1616402816
280188		CC(C)C[C@@H](C(=O)NCC#N)c1cccc(c1)c2cccc(OCCN(C)C)c2	7	CRA-014446	None	None	Celera	Celera	0	20090909	03978CL	0.834	0.848	1	compound	I18	1.03	-3.04	1590488576
280109		CC(C)CC(C(=O)NCC#N)c1cccc(c1)c2ccc(cc2)[N+](=O)[O-]	7	CRA-013267	None	None	Celera	Celera	0	20090909	03978CL	0.834	0.848	1	compound	I19	0.998	0.173	1541075456
280189		CC(C)C[C@@H](C(=O)NCC#N)c1cccc(c1)c2cccc(OC3CCN(C)C3)c2	7	CRA-014627	None	None	Celera	Celera	0	20090909	03978CL	0.834	0.848	1	compound	I20	0.983	1.7	1517502464
280110		CNS(=O)(=O)c1ccc(cc1)c2cccc(c2)C(CC(C)C)C(=O)NCC#N	7	CRA-013358	None	None	Celera	Celera	0	20090909	03978CL	0.834	0.848	1	compound	I21	1.05	-4.72	1616402816
280190		CC(C)C[C@@H](C(=O)NCC#N)c1cccc(c1)c2ccc(s2)S(=O)(=O)N3CCN(CC3)C(C)(C)C	7	CRA-015091	None	None	Celera	Celera	0	20090909	03978CL	0.834	0.848	1	compound	I22	1.03	-3.04	1590488576
280261		COc1ccc(NS(=O)(=O)C[C@H](CCc2ccccc2)NC(=O)C3(CCCCC3)NC(=O)c4ccc(cc4)c5csc(n5)N6CCN(C)CC6)cc1	7	CRA-015217	None	None	Celera	Celera	0	20090909	03978CL	0.834	0.848	1	compound	J03	0.841	15.9	1298942464
280341		CCCN1CCN(CC1)c2ccc(cc2)C(=O)NC3(CCCCC3)C(=O)N[C@@H](CCc4ccccc4)CS(=O)(=O)Nc5ccc(OC)cc5	7	CRA-020637	None	None	Celera	Celera	0	20090909	03978CL	0.834	0.848	1	compound	J04	1.06	-6.46	1643175680
280262		O=C(NC1(CCCCC1)C(=O)NCC#N)c2ccc(cc2)c3ccc(cc3)c4oncc4	7	CRA-015448	None	None	Celera	Celera	0	20090909	03978CL	0.834	0.848	1	compound	J05	1.01	-1.41	1565392128
280342		CCC[C@H](NC(=O)[C@@H](CC(C)C)NC(=O)c1ccc(cc1)N2CCN(C)CC2)C(=O)c3oc(nn3)c4occc4	7	CRA-022379	None	None	Celera	Celera	0	20090909	03978CL	0.834	0.848	1	compound	J06	0.998	0.173	1541075456
280263		CC(C)CC(C(=O)NCC#N)c1cnc(s1)c2ccc(cc2)c3csc(n3)N4CCNCC4	7	CRA-015768	None	None	Celera	Celera	0	20090909	03978CL	0.834	0.848	1	compound	J07	1.05	-4.72	1616402816
280343		Oc1c(I)cc(C[C@H](NC(=O)c2ccc(Br)cc2)C(=O)NCC#N)cc1I	7	CRA-023648	None	None	Celera	Celera	0	20090909	03978CL	0.834	0.848	1	compound	J08	1.03	-3.04	1590488576
280264		CCC[C@H](NC(=O)C1(CCCCC1)NC(=O)c2oc3ccc(OC)cc3c2)C(=O)c4oc5ccccc5n4	7	CRA-016011	None	None	Celera	Celera	0	20090909	03978CL	0.834	0.848	1	compound	J09	1.06	-6.46	1643175680
280344		CCCC[C@H](NC(=O)[C@H](CCC)N[C@@H](c1ccc(cc1)c2ccc(cc2)S(=O)(=O)C)C(F)(F)F)C(=O)c3oc(nn3)c4occc4	7	CRA-024282	None	None	Celera	Celera	0	20090909	03978CL	0.834	0.848	1	compound	J10	1.03	-3.04	1590488576
280265		O=C(NC1(CCCCC1)C(=O)NCC#N)N2CCN(CC2)c3ccccn3	7	CRA-016913	None	None	Celera	Celera	0	20090909	03978CL	0.834	0.848	1	compound	J11	1.01	-1.41	1565392128
280345		CC(C)C[C@H](NC(c1ccc(cc1)c2ccc(cc2)S(=O)(=O)C)c3nccs3)C(=O)NC4(CC4)C#N	7	CRA-024569	None	None	Celera	Celera	0	20090909	03978CL	0.834	0.848	1	compound	J12	1.08	-8.26	1670850048
280266		O=C(NCC#N)C1CCCCN1c2cccc(c2)c3cccc(c3)N4CCC(CC4)N5CCOCC5	7	CRA-017753	None	None	Celera	Celera	0	20090909	03978CL	0.834	0.848	1	compound	J13	1.05	-4.72	1616402816
280346		CCC[C@H](N[C@H](C(=O)NCC1CCCCC1)c2ccc(cc2)c3ccc(cc3)S(=O)(=O)C)C(=O)NC4(CC4)C#N	7	CRA-024917	None	None	Celera	Celera	0	20090909	03978CL	0.834	0.848	1	compound	J14	1.08	-8.26	1670850048
280267		CCC[C@H](NC(=O)C1(CCCCC1)NC(=O)c2ccc(cc2)C(F)(F)F)C(=O)c3oc4ccccc4n3	7	CRA-017886	None	None	Celera	Celera	0	20090909	03978CL	0.834	0.848	1	compound	J15	1.08	-8.26	1670850048
280347		CC(C)(C)OC(=O)N[C@@H](Cc1cc(Cl)c(O)c(Cl)c1)C(=O)NC2(CC2)C#N	7	CRA-025163	None	None	Celera	Celera	0	20090909	03978CL	0.834	0.848	1	compound	J16	1.01	-1.41	1565392128
280268		CCC[C@H](NC(=O)C1(CCCCC1)NC(=O)c2ccc(OC(F)(F)F)cc2)C(=O)c3oc(nn3)c4cccc(c4)C(F)(F)F	7	CRA-019323	None	None	Celera	Celera	0	20090909	03978CL	0.834	0.848	1	compound	J17	1.1	-10.1	1699472896
280348		Oc1c(Cl)cc(C[C@H](NC(=O)c2ccc(Br)cc2)C(=O)NCC#N)cc1Cl	7	CRA-025244	None	None	Celera	Celera	0	20090909	03978CL	0.834	0.848	1	compound	J18	0.998	0.173	1541075456
280269		CCC[C@H](NC(=O)C1(CCCCC1)NC(=O)N2CCC(CC2)N3CCOCC3)C(=O)c4oc(nn4)c5ccc(OC)cc5	7	CRA-019557	None	None	Celera	Celera	0	20090909	03978CL	0.834	0.848	1	compound	J19	1.08	-8.26	1670850048
280349		CN1CCN(CC1)c2ccc(cc2)C(=O)N[C@@H](Cc3cc(Cl)c(O)c(Cl)c3)C(=O)NCC#N	7	CRA-025383	None	None	Celera	Celera	0	20090909	03978CL	0.834	0.848	1	compound	J20	1.03	-3.25	1593682304
280270		CCC[C@H](NC(=O)C1(CCCCC1)NC(=O)N2CCN(CC2)C(C)(C)C)C(=O)c3oc(COC)nn3	7	CRA-019726	None	None	Celera	Celera	0	20090909	03978CL	0.834	0.848	1	compound	J21	1.1	-10.1	1699472896
280350		Cc1nc(cs1)c2ccc(cc2)C(=O)N[C@@H](Cc3cc(Cl)c(O)c(Cl)c3)C(=O)NCC#N	7	CRA-026516	None	None	Celera	Celera	0	20090909	03978CL	0.834	0.848	1	compound	J22	0.831	17	1282154752
280111		COc1ccc(cc1)C(=O)N[C@@H](Cc2ccc(NC(=N)N)cc2)C(=O)NCC#N	7	CRA-012137	None	None	Celera	Celera	0	20090909	03978CL	0.834	0.848	1	compound	K03	1.01	-1.41	1565392128
280191		Oc1c(I)cc(C[C@H](NC(=O)N2CCOCC2)C(=O)NCC#N)cc1I	7	CRA-013510	None	None	Celera	Celera	0	20090909	03978CL	0.834	0.848	1	compound	K04	1.06	-6.46	1643175680
280112		CC(C)C[C@H](NC(=O)c1csc(n1)c2ccccc2N)C(=O)NCC#N	7	CRA-012248	None	None	Celera	Celera	0	20090909	03978CL	0.834	0.848	1	compound	K05	1.03	-3.04	1590488576
280192		CC(C)CC(C(=O)NCC#N)c1cccc(c1)c2ccc(NS(=O)(=O)c3cccs3)cc2	7	CRA-013645	None	None	Celera	Celera	0	20090909	03978CL	0.834	0.848	1	compound	K06	0.998	0.173	1541075456
280113		CC(C)C[C@H](Nc1nc(cs1)c2ccc(cc2)[N+](=O)[O-])C(=O)NCC#N	7	CRA-012452	None	None	Celera	Celera	0	20090909	03978CL	0.834	0.848	1	compound	K07	1.05	-4.72	1616402816
280193		CC(C)C[C@H](NC(=O)OCc1ccccc1)C(=O)NC2(CC[SH+](O)(O)CC2)C#N	7	CRA-014003	None	None	Celera	Celera	0	20090909	03978CL	0.834	0.848	1	compound	K08	0.998	0.173	1541075456
280114		CC(C)C[C@H](Nc1nc(cs1)c2ccccc2)C(=O)NCC#N	7	CRA-012587	None	None	Celera	Celera	0	20090909	03978CL	0.834	0.848	1	compound	K09	1.06	-6.46	1643175680
280194		CC(C)CC(C(=O)NCC#N)c1cccc(c1)c2ccc(cc2)S(=O)(=O)N3CCNCC3	7	CRA-014118	None	None	Celera	Celera	0	20090909	03978CL	0.834	0.848	1	compound	K10	1.05	-4.72	1616402816
280115		CC(C)C[C@H](NC(=O)c1ccc(cc1)c2csc(Nc3ccncc3)n2)C(=O)NCCN4CCOCC4	7	CRA-012736	None	None	Celera	Celera	0	20090909	03978CL	0.834	0.848	1	compound	K11	1.01	-1.41	1565392128
280195		COc1ccc(cc1[SH+](O)(O)N2CCN(CCO)CC2)c3cccc(c3)C(CC(C)C)C(=O)NCC#N	7	CRA-014270	None	None	Celera	Celera	0	20090909	03978CL	0.834	0.848	1	compound	K12	0.983	1.7	1517502464
280116		CC(C)CC(C(=O)NCC#N)c1csc(n1)c2ccc(cc2)N3CCOCC3	7	CRA-012959	None	None	Celera	Celera	1	20090909	03978CL	0.834	0.848	1	compound	K13	1.01	-1.41	1565392128
280196		CC(C)CC(C(=O)NCC#N)c1cccc(c1)c2ccc(cc2)S(=O)(=O)NCCCN3CCOCC3	7	CRA-014309	None	None	Celera	Celera	0	20090909	03978CL	0.834	0.848	1	compound	K14	1.01	-1.41	1565392128
280117		CC(C)CC(NC(=O)c1cccc(c1)c2ccccc2)C(=O)NC(C#N)C(=O)C	7	CRA-013020	None	None	Celera	Celera	0	20090909	03978CL	0.834	0.848	1	compound	K15	1.01	-1.41	1565392128
280197		CCCC[C@H](NC(=O)[C@@H](N)Cc1cc(I)c(O)c(I)c1)\C=C\S(=O)(=O)c2ccccc2	7	CRA-014373	None	None	Celera	Celera	0	20090909	03978CL	0.834	0.848	1	compound	K16	0.983	1.7	1517502464
280118		CC(C)C[C@H](NC(=O)c1ccc(Nc2nc(cs2)c3ccncc3)cc1)C(=O)NCC#N	7	CRA-013182	None	None	Celera	Celera	0	20090909	03978CL	0.834	0.848	1	compound	K17	0.926	7.39	1430006784
280198		CC(C)CC(C(=O)NCC#N)c1cncc(c1)c2ccc(cc2)N3CCN(CC3)C=O	7	CRA-014448	None	None	Celera	Celera	0	20090909	03978CL	0.834	0.848	1	compound	K18	1.06	-6.46	1643175680
280119		CC(C)CC(C(=O)NCC#N)c1cccc(c1)c2cnc3ccccc3c2	7	CRA-013274	None	None	Celera	Celera	0	20090909	03978CL	0.834	0.848	1	compound	K19	1.01	-1.41	1565392128
280199		O=C(NCC#N)C(Cc1ccc2occc2c1)NC(=O)c3ccc(cc3)N4CCOCC4	7	CRA-014799	None	None	Celera	Celera	0	20090909	03978CL	0.834	0.848	1	compound	K20	0.998	0.173	1541075456
280120		CC(C)CC(C(=O)NCC#N)c1cccc(c1)c2cccc(c2)c3csc(N=C(N)N)n3	7	CRA-013420	None	None	Celera	Celera	0	20090909	03978CL	0.834	0.848	1	compound	K21	1.03	-3.04	1590488576
280200		CN1CCN(CC1)c2nc(cs2)c3ccc(cc3)C(=O)NC4(CCCCC4)C(=O)NC(CCCN=C(N)N)C(=O)Nc5ccc6OC(=O)C=C(C)c6c5	7	CRA-015113	None	None	Celera	Celera	0	20090909	03978CL	0.834	0.848	1	compound	K22	0.954	4.63	1472456064
280271		FC(F)(F)CN1CCN(CC1)S(=O)(=O)c2ccc(cc2)c3ccc(cc3)C(=O)NC4(CCCCC4)C(=O)NCC#N	7	CRA-015220	None	None	Celera	Celera	0	20090909	03978CL	0.834	0.848	1	compound	L03	0.968	3.19	1494640000
280351		CCC[C@H](NC(=O)C1(CCCCC1)NC(=O)OC(C)(C)C)C(=O)c2oc(nn2)c3occc3	7	CRA-020972	None	None	Celera	Celera	0	20090909	03978CL	0.834	0.848	1	compound	L04	1.06	-6.46	1643175680
280272		CC(C)CC(C(=O)NCC#N)c1cccc(c1)c2ccc(cc2)c3oncc3	7	CRA-015496	None	None	Celera	Celera	0	20090909	03978CL	0.834	0.848	1	compound	L05	0.983	1.7	1517502464
280352		CCC[C@H](NC(=O)[C@@H](CC(C)C)NC(=O)c1ccc(cc1)N2CCN(C)CC2)C(=O)c3oc(nn3)c4ccccc4OC	7	CRA-022380	None	None	Celera	Celera	0	20090909	03978CL	0.834	0.848	1	compound	L06	1.08	-8.26	1670850048
280273		CN1CCN(CC1)c2nc(cs2)c3ccc(cc3)C(=O)NC4(CCCCC4)C(=O)N[C@H]5[C@@H](NC5=O)OC(=O)C	7	CRA-015842	None	None	Celera	Celera	0	20090909	03978CL	0.834	0.848	1	compound	L07	0.983	1.7	1517502464
280353		Cc1ccc(cc1)C(=O)N[C@@H](Cc2cc(I)c(O)c(I)c2)C(=O)NCC#N	7	CRA-023656	None	None	Celera	Celera	0	20090909	03978CL	0.834	0.848	1	compound	L08	1.06	-6.46	1643175680
280274		CCC[C@H](NC(=O)C1(CCCCC1)NC(=O)c2ccc(cc2)c3csc(n3)N4CCN(C)CC4)C(=O)c5oc6ccccc6n5	7	CRA-016056	None	None	Celera	Celera	0	20090909	03978CL	0.834	0.848	1	compound	L09	1.06	-6.46	1643175680
280354		Oc1c(I)cc(C[C@H](NC(=O)c2ccc(cc2)c3ccccc3)C(=O)NCC#N)cc1I	7	CRA-024286	None	None	Celera	Celera	0	20090909	03978CL	0.834	0.848	1	compound	L10	1.01	-1.41	1565392128
280275		O=C(NC1(CCCCC1)C(=O)NCC#N)N2CCN(CC2)c3ncccn3	7	CRA-016914	None	None	Celera	Celera	0	20090909	03978CL	0.834	0.848	1	compound	L11	1.01	-1.41	1565392128
280355		Oc1c(I)cc(C[C@H](NC(=O)c2ccc(cc2)C(F)(F)F)C(=O)NCC#N)cc1I	7	CRA-024590	None	None	Celera	Celera	0	20090909	03978CL	0.834	0.848	1	compound	L12	1.03	-3.04	1590488576
280276		Fc1cccc(c1F)c2cccc(c2)N3CCCCC3C(=O)NCC#N	7	CRA-017796	None	None	Celera	Celera	0	20090909	03978CL	0.834	0.848	1	compound	L13	0.998	0.173	1541075456
280356		CCC[C@H](N[C@H](C(=O)NCC#N)c1ccc(cc1)c2ccc(cc2)S(=O)(=O)C)C(=O)NC3(CC3)C#N	7	CRA-024918	None	None	Celera	Celera	0	20090909	03978CL	0.834	0.848	1	compound	L14	1.06	-6.46	1643175680
280277		CC(C)C[C@@H](C(=O)NCC#N)c1cccc(c1)c2cccc(c2)N3CCNCC3	7	CRA-017903	None	None	Celera	Celera	0	20090909	03978CL	0.834	0.848	1	compound	L15	1.05	-4.72	1616402816
256034		CC(C)(C)c1ccc(cc1)C(=O)N[C@@H](Cc2cc(Cl)c(O)c(Cl)c2)C(=O)NCC#N	8	CRA-025193	None	None	Celera	Celera	0	20090909	03978CL	0.834	0.848	1	compound	L16	1.01	-1.41	1565392128
280278		CCC[C@H](NC(=O)[C@H](Cc1ccccc1)NC(=O)N2CCC(CC2)N3CCOCC3)\C=C\S(=O)(=O)c4ccccc4	7	CRA-019446	None	None	Celera	Celera	0	20090909	03978CL	0.834	0.848	1	compound	L17	1.03	-3.04	1590488576
280357		Oc1c(Cl)cc(C[C@H](NC(=O)c2cc(F)c(F)cc2F)C(=O)NCC#N)cc1Cl	7	CRA-025249	None	None	Celera	Celera	0	20090909	03978CL	0.834	0.848	1	compound	L18	1.03	-3.04	1590488576
280279		CCC[C@H](NC(=O)C1(CCCCC1)NC(=O)N2CCN(CC2)C(C)(C)C)C(=O)c3oc(nn3)c4ccc(OC)cc4	7	CRA-019558	None	None	Celera	Celera	0	20090909	03978CL	0.834	0.848	1	compound	L19	1.05	-4.72	1616402816
280358		Cc1cccc(NC(=O)CC[C@H](NC(=O)c2ccc(Br)cc2)C(=O)NCC#N)c1	7	CRA-025384	None	None	Celera	Celera	0	20090909	03978CL	0.834	0.848	1	compound	L20	1.05	-4.72	1616402816
280280		O=C(NC1(CCCCC1)C(=O)NCC#N)c2csc(n2)N3CCC(CC3)N4CCOCC4	7	CRA-019777	None	None	Celera	Celera	0	20090909	03978CL	0.834	0.848	1	compound	L21	1.08	-8.26	1670850048
256032		CN1CCN(CC1)c2nc(cs2)c3ccc(cc3)C(=O)NC(Cc4cc(Cl)cc(Cl)c4)C(=O)NCC#N	8	CRA-026519	None	None	Celera	Celera	0	20090909	03978CL	0.834	0.848	1	compound	L22	0.831	17	1282154752
280121		CC(C)C[C@H](NC(=O)c1ccc(cc1)c2cnc(N=C(N)N)s2)C(=O)N[C@@H](CCCCNC(=O)C)C(=O)O	7	CRA-012138	None	None	Celera	Celera	0	20090909	03978CL	0.834	0.848	1	compound	M03	1.03	-3.04	1590488576
280201		Oc1c(I)cc(C[C@H](NC(=O)c2ccc(cc2)N3CCOCC3)C(=O)NC4(CC4)C#N)cc1I	7	CRA-013560	None	None	Celera	Celera	0	20090909	03978CL	0.834	0.848	1	compound	M04	1.01	-1.41	1565392128
280122		CC(C)C[C@H](NC(=O)c1ccc(cc1)c2cnc(N=C(N)N)s2)C(=O)N[C@@H](Cc3cccnc3)C(=O)N	7	CRA-012292	None	None	Celera	Celera	0	20090909	03978CL	0.834	0.848	1	compound	M05	0.968	3.19	1494640000
280202		CC(C)C[C@H](NC(=O)c1ccc(cc1)N2CCOCC2)C(=O)NC3(CCOCC3)C#N	7	CRA-013716	None	None	Celera	Celera	0	20090909	03978CL	0.834	0.848	1	compound	M06	0.864	13.6	1333871872
280123		CC(C)CC(C(=O)NCC#N)n1cnc2c(Cl)nc(Cl)nc12	7	CRA-012469	None	None	Celera	Celera	0	20090909	03978CL	0.834	0.848	1	compound	M07	0.983	1.7	1517502464
280203		CC(C)(C)OC(=O)N1CCN(CC1)S(=O)(=O)c2ccc(cc2)C(=O)NC3(CCCCC3)C(=O)NCC#N	7	CRA-014016	None	None	Celera	Celera	0	20090909	03978CL	0.834	0.848	1	compound	M08	1.01	-1.41	1565392128
280124		CC(C)CC(C(=O)NCC#N)c1cccc2ccccc12	7	CRA-012588	None	None	Celera	Celera	0	20090909	03978CL	0.834	0.848	1	compound	M09	1.08	-8.26	1670850048
280204		CC(C)CC(C(=O)NCC#N)c1cccc(c1)c2ccc(cc2)S(=O)(=O)N3CCN(CCO)CC3	7	CRA-014188	None	None	Celera	Celera	0	20090909	03978CL	0.834	0.848	1	compound	M10	0.983	1.7	1517502464
280125		O=C(NC1(CCCCC1)C(=O)NCC#N)OCc2ccccc2	7	CRA-012781	None	None	Celera	Celera	0	20090909	03978CL	0.834	0.848	1	compound	M11	1.06	-6.46	1643175680
280205		CC(C)C[C@H](NC(=O)c1ccc(cc1)N2CCN(C)CC2)C(=O)NC3(CCSC3)C#N	7	CRA-014272	None	None	Celera	Celera	0	20090909	03978CL	0.834	0.848	1	compound	M12	1.01	-1.41	1565392128
280126		CC(C)C[C@H](NC(=O)c1ccc(cc1)N2CCN(C)CC2)C(=O)Nc3cnoc3C	7	CRA-012971	None	None	Celera	Celera	0	20090909	03978CL	0.834	0.848	1	compound	M13	0.998	0.173	1541075456
280206		CN1CCN(CC1)c2nc(cs2)c3ccc(OC4(CCCCC4)C(=O)NCC#N)cc3	7	CRA-014321	None	None	Celera	Celera	0	20090909	03978CL	0.834	0.848	1	compound	M14	1.05	-4.72	1616402816
280127		CC(C)C[C@H](NC(=O)OCc1ccccc1)C(=O)NC(C#N)C(=O)C	7	CRA-013021	None	None	Celera	Celera	0	20090909	03978CL	0.834	0.848	1	compound	M15	0.998	0.173	1541075456
280207		O=C(NC1(CCCCC1)C(=O)NCC#N)c2ccc(cc2)c3csc(CN4CCOCC4)n3	7	CRA-014379	None	None	Celera	Celera	0	20090909	03978CL	0.834	0.848	1	compound	M16	0.998	0.173	1541075456
280128		CC(C)CC(C(=O)NCC#N)c1cccc(c1)c2cncc3ccccc23	7	CRA-013193	None	None	Celera	Celera	0	20090909	03978CL	0.834	0.848	1	compound	M17	0.998	0.173	1541075456
280208		CC(C)CC(C(=O)NCC#N)c1cccc(c1)c2ccc(cc2)S(=O)(=O)N3CCN(CC3)C=O	7	CRA-014538	None	None	Celera	Celera	0	20090909	03978CL	0.834	0.848	1	compound	M18	1.01	-1.41	1565392128
280129		CC(C)C[C@H](NC(=O)c1ccc(cc1)N2CCN(C)CC2)C(=O)N[C@@H](CC3CCCN3C(=N)N)C(=O)O	7	CRA-013301	None	None	Celera	Celera	0	20090909	03978CL	0.834	0.848	1	compound	M19	1.01	-1.41	1565392128
280209		CC(C)CC(C(=O)NC1(CC1)C#N)c2cccc(c2)c3cccc(c3)c4csc(n4)N5CCNCC5	7	CRA-014888	None	None	Celera	Celera	0	20090909	03978CL	0.834	0.848	1	compound	M20	1.06	-6.46	1643175680
280130		Oc1c(I)cc(C[C@H](NC(=O)c2ccc(cc2)N3CCOCC3)C(=O)N[C@@H](CCc4ccccc4)\C=C\S(=O)(=O)c5ccccc5)cc1I	7	CRA-013422	None	None	Celera	Celera	0	20090909	03978CL	0.834	0.848	1	compound	M21	0.998	0.173	1541075456
280210		CC(C)CC(C(=O)NCC#N)c1cccc(c1)c2ccc(cc2)S(=O)(=O)N3CCN(CC(F)(F)F)CC3	7	CRA-015117	None	None	Celera	Celera	0	20090909	03978CL	0.834	0.848	1	compound	M22	1.05	-4.72	1616402816
280281		CC(C)CC(C(=O)NCC#N)c1cccc(c1)c2ccc(cc2)c3csc(N)n3	7	CRA-015242	None	None	Celera	Celera	0	20090909	03978CL	0.834	0.848	1	compound	N03	0.998	0.173	1541075456
280359		Fc1ccc(cc1F)S(=O)(=O)C[C@H]2CCCC[C@H]2C(=O)NCC#N	7	CRA-021638	None	None	Celera	Celera	0	20090909	03978CL	0.834	0.848	1	compound	N04	1.06	-6.46	1643175680
280282		CC(C)CC(C(=O)NCC#N)c1cnc(s1)c2ccc(Br)cc2	7	CRA-015497	None	None	Celera	Celera	0	20090909	03978CL	0.834	0.848	1	compound	N05	1.01	-1.41	1565392128
280360		CC(C)C[C@@H](NC(=O)c1ccc(cc1)N2CCN(C)CC2)C(=O)NCC#N	7	CRA-022382	None	None	Celera	Celera	0	20090909	03978CL	0.834	0.848	1	compound	N06	0.998	0.173	1541075456
280283		CCC[C@H](NC(=O)C1(CCCCC1)NC(=O)c2cccnc2)C(=O)c3oc4ccccc4n3	7	CRA-015877	None	None	Celera	Celera	0	20090909	03978CL	0.834	0.848	1	compound	N07	0.998	0.173	1541075456
280361		CCCC[C@H](NC(=O)[C@H](CC(C)C)NC(=O)OCc1ccccc1)C(=O)c2oc(nn2)c3occc3	7	CRA-023884	None	None	Celera	Celera	0	20090909	03978CL	0.834	0.848	1	compound	N08	0.876	12.5	1352050816
280284		CCC[C@H](NC(=O)[C@H]1CCCC[C@H]1NC(=O)c2ccc(cc2)c3csc(n3)N4CCN(C)CC4)C(=O)c5oc6ccccc6n5	7	CRA-016387	None	None	Celera	Celera	0	20090909	03978CL	0.834	0.848	1	compound	N09	1.02	-1.61	1568485760
280362		COc1ccc(cc1)C(=O)N[C@@H](Cc2cc(I)c(O)c(I)c2)C(=O)NCC#N	7	CRA-024287	None	None	Celera	Celera	0	20090909	03978CL	0.834	0.848	1	compound	N10	1.03	-3.25	1593682304
280285		O=C(NCC#N)C1CCCCN1S(=O)(=O)c2ccc(cc2)c3cccs3	7	CRA-017412	None	None	Celera	Celera	0	20090909	03978CL	0.834	0.848	1	compound	N11	0.983	1.7	1517502464
280363		CSc1ccc(cc1)C(=O)N[C@@H](Cc2cc(I)c(O)c(I)c2)C(=O)NCC#N	7	CRA-024654	None	None	Celera	Celera	0	20090909	03978CL	0.834	0.848	1	compound	N12	1.01	-1.41	1565392128
280286		CC(C)C[C@@H](C(=O)NCC#N)c1cccc(c1)C#CCN2CCOCC2	7	CRA-017803	None	None	Celera	Celera	0	20090909	03978CL	0.834	0.848	1	compound	N13	1.1	-10.1	1699472896
280364		CCC[C@H](N[C@H](C(=O)NCc1ccccn1)c2ccc(cc2)c3ccc(cc3)S(=O)(=O)C)C(=O)NC4(CC4)C#N	7	CRA-024921	None	None	Celera	Celera	0	20090909	03978CL	0.834	0.848	1	compound	N14	0.983	1.7	1517502464
280287		CCC[C@H](NC(=O)C1(CCCCC1)NC(=O)c2ccc(OC)cc2)C(=O)c3oc4ccccc4n3	7	CRA-017978	None	None	Celera	Celera	0	20090909	03978CL	0.834	0.848	1	compound	N15	1.03	-3.04	1590488576
280365		Oc1c(Cl)cc(C[C@H](NC(=O)c2ccc(F)cc2F)C(=O)NCC#N)cc1Cl	7	CRA-025197	None	None	Celera	Celera	0	20090909	03978CL	0.834	0.848	1	compound	N16	1.06	-6.46	1643175680
280288		CCC[C@H](NC(=O)[C@H](Cc1ccc2ccccc2c1)NC(=O)N3CCC(CC3)N4CCOCC4)\C=C\S(=O)(=O)c5ccccc5	7	CRA-019547	None	None	Celera	Celera	0	20090909	03978CL	0.834	0.848	1	compound	N17	0.998	0.173	1541075456
280366		Oc1c(Cl)cc(C[C@H](NC(=O)c2ccc(cc2)c3ccccc3)C(=O)NCC#N)cc1Cl	7	CRA-025293	None	None	Celera	Celera	0	20090909	03978CL	0.834	0.848	1	compound	N18	1.05	-4.72	1616402816
280289		CC(C)(C)OC(=O)N1CCN(CC1)c2ccc(cc2)c3cc(F)cc(c3)N4CCCCC4C(=O)NCC#N	7	CRA-019590	None	None	Celera	Celera	0	20090909	03978CL	0.834	0.848	1	compound	N19	1.01	-1.41	1565392128
280367		CN1CCN(CC1)c2nc(cs2)c3ccc(cc3)C(=O)N[C@@H](Cc4cc(Cl)c(O)c(Cl)c4)C(=O)NCC#N	7	CRA-025386	None	None	Celera	Celera	0	20090909	03978CL	0.834	0.848	1	compound	N20	1.06	-6.46	1643175680
280290		O=C(NCC#N)[C@@H]1CCCC[C@@H]1CSc2oc3ccccc3n2	7	CRA-019823	None	None	Celera	Celera	0	20090909	03978CL	0.834	0.848	1	compound	N21	1.05	-4.72	1616402816
280368		CCC[C@@H](NC(=O)OCc1ccccc1)C(=O)c2noc(n2)C(=O)NCc3oc(C)cc3	7	CRA-027304	None	None	Celera	Celera	0	20090909	03978CL	0.834	0.848	1	compound	N22	0.81	19.1	1249848448
280131		CC(C)C[C@H](NC(=O)c1ccc(cc1)N2CCOCC2)C(=O)NC(C#N)C#N	7	CRA-012140	None	None	Celera	Celera	0	20090909	03978CL	0.834	0.848	1	compound	O03	1.02	-1.61	1568485760
280211		CC(C)(C)OC(=O)N[C@@H](Cc1cccc(c1)[N+](=O)[O-])C(=O)NCC#N	7	CRA-013561	None	None	Celera	Celera	0	20090909	03978CL	0.834	0.848	1	compound	O04	0.968	3.19	1494640000
280132		CC(C)C[C@H](NC(=O)c1ccc(cc1)c2csc(N=C(N)N)n2)C(=O)N[C@@H](CCCCNC(=O)OCc3ccccc3)C(=O)O	7	CRA-012330	None	None	Celera	Celera	0	20090909	03978CL	0.834	0.848	1	compound	O05	1.01	-1.41	1565392128
280212		CC(C)C[C@H](NC(=O)c1ccc(cc1)N2CCOCC2)C(=O)NC3(CCC3)C#N	7	CRA-013739	None	None	Celera	Celera	0	20090909	03978CL	0.834	0.848	1	compound	O06	1.12	-12	1729093248
280133		CC(=O)N[C@@H](Cc1cc(I)c(O)c(I)c1)C(=O)NCC#N	7	CRA-012503	None	None	Celera	Celera	0	20090909	03978CL	0.834	0.848	1	compound	O07	0.968	3.19	1494640000
280213		CC(C)CC(NC(=O)OCc1ccccc1)C(=O)NC2(CCN(C)CC2)C#N	7	CRA-014039	None	None	Celera	Celera	0	20090909	03978CL	0.834	0.848	1	compound	O08	0.954	4.63	1472456064
280134		CC(=C)CC(C(=O)NCC#N)c1csc(n1)c2ccccc2	7	CRA-012589	None	None	Celera	Celera	0	20090909	03978CL	0.834	0.848	1	compound	O09	1.05	-4.72	1616402816
280214		CN1CCN(CC1)c2nc(cs2)c3ccc(cc3)S(=O)(=O)NC4(CCCCC4)C(=O)NCC#N	7	CRA-014209	None	None	Celera	Celera	0	20090909	03978CL	0.834	0.848	1	compound	O10	1.03	-3.04	1590488576
280135		CC(C)N(CCNC(=O)[C@H](Cc1cc(I)c(O)c(I)c1)NC(=O)c2ccc(cc2)c3csc(Nc4ccncc4)n3)C(C)C	13	CRA-012809	None	None	Celera	Celera	0	20090909	03978CL	0.834	0.848	1	compound	O11	0.954	4.63	1472456064
280215		CC(C)CC(C(=O)NCC#N)c1cccc(c1)c2ccc(OC3CCN(CC3)C(=O)OC(C)(C)C)cc2	7	CRA-014292	None	None	Celera	Celera	0	20090909	03978CL	0.834	0.848	1	compound	O12	1.02	-1.61	1568485760
280136		CC(C)CC(C(=O)NCC#N)n1cnc2c(NCCCN3CCOCC3)ncnc12	7	CRA-012976	None	None	Celera	Celera	0	20090909	03978CL	0.834	0.848	1	compound	O13	1.01	-1.41	1565392128
280216		CC(C)CC(C(=O)NCC#N)c1cccc(c1)c2cccc(OC3CCNCC3)c2	7	CRA-014350	None	None	Celera	Celera	0	20090909	03978CL	0.834	0.848	1	compound	O14	0.954	4.63	1472456064
280137		CC(C)C[C@H](Nc1nc(cs1)c2cccc(NC(=O)OCc3ccc(Cl)c(Cl)c3)c2)C(=O)NCC#N	7	CRA-013027	None	None	Celera	Celera	0	20090909	03978CL	0.834	0.848	1	compound	O15	0.841	15.9	1298942464
280217		CC(C)CC(C(=O)NCC#N)c1cccc(c1)c2cccc(c2)C(=O)NCCN3CCOCC3	7	CRA-014383	None	None	Celera	Celera	0	20090909	03978CL	0.834	0.848	1	compound	O16	0.954	4.63	1472456064
280138		CC(C)CC(C(=O)NCC#N)c1cccc(c1)c2cccc(F)c2	7	CRA-013194	None	None	Celera	Celera	0	20090909	03978CL	0.834	0.848	1	compound	O17	0.998	0.173	1541075456
280218		CC(C)C[C@@H](C(=O)NC1(CC1)C#N)c2cccc(c2)c3cccc(c3)c4csc(n4)N5CCN(C)CC5	7	CRA-014559	None	None	Celera	Celera	0	20090909	03978CL	0.834	0.848	1	compound	O18	0.968	3.19	1494640000
280139		CC(C)CC(C(=O)NCC#N)c1cccc(c1)c2ccc(cc2)N(C)C	7	CRA-013307	None	None	Celera	Celera	0	20090909	03978CL	0.834	0.848	1	compound	O19	0.983	1.7	1517502464
280219		CC(C)CC(C(=O)NCC#N)c1cccc(c1)c2ccc(cc2)C3(O)CCN(CC3)C=O	7	CRA-014898	None	None	Celera	Celera	0	20090909	03978CL	0.834	0.848	1	compound	O20	0.968	3.19	1494640000
280140		CC(C)C[C@H](NC(=O)OCc1ccccc1)C(=O)N[C@H]2[C@@H](NC2=O)OC(=O)C	7	CRA-013427	None	None	Celera	Celera	0	20090909	03978CL	0.834	0.848	1	compound	O21	0.983	1.7	1517502464
280220		CC(C)C[C@@H](C(=O)NC1(CC1)C#N)c2cccc(c2)c3ccc(cc3)N4CCN(CC(F)(F)F)CC4	7	CRA-015118	None	None	Celera	Celera	0	20090909	03978CL	0.834	0.848	1	compound	O22	0.983	1.7	1517502464
280291		CC(C)CC(C(=O)NCC#N)c1cccc(c1)c2csc(n2)N3CCC(CC3)NC(C)(C)C	7	CRA-015244	None	None	Celera	Celera	0	20090909	03978CL	0.834	0.848	1	compound	P03	0.983	1.7	1517502464
280369		O=C(NCC#N)[C@@H]1CCCC[C@@H]1CS(=O)(=O)c2ccc(cc2)S(=O)(=O)CCc3ccccc3	7	CRA-021810	None	None	Celera	Celera	0	20090909	03978CL	0.834	0.848	1	compound	P04	1.01	-1.41	1565392128
280292		CC(C)C[C@@H](C(=O)NCC#N)c1cccc(c1)c2ccc(cc2)C3(C)CCNCC3	7	CRA-015528	None	None	Celera	Celera	0	20090909	03978CL	0.834	0.848	1	compound	P05	0.983	1.7	1517502464
280370		CCC[C@H](NC(=O)OC(C)(C)C)C(=O)NCC#N	7	CRA-022640	None	None	Celera	Celera	0	20090909	03978CL	0.834	0.848	1	compound	P06	1.07	-6.68	1646584576
280293		CCC[C@H](NC(=O)C1(CCCCC1)NC(=O)c2ccncc2)C(=O)c3oc4ccccc4n3	7	CRA-015891	None	None	Celera	Celera	0	20090909	03978CL	0.834	0.848	1	compound	P07	0.998	0.173	1541075456
280371		CC(C)C[C@H](N[C@@H](C(=O)NC(C)C)c1ccc(cc1)c2ccc(cc2)S(=O)(=O)C)C(=O)NCC#N	7	CRA-024070	None	None	Celera	Celera	0	20090909	03978CL	0.834	0.848	1	compound	P08	0.998	0.173	1541075456
280294		CCC[C@H](NC(=O)C1(CCCCC1)NC(=O)c2cccc(c2)N(C)C)C(=O)c3oc4ccccc4n3	7	CRA-016389	None	None	Celera	Celera	0	20090909	03978CL	0.834	0.848	1	compound	P09	0.968	3.19	1494640000
280372		CCCC[C@H](NC(=O)[C@H](CCC)N[C@@H](c1ccc(cc1)c2ccc(cc2)S(=O)(=O)N)C(F)(F)F)C(=O)c3oc(nn3)c4occc4	7	CRA-024383	None	None	Celera	Celera	0	20090909	03978CL	0.834	0.848	1	compound	P10	1.05	-4.72	1616402816
280295		O=C(NCC#N)C1CCCCN1S(=O)(=O)c2ccc(cc2)c3ccsc3	7	CRA-017413	None	None	Celera	Celera	0	20090909	03978CL	0.834	0.848	1	compound	P11	0.983	1.7	1517502464
280373		Cc1cc(C)cc(c1)C(=O)N[C@@H](Cc2cc(I)c(O)c(I)c2)C(=O)NCC#N	7	CRA-024774	None	None	Celera	Celera	0	20090909	03978CL	0.834	0.848	1	compound	P12	1.03	-3.04	1590488576
280296		CCN1CCN(CC#Cc2cccc(c2)[C@@H](CC(C)C)C(=O)NCC#N)CC1	7	CRA-017804	None	None	Celera	Celera	0	20090909	03978CL	0.834	0.848	1	compound	P13	1.05	-4.72	1616402816
280374		Cc1ccc(NC(=O)CC[C@H](NC(=O)c2ccc(Br)cc2)C(=O)NCC#N)cc1	7	CRA-024978	None	None	Celera	Celera	0	20090909	03978CL	0.834	0.848	1	compound	P14	0.968	3.19	1494640000
280297		CC(C)C[C@H](NC(=O)[C@H](Cc1ccc(O)cc1)NC(=O)[C@H](CC(C)C)NC(=O)[C@H](CC(C)C)NC(=O)OC(C)(C)C)\C=C\S(=O)(=O)C	7	CRA-019055	None	None	Celera	Celera	0	20090909	03978CL	0.834	0.848	1	compound	P15	1.01	-1.41	1565392128
280375		COc1cccc(c1)C(=O)N[C@@H](Cc2cc(Cl)c(O)c(Cl)c2)C(=O)NCC#N	7	CRA-025239	None	None	Celera	Celera	0	20090909	03978CL	0.834	0.848	1	compound	P16	0.983	1.7	1517502464
280298		CCC[C@H](NC(=O)[C@H](Cc1ccc(F)cc1)NC(=O)N2CCC(CC2)N3CCOCC3)\C=C\S(=O)(=O)c4ccccc4	7	CRA-019552	None	None	Celera	Celera	0	20090909	03978CL	0.834	0.848	1	compound	P17	0.94	6.03	1450920960
280376		Oc1c(Cl)cc(C[C@H](NC(=O)c2ccc(cc2)c3ccc(Cl)cc3)C(=O)NCC#N)cc1Cl	7	CRA-025309	None	None	Celera	Celera	0	20090909	03978CL	0.834	0.848	1	compound	P18	1.03	-3.25	1593682304
280299		Fc1ccc(cc1)S(=O)(=O)C[C@H]2CCCC[C@H]2C(=O)NCC#N	7	CRA-019678	None	None	Celera	Celera	0	20090909	03978CL	0.834	0.848	1	compound	P19	1.03	-3.25	1593682304
256035		CC(C)(C)c1ccc(cc1)C(=O)N[C@@H](Cc2cc(Cl)c(O)c(Cl)c2)C(=O)NC3(CC3)C#N	8	CRA-025388	None	None	Celera	Celera	0	20090909	03978CL	0.834	0.848	1	compound	P20	0.998	0.173	1541075456
280300		O=C(NCC#N)[C@@H]1CCCC[C@@H]1CSC2=NCCS2	7	CRA-019838	None	None	Celera	Celera	0	20090909	03978CL	0.834	0.848	1	compound	P21	1.03	-3.04	1590488576
280377		CCC[C@H](NC(=O)OCc1ccccc1)C(=O)c2noc(n2)C(=O)NCc3ccc(cc3)c4ccccc4	7	CRA-027416	None	None	Celera	Celera	0	20090909	03978CL	0.834	0.848	1	compound	P22	0.81	19.1	1249848448
280378		O=C(N[C@@H](CCc1ccccc1)C(=O)c2oc3ccccc3n2)[C@H](Cc4ccc5ccccc5c4)NC(=O)C6CCNCC6	7	CRA-005838	None	None	Celera	Celera	0	20090909	03979CL	0.864	0.87	1	compound	A03	0.987	1.35	1541075456
280458		O=C(NCC#N)C(CCSc1ccccc1)NC(=O)c2ccccc2	7	CRA-011195	None	None	Celera	Celera	0	20090909	03979CL	0.864	0.87	1	compound	A04	1	-0.214	1565392128
280379		COC(=O)c1coc(n1)C(=O)[C@H](CCc2ccccc2)NC(=O)CCC3CCCCC3	7	CRA-009858	None	None	Celera	Celera	0	20090909	03979CL	0.864	0.87	1	compound	A05	0.929	7.14	1450920960
280459		O=C(NCC#N)[C@H](CC1CCCCC1)NC(=O)c2cc3ccccc3s2	7	CRA-011203	None	None	Celera	Celera	0	20090909	03979CL	0.864	0.87	1	compound	A06	1.02	-1.83	1590488576
280380		CC(C)(C)OC(=O)N[C@@H](Cc1cn(C=O)c2ccccc12)C(=O)NCC#N	7	CRA-009980	None	None	Celera	Celera	0	20090909	03979CL	0.864	0.87	1	compound	A07	1.05	-5.21	1643175680
280460		O=C(N[C@@H](CC1CCCCC1)C(=O)NCC#N)Nc2ccc3ccccc3c2	7	CRA-011323	None	None	Celera	Celera	0	20090909	03979CL	0.864	0.87	1	compound	A08	1.02	-1.83	1590488576
280381		O=C(NCC#N)[C@H](Cc1c[nH]c2ccccc12)NC(=O)c3ccccc3	7	CRA-010154	None	None	Celera	Celera	0	20090909	03979CL	0.864	0.87	1	compound	A09	1	-0.214	1565392128
280461		COc1cscc1C(=O)N[C@@H](CC2CCCCC2)C(=O)NCC#N	7	CRA-011364	None	None	Celera	Celera	0	20090909	03979CL	0.864	0.87	1	compound	A10	1	-0.214	1565392128
280382		COc1ccc(C[C@H](NC(=O)c2ccccc2)C(=O)NCC#N)cc1	7	CRA-010298	None	None	Celera	Celera	0	20090909	03979CL	0.864	0.87	1	compound	A11	1	-0.214	1565392128
280462		O=C(NCC#N)[C@H](CC1CCCCC1)NC(=O)c2c[nH]cn2	7	CRA-011476	None	None	Celera	Celera	0	20090909	03979CL	0.864	0.87	1	compound	A12	0.957	4.33	1494640000
280383		Fc1ccccc1C[C@H](NC(=O)c2ccccc2)C(=O)NCC#N	7	CRA-010482	None	None	Celera	Celera	0	20090909	03979CL	0.864	0.87	1	compound	A13	1.02	-1.83	1590488576
280463		O=C(NCC#N)[C@H](CC1CCCCC1)NC(=O)c2cnc3ccccc3c2	7	CRA-011558	None	None	Celera	Celera	0	20090909	03979CL	0.864	0.87	1	compound	A14	0.971	2.86	1517502464
280384		COc1cccc(COC(=O)N[C@@H](CC2CCCCC2)C(=O)NCC#N)c1	7	CRA-010738	None	None	Celera	Celera	0	20090909	03979CL	0.864	0.87	1	compound	A15	1	-0.214	1565392128
280464		O=C(NCC#N)[C@H](CS(=O)(=O)Cc1ccccc1)NC(=O)c2ccc3ccccc3n2	7	CRA-011605	None	None	Celera	Celera	0	20090909	03979CL	0.864	0.87	1	compound	A16	0.987	1.35	1541075456
280385		Brc1ccc(cc1)C(=O)N[C@@H](CC2CCCCC2)C(=O)NCC#N	7	CRA-010866	None	None	Celera	Celera	0	20090909	03979CL	0.864	0.87	1	compound	A17	1.02	-1.83	1590488576
280465		Nc1ccc(cc1)C(=O)N[C@@H](CC2CCCCC2)C(=O)NCC#N	7	CRA-011780	None	None	Celera	Celera	0	20090909	03979CL	0.864	0.87	1	compound	A18	1.02	-1.83	1590488576
280386		Fc1ccc(cc1)C(=O)N[C@@H](Cc2cn(C=O)c3ccccc23)C(=O)NCC#N	7	CRA-011024	None	None	Celera	Celera	0	20090909	03979CL	0.864	0.87	1	compound	A19	0.987	1.35	1541075456
280466		CC1(CCC(CC(NC(=O)c2ccccc2)C(=O)NCC#N)CC1)OC(=O)C(F)(F)F	7	CRA-011895	None	None	Celera	Celera	0	20090909	03979CL	0.864	0.87	1	compound	A20	1.05	-5.21	1643175680
280387		COc1cccc(c1)C(=O)N[C@@H](CSCc2ccccc2)C(=O)NCC#N	7	CRA-011162	None	None	Celera	Celera	0	20090909	03979CL	0.864	0.87	1	compound	A21	0.987	1.35	1541075456
280467		CN([C@@H]1CCN(Cc2ccccc2)C1)C(=O)Nc3cccc(c3)C(=O)NC(CSCc4ccccc4)C(=O)NCC#N	7	CRA-012065	None	None	Celera	Celera	0	20090909	03979CL	0.864	0.87	1	compound	A22	1.07	-6.98	1670850048
280538		N[C@@H](CC1CCCCC1)C(=O)N[C@@H](CCc2ccccc2)CS(=O)(=O)NCCNc3ccccc3	7	CRA-012231	None	None	Celera	Celera	0	20090909	03979CL	0.864	0.87	1	compound	B03	1	-0.214	1565392128
280618		Brc1cccc(CC(CS(=O)(=O)Cc2ccccc2)C(=O)NCC#N)c1	7	CRA-014896	None	None	Celera	Celera	0	20090909	03979CL	0.864	0.87	1	compound	B04	1.02	-1.83	1590488576
280539		O=C(NCC#N)C(CC1CCCCC1)C(=O)NCc2cccc3ccccc23	7	CRA-012318	None	None	Celera	Celera	0	20090909	03979CL	0.864	0.87	1	compound	B05	1.02	-1.83	1590488576
280619		O=C(NCC#N)C(CSCc1ccccc1)CSCc2ccccc2	7	CRA-015175	None	None	Celera	Celera	0	20090909	03979CL	0.864	0.87	1	compound	B06	0.987	1.35	1541075456
280540		O=C(NCCc1cccs1)C(CC2CCCCC2)C(=O)NCC#N	7	CRA-012357	None	None	Celera	Celera	0	20090909	03979CL	0.864	0.87	1	compound	B07	1.05	-5.21	1643175680
280620		CC[C@H](NC(=O)[C@@H](CS(=O)(=O)Cc1ccccc1)NC(=O)N2CCOCC2)C(=O)c3occn3	7	CRA-015328	None	None	Celera	Celera	0	20090909	03979CL	0.864	0.87	1	compound	B08	1.03	-3.49	1616402816
280541		Clc1ccc(CSC[C@H](NC(=O)c2ccccc2)C(=O)NCC#N)cc1Cl	7	CRA-012396	None	None	Celera	Celera	0	20090909	03979CL	0.864	0.87	1	compound	B09	1	-0.214	1565392128
280621		CCOC(=O)Nc1ccc(cc1)c2cccc(c2)C(CS(=O)(=O)Cc3ccccc3OC(F)F)C(=O)NCC#N	7	CRA-015524	None	None	Celera	Celera	0	20090909	03979CL	0.864	0.87	1	compound	B10	1.03	-3.49	1616402816
280542		O=C(C[C@@H](CC1CCCCC1)C(=O)NCC#N)N2CCOCC2	7	CRA-012778	None	None	Celera	Celera	0	20090909	03979CL	0.864	0.87	1	compound	B11	1.02	-1.83	1590488576
280622		CC[C@H](NC(=O)[C@H](Cc1ccccc1)NC(=O)C)C(=O)c2oc3ccccc3n2	7	CRA-015683	None	None	Celera	Celera	0	20090909	03979CL	0.864	0.87	1	compound	B12	1.05	-5.21	1643175680
280543		CN(Cc1ccccc1)C(=O)C(CC2CCCCC2)C(=O)NCC#N	7	CRA-012982	None	None	Celera	Celera	0	20090909	03979CL	0.864	0.87	1	compound	B13	1.03	-3.49	1616402816
280623		CC[C@H](NC(=O)[C@H](CS(=O)(=O)Cc1ccccc1)NC(=O)N2CCOCC2)C(=O)CS(=O)(=O)c3ccccc3	7	CRA-015845	None	None	Celera	Celera	0	20090909	03979CL	0.864	0.87	1	compound	B14	1.05	-5.21	1643175680
280544		Cc1ccccc1CS(=O)(=O)C[C@H](NC(=O)N2CCOCC2)C(=O)N[C@@H](CCc3ccccc3)C(=O)c4oc5ccccc5n4	7	CRA-013110	None	None	Celera	Celera	0	20090909	03979CL	0.864	0.87	1	compound	B15	1.05	-5.21	1643175680
280624		CC[C@H](NC(=O)[C@@H](O)CS(=O)(=O)Cc1ccccc1)C(=O)c2nc3ccccc3s2	7	CRA-016025	None	None	Celera	Celera	0	20090909	03979CL	0.864	0.87	1	compound	B16	1	-0.214	1565392128
280545		CC(CN(C)C)NC(=O)[C@H](CS(=O)(=O)Cc1ccccc1C)NC(=O)N2CCOCC2	7	CRA-013318	None	None	Celera	Celera	0	20090909	03979CL	0.864	0.87	1	compound	B17	0.988	1.15	1544073472
280625		CC(C)C[C@H](NC(=O)OCc1ccccc1)C(=O)NC(C#N)c2cccs2	7	CRA-016462	None	None	Celera	Celera	0	20090909	03979CL	0.864	0.87	1	compound	B18	1.02	-1.83	1590488576
280546		FC(F)Oc1ccccc1CS(=O)(=O)C[C@H](NC(=O)N2CCOCC2)C(=O)N[C@@H](CCc3ccccc3)\C=C\S(=O)(=O)c4ccccc4	7	CRA-014012	None	None	Celera	Celera	0	20090909	03979CL	0.864	0.87	1	compound	B19	1.07	-6.98	1670850048
280626		CC(=C)C[C@H](NC(=O)OCc1ccccc1)C(=O)NCC#N	7	CRA-016510	None	None	Celera	Celera	0	20090909	03979CL	0.864	0.87	1	compound	B20	1.03	-3.49	1616402816
280547		CC[C@H](NC(=O)C(CC=C)CS(=O)(=O)Cc1ccccc1)C(=O)c2oc3ccccc3n2	7	CRA-014582	None	None	Celera	Celera	0	20090909	03979CL	0.864	0.87	1	compound	B21	1.02	-1.83	1590488576
280627		Clc1ccccc1CC(NC(=O)OCc2ccccc2)C(=O)CCC#N	7	CRA-016617	None	None	Celera	Celera	0	20090909	03979CL	0.864	0.87	1	compound	B22	0.843	15.8	1316175488
280388		O=C(CCC1CCCCC1)N[C@@H](CCc2ccccc2)C(=O)c3oc4ccccc4n3	7	CRA-007821	None	None	Celera	Celera	0	20090909	03979CL	0.864	0.87	1	compound	C03	1.05	-5.21	1643175680
280468		Cc1ccsc1C(=O)N[C@@H](CC2CCCCC2)C(=O)NCC#N	7	CRA-011196	None	None	Celera	Celera	0	20090909	03979CL	0.864	0.87	1	compound	C04	0.973	2.67	1520409600
280389		O=C(N[C@@H](Cc1ccc2ccccc2c1)C(=O)N[C@@H](CCc3ccccc3)C(=O)c4oc5ccccc5n4)OCc6ccccc6	7	CRA-009859	None	None	Celera	Celera	0	20090909	03979CL	0.864	0.87	1	compound	C05	0.987	1.35	1541075456
280469		CCOc1cccc(c1)C(=O)N[C@@H](CC2CCCCC2)C(=O)NCC#N	7	CRA-011204	None	None	Celera	Celera	0	20090909	03979CL	0.864	0.87	1	compound	C06	0.987	1.35	1541075456
280390		O=C(NCC#N)[C@H](Cc1cccc2ccccc12)NC(=O)c3ccccc3	7	CRA-009981	None	None	Celera	Celera	0	20090909	03979CL	0.864	0.87	1	compound	C07	1.05	-5.21	1643175680
280470		CCCCCCNC(=O)N[C@@H](CC1CCCCC1)C(=O)NCC#N	7	CRA-011338	None	None	Celera	Celera	0	20090909	03979CL	0.864	0.87	1	compound	C08	0.971	2.86	1517502464
280391		C\C=C/CC(NC(=O)c1ccccc1)C(=O)NCC#N	7	CRA-010193	None	None	Celera	Celera	0	20090909	03979CL	0.864	0.87	1	compound	C09	1.07	-6.98	1670850048
280471		O=C(NCC#N)[C@H](CSCc1ccccc1)NC(=O)c2ccc(cc2)C(=O)c3ccccc3	7	CRA-011384	None	None	Celera	Celera	0	20090909	03979CL	0.864	0.87	1	compound	C10	1.03	-3.49	1616402816
280392		O=C(NCC#N)[C@H](CCc1ccccc1)NC(=O)c2ccccc2	7	CRA-010340	None	None	Celera	Celera	0	20090909	03979CL	0.864	0.87	1	compound	C11	1.02	-1.83	1590488576
280472		O=C(NCC#N)[C@H](CC1CCCCC1)NC(=O)C2=CCCCC2	7	CRA-011478	None	None	Celera	Celera	0	20090909	03979CL	0.864	0.87	1	compound	C12	1.02	-1.83	1590488576
280393		O=C(N[C@@H](CCc1ccccc1)C(=O)c2oc3ccccc3n2)OCC4CCCCC4	7	CRA-010630	None	None	Celera	Celera	0	20090909	03979CL	0.864	0.87	1	compound	C13	1.02	-1.83	1590488576
280473		Oc1ccc(cc1[N+](=O)[O-])C(=O)N[C@@H](CC2CCCCC2)C(=O)NCC#N	7	CRA-011559	None	None	Celera	Celera	0	20090909	03979CL	0.864	0.87	1	compound	C14	0.971	2.86	1517502464
280394		O=C(NCC#N)[C@H](CC1CCCCC1)NC(=O)N2CCCCC2	7	CRA-010786	None	None	Celera	Celera	0	20090909	03979CL	0.864	0.87	1	compound	C15	1	-0.214	1565392128
280474		O=C(NCC#N)[C@H](CCSCc1ccccc1)NC(=O)c2ccccc2	7	CRA-011623	None	None	Celera	Celera	0	20090909	03979CL	0.864	0.87	1	compound	C16	0.971	2.86	1517502464
280395		O=C(NCC#N)[C@H](CC1CCCCC1)NC(=O)N2CCNCC2	7	CRA-010872	None	None	Celera	Celera	0	20090909	03979CL	0.864	0.87	1	compound	C17	0.987	1.35	1541075456
280475		O=C(NCC#N)[C@H](CSCc1ccccc1)NC(=O)N2CCN(CC2)C(=O)c3occc3	7	CRA-011785	None	None	Celera	Celera	0	20090909	03979CL	0.864	0.87	1	compound	C18	1.05	-5.21	1643175680
280396		CC(C)(C)OC(=O)Nc1cccc(c1)C(=O)N[C@@H](CC2CCCCC2)C(=O)NCC#N	7	CRA-011030	None	None	Celera	Celera	0	20090909	03979CL	0.864	0.87	1	compound	C19	1.03	-3.49	1616402816
280476		O[C@@H]1CC[C@@H](C[C@H](NC(=O)c2ccccc2)C(=O)NCC#N)CC1	7	CRA-011956	None	None	Celera	Celera	0	20090909	03979CL	0.864	0.87	1	compound	C20	0.987	1.35	1541075456
280397		CC(=O)N[C@@H](CC1CCCCC1)C(=O)N[C@@H](CCc2ccccc2)C(=O)COCc3ccccc3	7	CRA-011187	None	None	Celera	Celera	0	20090909	03979CL	0.864	0.87	1	compound	C21	1.03	-3.49	1616402816
280477		CN([C@H]1CCN(Cc2ccccc2)C1)C(=O)Nc3cccc(c3)C(=O)NC(CSCc4ccccc4)C(=O)NCC#N	7	CRA-012066	None	None	Celera	Celera	0	20090909	03979CL	0.864	0.87	1	compound	C22	1	-0.214	1565392128
280548		O=C(Nc1cccc(c1)C(=O)NC(CSCc2ccccc2)C(=O)NCC#N)Nc3nncs3	7	CRA-012233	None	None	Celera	Celera	0	20090909	03979CL	0.864	0.87	1	compound	D03	1.03	-3.49	1616402816
280628		O=C(CC(CS(=O)(=O)Cc1ccccc1)C(=O)NCC#N)N2CCCC2	7	CRA-014929	None	None	Celera	Celera	0	20090909	03979CL	0.864	0.87	1	compound	D04	1.05	-5.21	1643175680
280549		O=C(NCC#N)C(CC1CCCCC1)C(=O)Nc2cccnc2	7	CRA-012319	None	None	Celera	Celera	0	20090909	03979CL	0.864	0.87	1	compound	D05	1	-0.214	1565392128
280629		O=C(NCC#N)C(CS(=O)(=O)Cc1ccccc1)CS(=O)(=O)Cc2ccccc2	7	CRA-015176	None	None	Celera	Celera	0	20090909	03979CL	0.864	0.87	1	compound	D06	1	-0.214	1565392128
280550		O=C(NCC#N)C(CC1CCCCC1)C(=O)Nc2cccc(Oc3ccccc3)c2	7	CRA-012358	None	None	Celera	Celera	0	20090909	03979CL	0.864	0.87	1	compound	D07	1.05	-5.21	1643175680
280630		O[C@@H](CS(=O)(=O)Cc1ccccc1)C(=O)NC(C#N)c2cccs2	7	CRA-015376	None	None	Celera	Celera	0	20090909	03979CL	0.864	0.87	1	compound	D08	1.03	-3.49	1616402816
280551		Cc1cccc(CSC[C@H](NC(=O)c2ccccc2)C(=O)NCC#N)c1	7	CRA-012397	None	None	Celera	Celera	0	20090909	03979CL	0.864	0.87	1	compound	D09	1.05	-5.21	1643175680
280631		FC(F)Oc1ccccc1CS(=O)(=O)CC(Cc2cccc(c2)c3ccccc3)C(=O)NCC#N	7	CRA-015525	None	None	Celera	Celera	0	20090909	03979CL	0.864	0.87	1	compound	D10	1.02	-1.83	1590488576
280552		OC(=O)CC(=O)N[C@@H](CC1CCCCC1)C(=O)N[C@@H](CCc2ccccc2)C(=O)c3oc4ccccc4n3	7	CRA-012857	None	None	Celera	Celera	0	20090909	03979CL	0.864	0.87	1	compound	D11	1	-0.214	1565392128
280632		CCCC[C@H](NC(=O)[C@H](Cc1ccccc1)NC(=O)N2CCOCC2)C(=O)c3oc4ccccc4n3	7	CRA-015686	None	None	Celera	Celera	0	20090909	03979CL	0.864	0.87	1	compound	D12	1.02	-1.83	1590488576
280553		[O-][N+](=O)c1cccc(CNC(=O)C(CC2CCCCC2)C(=O)NCC#N)c1	7	CRA-012983	None	None	Celera	Celera	0	20090909	03979CL	0.864	0.87	1	compound	D13	1.09	-8.82	1699472896
280633		CCCC[C@H](NC(=O)[C@@H](NC(=O)C)C(C)C)C(=O)c1oc2ccccc2n1	7	CRA-015847	None	None	Celera	Celera	0	20090909	03979CL	0.864	0.87	1	compound	D14	0.971	2.86	1517502464
280554		[O-][N+](=O)c1ccccc1CS(=O)(=O)C[C@H](NC(=O)N2CCOCC2)C(=O)N[C@@H](CCc3ccccc3)C(=O)c4oc5ccccc5n4	7	CRA-013111	None	None	Celera	Celera	0	20090909	03979CL	0.864	0.87	1	compound	D15	1.05	-5.21	1643175680
280634		O[C@@H](CS(=O)(=O)Cc1ccccc1OC(F)F)C(=O)NCC#N	7	CRA-016040	None	None	Celera	Celera	0	20090909	03979CL	0.864	0.87	1	compound	D16	1.07	-6.98	1670850048
280555		FC(F)(F)c1cc(CS(=O)(=O)C[C@H](NC(=O)c2ccccc2)C(=O)NCC#N)cc(c1)C(F)(F)F	7	CRA-013321	None	None	Celera	Celera	0	20090909	03979CL	0.864	0.87	1	compound	D17	1.07	-6.98	1670850048
280635		O=C(N[C@@H](CSc1ccccc1)C(=O)NCC#N)OCc2ccccc2	7	CRA-016487	None	None	Celera	Celera	0	20090909	03979CL	0.864	0.87	1	compound	D18	0.971	2.86	1517502464
280556		Cc1onc(C)c1CS(=O)(=O)C[C@H](NC(=O)N2CCOCC2)C(=O)N[C@@H](CCc3ccccc3)\C=C\S(=O)(=O)c4ccccc4	7	CRA-014013	None	None	Celera	Celera	0	20090909	03979CL	0.864	0.87	1	compound	D19	1.03	-3.49	1616402816
280636		O=C(NC(CC1=CCCC1)C(=O)NCC#N)OCc2ccccc2	7	CRA-016514	None	None	Celera	Celera	0	20090909	03979CL	0.864	0.87	1	compound	D20	1.03	-3.49	1616402816
280557		C=CCC(CS(=O)(=O)Cc1ccccc1)C(=O)NCC#N	7	CRA-014583	None	None	Celera	Celera	0	20090909	03979CL	0.864	0.87	1	compound	D21	1.02	-1.83	1590488576
280637		C=CCSC[C@H](NC(=O)OCc1ccccc1)C(=O)NCC#N	7	CRA-016618	None	None	Celera	Celera	0	20090909	03979CL	0.864	0.87	1	compound	D22	0.844	15.6	1318361728
280398		O=C(NCC#N)[C@H](CC1CCCCC1)NC(=O)c2ccccc2	7	CRA-008585	None	None	Celera	Celera	0	20090909	03979CL	0.864	0.87	1	compound	E03	1	-0.214	1565392128
280478		Cc1ccc(s1)C(=O)N[C@@H](CC2CCCCC2)C(=O)NCC#N	7	CRA-011197	None	None	Celera	Celera	0	20090909	03979CL	0.864	0.87	1	compound	E04	1.03	-3.49	1616402816
280399		CC(=O)NC(Cc1ccccc1F)C(=O)N[C@@H](CCc2ccccc2)C(=O)c3oc4ccccc4n3	7	CRA-009860	None	None	Celera	Celera	0	20090909	03979CL	0.864	0.87	1	compound	E05	1.07	-6.98	1670850048
280479		CC(C)C[C@H](NC(=O)c1cccc(NC(=O)OC(C)(C)C)c1)C(=O)NCC#N	7	CRA-011231	None	None	Celera	Celera	0	20090909	03979CL	0.864	0.87	1	compound	E06	0.987	1.35	1541075456
280400		Fc1ccc(cc1)C(=O)N[C@@H](CC2CCCCC2)C(=O)NCC#N	7	CRA-010017	None	None	Celera	Celera	0	20090909	03979CL	0.864	0.87	1	compound	E07	1.05	-5.21	1643175680
280480		C=CCNC(=O)N[C@@H](CC1CCCCC1)C(=O)NCC#N	7	CRA-011350	None	None	Celera	Celera	0	20090909	03979CL	0.864	0.87	1	compound	E08	0.987	1.35	1541075456
280401		CC(=O)N[C@@H](Cc1ccccc1C(F)(F)F)C(=O)N[C@@H](CCc2ccccc2)C(=O)c3oc4ccccc4n3	7	CRA-010196	None	None	Celera	Celera	0	20090909	03979CL	0.864	0.87	1	compound	E09	1	-0.214	1565392128
280481		COc1ccccc1C(=O)N[C@@H](CS(=O)(=O)Cc2ccccc2)C(=O)NCC#N	7	CRA-011394	None	None	Celera	Celera	0	20090909	03979CL	0.864	0.87	1	compound	E10	1.03	-3.49	1616402816
280402		O=C(NCC#N)[C@H](Cc1ccc(OCc2ccccc2)cc1)NC(=O)c3ccccc3	7	CRA-010372	None	None	Celera	Celera	0	20090909	03979CL	0.864	0.87	1	compound	E11	1.05	-5.21	1643175680
280482		CSc1ccc(s1)C(=O)N[C@@H](CC2CCCCC2)C(=O)NCC#N	7	CRA-011479	None	None	Celera	Celera	0	20090909	03979CL	0.864	0.87	1	compound	E12	1.03	-3.49	1616402816
280403		CCCCC[C@H](NC(=O)c1ccccc1)C(=O)NCC#N	7	CRA-010688	None	None	Celera	Celera	0	20090909	03979CL	0.864	0.87	1	compound	E13	1.07	-6.98	1670850048
280483		[O-][N+](=O)c1cccc(c1)C(=O)N[C@@H](CC2CCCCC2)C(=O)NCC#N	7	CRA-011560	None	None	Celera	Celera	0	20090909	03979CL	0.864	0.87	1	compound	E14	0.987	1.35	1541075456
280404		CCCC[C@@H](NC(=O)CC#N)C(=O)Nc1ccccc1	7	CRA-010794	None	None	Celera	Celera	0	20090909	03979CL	0.864	0.87	1	compound	E15	0.987	1.35	1541075456
280484		O=C(NCC#N)[C@H](CCS(=O)(=O)Cc1ccccc1)NC(=O)c2ccccc2	7	CRA-011624	None	None	Celera	Celera	0	20090909	03979CL	0.864	0.87	1	compound	E16	0.878	12.3	1370731904
280405		Brc1cccc(c1)C(=O)N[C@@H](CC2CCCCC2)C(=O)NCC#N	7	CRA-010896	None	None	Celera	Celera	0	20090909	03979CL	0.864	0.87	1	compound	E17	1.02	-1.83	1590488576
280485		Oc1cccc(c1)C(=O)N[C@@H](CSCc2ccccc2)C(=O)NCC#N	7	CRA-011792	None	None	Celera	Celera	0	20090909	03979CL	0.864	0.87	1	compound	E18	1	-0.214	1565392128
280406		COc1ccc(CS(=O)(=O)C[C@H](NC(=O)c2ccccc2)C(=O)NCC#N)cc1	7	CRA-011032	None	None	Celera	Celera	0	20090909	03979CL	0.864	0.87	1	compound	E19	1.02	-1.83	1590488576
280486		CC(=O)O[C@@H]1CC[C@@H](C[C@H](NC(=O)c2ccccc2)C(=O)NCC#N)CC1	7	CRA-011957	None	None	Celera	Celera	0	20090909	03979CL	0.864	0.87	1	compound	E20	0.987	1.35	1541075456
280407		O=C(N[C@@H](CSCc1ccccc1)C(=O)NCC#N)\C=C\c2cccnc2	7	CRA-011189	None	None	Celera	Celera	0	20090909	03979CL	0.864	0.87	1	compound	E21	0.987	1.35	1541075456
280487		O=C(NCC#N)C(CSCc1ccccc1)NC(=O)c2cccc(NC(=O)N3CCN(Cc4ccccc4)CC3)c2	7	CRA-012067	None	None	Celera	Celera	0	20090909	03979CL	0.864	0.87	1	compound	E22	1.07	-6.98	1670850048
280558		O=C(NC(C#N)C#N)[C@H](CS(=O)(=O)Cc1ccccc1)NC(=O)N2CCOCC2	7	CRA-012234	None	None	Celera	Celera	0	20090909	03979CL	0.864	0.87	1	compound	F03	1	-0.214	1565392128
280638		Clc1ccc(cc1)c2ccc(cc2)C(=O)CC(CS(=O)(=O)Cc3ccccc3)C(=O)NCC#N	7	CRA-014930	None	None	Celera	Celera	0	20090909	03979CL	0.864	0.87	1	compound	F04	1.05	-5.21	1643175680
280559		COc1ccc(NC(=O)C(CC2CCCCC2)C(=O)NCC#N)cn1	7	CRA-012327	None	None	Celera	Celera	0	20090909	03979CL	0.864	0.87	1	compound	F05	1	-0.214	1565392128
280639		FC(F)Oc1ccccc1CS(=O)(=O)C[C@H](NC(=O)N2CCOCC2)C(=O)NC3CCCCC3=O	7	CRA-015214	None	None	Celera	Celera	0	20090909	03979CL	0.864	0.87	1	compound	F06	0.915	8.48	1430006784
280560		O=C(NCC#N)[C@H](CSCc1ccccn1)NC(=O)c2ccccc2	7	CRA-012359	None	None	Celera	Celera	0	20090909	03979CL	0.864	0.87	1	compound	F07	0.957	4.33	1494640000
280640		O=C(NCC#N)C(CCS(=O)(=O)c1ccccc1)CCS(=O)(=O)c2ccccc2	7	CRA-015377	None	None	Celera	Celera	0	20090909	03979CL	0.864	0.87	1	compound	F08	1.03	-3.49	1616402816
280561		[O-][N+](=O)c1ccc(CSC[C@H](NC(=O)c2ccccc2)C(=O)NCC#N)cc1	7	CRA-012398	None	None	Celera	Celera	0	20090909	03979CL	0.864	0.87	1	compound	F09	1.07	-6.98	1670850048
280641		CCOC(=O)Nc1ccc(cc1)c2cccc(CC(CS(=O)(=O)Cc3ccccc3OC(F)F)C(=O)NCC#N)c2	7	CRA-015527	None	None	Celera	Celera	0	20090909	03979CL	0.864	0.87	1	compound	F10	1.03	-3.49	1616402816
280562		O=C(NCCN1CCCc2ccccc12)[C@H](CC3CCCCC3)NC(=O)c4ccccc4	7	CRA-012866	None	None	Celera	Celera	0	20090909	03979CL	0.864	0.87	1	compound	F11	0.987	1.35	1541075456
280642		CCCC[C@H](NC(=O)[C@H](Cc1ccccc1)NC(=O)C)C(=O)c2oc3ccccc3n2	7	CRA-015688	None	None	Celera	Celera	0	20090909	03979CL	0.864	0.87	1	compound	F12	1.02	-1.83	1590488576
280563		COc1ccc(CNC(=O)C(CC2CCCCC2)C(=O)NCC#N)cc1	7	CRA-012984	None	None	Celera	Celera	0	20090909	03979CL	0.864	0.87	1	compound	F13	1	-0.214	1565392128
280643		CCCC[C@H](NC(=O)[C@H](CS(=O)(=O)C)NC(=O)N1CCOCC1)C(=O)c2oc3ccccc3n2	7	CRA-015848	None	None	Celera	Celera	0	20090909	03979CL	0.864	0.87	1	compound	F14	1	-0.214	1565392128
280564		Clc1ccccc1CS(=O)(=O)C[C@H](NC(=O)N2CCOCC2)C(=O)N[C@@H](CCc3ccccc3)C(=O)c4oc5ccccc5n4	7	CRA-013113	None	None	Celera	Celera	0	20090909	03979CL	0.864	0.87	1	compound	F15	1	-0.214	1565392128
280644		CCSCCC(NC(=O)OCc1ccccc1)C(=O)NCC#N	7	CRA-016115	None	None	Celera	Celera	0	20090909	03979CL	0.864	0.87	1	compound	F16	1.03	-3.49	1616402816
280565		CCCC[C@H](NC(=O)C(CCS(=O)(=O)c1ccccc1)C(=O)NCc2ccccc2)C(=O)c3oc4ccccc4n3	7	CRA-013322	None	None	Celera	Celera	0	20090909	03979CL	0.864	0.87	1	compound	F17	0.959	4.15	1497460096
280645		Clc1cccc(CC(NC(=O)OCc2ccccc2)C(=O)NCC#N)c1	7	CRA-016488	None	None	Celera	Celera	0	20090909	03979CL	0.864	0.87	1	compound	F18	1.05	-5.21	1643175680
280566		CCCC[C@H](NC(=O)[C@H](CS(=O)(=O)CC=C)NC(=O)OC)C(=O)c1oc2ccccc2n1	7	CRA-014113	None	None	Celera	Celera	0	20090909	03979CL	0.864	0.87	1	compound	F19	0.929	7.14	1450920960
280646		CCCCCCC(NC(=O)OCc1ccccc1)C(=O)NCC#N	7	CRA-016515	None	None	Celera	Celera	0	20090909	03979CL	0.864	0.87	1	compound	F20	1.07	-6.98	1670850048
280567		CC[C@H](NC(=O)C(CC1CCCCC1)C(=O)N[C@@H](CC)C(=O)c2oc3ccccc3n2)C(=O)c4oc5ccccc5n4	7	CRA-014604	None	None	Celera	Celera	0	20090909	03979CL	0.864	0.87	1	compound	F21	0.929	7.14	1450920960
280647		CC(C)C[C@H](NC(=O)OCc1ccccc1)C(=O)N[C@@H](CCC(=O)OCc2ccccc2)C#N	7	CRA-016620	None	None	Celera	Celera	0	20090909	03979CL	0.864	0.87	1	compound	F22	0.89	11.1	1389936640
280408		CC(=O)N[C@@H](CC1CCCCC1)C(=O)NCC#N	7	CRA-009466	None	None	Celera	Celera	0	20090909	03979CL	0.864	0.87	1	compound	G03	0.987	1.35	1541075456
280488		Clc1ccsc1C(=O)N[C@@H](CC2CCCCC2)C(=O)NCC#N	7	CRA-011198	None	None	Celera	Celera	0	20090909	03979CL	0.864	0.87	1	compound	G04	1.05	-5.21	1643175680
280409		CC(C)(C)OC(=O)N[C@@H](Cc1ccccc1)C(=O)NCC#N	7	CRA-009931	None	None	Celera	Celera	0	20090909	03979CL	0.864	0.87	1	compound	G05	1.02	-1.83	1590488576
280489		FCCCCC(NC(=O)c1ccccc1)C(=O)NCC#N	7	CRA-011296	None	None	Celera	Celera	0	20090909	03979CL	0.864	0.87	1	compound	G06	1.05	-5.21	1643175680
280410		Clc1ccc(C[C@H](NC(=O)c2ccccc2)C(=O)NCC#N)cc1	7	CRA-010039	None	None	Celera	Celera	0	20090909	03979CL	0.864	0.87	1	compound	G07	1.02	-1.83	1590488576
280490		CC(C)CC(C)(C)CNC(=O)N[C@@H](CC1CCCCC1)C(=O)NCC#N	7	CRA-011358	None	None	Celera	Celera	0	20090909	03979CL	0.864	0.87	1	compound	G08	1.02	-1.83	1590488576
280411		CC(C)(C)OC(=O)N[C@@H](CC1CCCCC1)C(=O)NCC#N	7	CRA-010234	None	None	Celera	Celera	0	20090909	03979CL	0.864	0.87	1	compound	G09	1.07	-6.98	1670850048
280491		O=C(NCC#N)[C@H](CS(=O)(=O)Cc1ccccc1)NC(=O)c2ccc(cc2)c3ccccc3	7	CRA-011453	None	None	Celera	Celera	0	20090909	03979CL	0.864	0.87	1	compound	G10	1	-0.214	1565392128
280412		O=C(NCC#N)[C@H](CC1CCCCC1)NC(=O)c2cccc(c2)C(=O)OCc3ccccc3	7	CRA-010447	None	None	Celera	Celera	0	20090909	03979CL	0.864	0.87	1	compound	G11	1.02	-1.83	1590488576
280492		CC(C)C(=O)N[C@@H](CC1CCCCC1)C(=O)NCC#N	7	CRA-011480	None	None	Celera	Celera	0	20090909	03979CL	0.864	0.87	1	compound	G12	1	-0.214	1565392128
280413		O=C(NCC#N)[C@H](CCCc1ccccc1)NC(=O)c2ccccc2	7	CRA-010692	None	None	Celera	Celera	0	20090909	03979CL	0.864	0.87	1	compound	G13	1.02	-1.83	1590488576
280493		O=C(NCC#N)[C@H](CS(=O)(=O)Cc1ccccc1)NC(=O)c2cnc3ccccc3c2	7	CRA-011566	None	None	Celera	Celera	0	20090909	03979CL	0.864	0.87	1	compound	G14	1	-0.413	1568485760
280414		O=C(NCC#N)[C@H](CC1CCCCC1)NC(=O)C2CCCCC2	7	CRA-010861	None	None	Celera	Celera	0	20090909	03979CL	0.864	0.87	1	compound	G15	1.03	-3.49	1616402816
280494		OC(=O)CCC(=O)N[C@@H](CC1CCCCC1)C(=O)NCC#N	7	CRA-011645	None	None	Celera	Celera	0	20090909	03979CL	0.864	0.87	1	compound	G16	1.07	-6.98	1670850048
280415		Cc1cccc(c1)C(=O)N[C@@H](CC2CCCCC2)C(=O)NCC#N	7	CRA-010898	None	None	Celera	Celera	0	20090909	03979CL	0.864	0.87	1	compound	G17	0.987	1.35	1541075456
280495		CC(=O)N1CCC(CC(NC(=O)c2ccccc2)C(=O)NCC#N)CC1	7	CRA-011795	None	None	Celera	Celera	0	20090909	03979CL	0.864	0.87	1	compound	G18	1.04	-3.7	1619701632
280416		Fc1cccc(c1)C(=O)N[C@@H](CSCc2ccccc2)C(=O)NCC#N	7	CRA-011071	None	None	Celera	Celera	0	20090909	03979CL	0.864	0.87	1	compound	G19	1.07	-6.98	1670850048
280496		O=C(NCC#N)C(NC(=O)c1ccccc1)SCCc2ccccc2	7	CRA-011959	None	None	Celera	Celera	0	20090909	03979CL	0.864	0.87	1	compound	G20	1.02	-1.83	1590488576
280417		O=C(NCC#N)[C@H](CSCc1ccccc1)NC(=O)c2ccc3ccccc3c2	7	CRA-011190	None	None	Celera	Celera	0	20090909	03979CL	0.864	0.87	1	compound	G21	1.07	-6.98	1670850048
280497		O=C(NCC#N)C(CC1CCCCC1)C(=O)NCc2ccccc2	7	CRA-012071	None	None	Celera	Celera	0	20090909	03979CL	0.864	0.87	1	compound	G22	1.03	-3.49	1616402816
280568		Clc1ccc(CSC[C@H](NC(=O)c2ccccc2)C(=O)NCC#N)cc1	7	CRA-012302	None	None	Celera	Celera	0	20090909	03979CL	0.864	0.87	1	compound	H03	1.03	-3.49	1616402816
280648		O=C(NCC#N)C(Cc1cccc(c1)c2ccccc2)CS(=O)(=O)Cc3ccccc3	7	CRA-014931	None	None	Celera	Celera	0	20090909	03979CL	0.864	0.87	1	compound	H04	1	-0.214	1565392128
280569		CC(C)CN(CC(C)C)C(=O)C(CC1CCCCC1)C(=O)NCC#N	7	CRA-012328	None	None	Celera	Celera	0	20090909	03979CL	0.864	0.87	1	compound	H05	1	-0.214	1565392128
280649		O=C(N[C@@H](CCc1ccccc1)\C=C\S(=O)(=O)c2ccccc2)C(CSCc3ccccc3)CSCc4ccccc4	7	CRA-015219	None	None	Celera	Celera	0	20090909	03979CL	0.864	0.87	1	compound	H06	1.09	-8.82	1699472896
280570		O=C(NCC#N)[C@H](CSCc1cccnc1)NC(=O)c2ccccc2	7	CRA-012360	None	None	Celera	Celera	0	20090909	03979CL	0.864	0.87	1	compound	H07	1.03	-3.49	1616402816
280650		O=C(NC(C#N)c1cccs1)[C@H](CC2CCCCC2)NC(=O)c3ccccc3	7	CRA-015383	None	None	Celera	Celera	0	20090909	03979CL	0.864	0.87	1	compound	H08	1.05	-5.21	1643175680
280571		O=C(NCC#N)C(CC1CCCCC1)C(=O)NCC#N	7	CRA-012451	None	None	Celera	Celera	0	20090909	03979CL	0.864	0.87	1	compound	H09	1	-0.214	1565392128
280651		CC(C)CN1C(=O)[C@H](CS1(=O)=O)NC(=O)OCc2ccccc2	7	CRA-015588	None	None	Celera	Celera	0	20090909	03979CL	0.864	0.87	1	compound	H10	1.02	-1.83	1590488576
280572		O=C(NCC#N)C(CC1CCCCC1)C(=O)Nc2cccc3CCCCc23	7	CRA-012883	None	None	Celera	Celera	0	20090909	03979CL	0.864	0.87	1	compound	H11	1.07	-6.98	1670850048
280652		CCCC[C@H](NC(=O)[C@H](CC(C)C)NC(=O)C)C(=O)c1oc2ccccc2n1	7	CRA-015689	None	None	Celera	Celera	0	20090909	03979CL	0.864	0.87	1	compound	H12	1	-0.214	1565392128
280573		NC(=O)c1cccc(NC(=O)C(CC2CCCCC2)C(=O)NCC#N)c1	7	CRA-012985	None	None	Celera	Celera	0	20090909	03979CL	0.864	0.87	1	compound	H13	1.05	-5.21	1643175680
280653		CC(C)C[C@H](NC(=O)N1CCOCC1)C(=O)NCC#N	7	CRA-015940	None	None	Celera	Celera	0	20090909	03979CL	0.864	0.87	1	compound	H14	1.09	-8.82	1699472896
280574		CCCC[C@H](NC(=O)[C@H](CS(=O)(=O)Cc1ccccc1C)NC(=O)N2CCOCC2)C(=O)c3oc4ccccc4n3	7	CRA-013166	None	None	Celera	Celera	0	20090909	03979CL	0.864	0.87	1	compound	H15	0.987	1.35	1541075456
280654		CC(C)[C@H](NC(=O)OCc1ccccc1)C(=O)NCC#N	7	CRA-016214	None	None	Celera	Celera	0	20090909	03979CL	0.864	0.87	1	compound	H16	1.11	-10.7	1729093248
280575		O=C(NCC#N)C(CC1CCCCCC1)NC(=O)c2ccccc2	7	CRA-013364	None	None	Celera	Celera	0	20090909	03979CL	0.864	0.87	1	compound	H17	1.03	-3.49	1616402816
280655		O=C(N[C@@H](Cc1cccs1)C(=O)NCC#N)OCc2ccccc2	7	CRA-016494	None	None	Celera	Celera	0	20090909	03979CL	0.864	0.87	1	compound	H18	1.09	-8.82	1699472896
280576		CC[C@H](NC(=O)[C@H](CS(=O)(=O)Cc1ccccc1)NC(=O)N2CCOCC2)C(=O)c3nccs3	7	CRA-014412	None	None	Celera	Celera	0	20090909	03979CL	0.864	0.87	1	compound	H19	1	-0.214	1565392128
280656		O=C(N[C@@H](CC1CC1)C(=O)NCC#N)OCc2ccccc2	7	CRA-016516	None	None	Celera	Celera	0	20090909	03979CL	0.864	0.87	1	compound	H20	1.02	-1.83	1590488576
280577		CC[C@H](NC(=O)[C@H](CS(=O)(=O)Cc1ccccc1)NC(=O)N2CCOCC2)C(=O)c3nc4ccccc4[nH]3	7	CRA-014616	None	None	Celera	Celera	0	20090909	03979CL	0.864	0.87	1	compound	H21	1.07	-6.98	1670850048
280657		CC(C)C[C@H](NC(=O)OCc1ccccc1)C(=O)N[C@@H](CC(=O)OCc2ccccc2)C#N	7	CRA-016621	None	None	Celera	Celera	0	20090909	03979CL	0.864	0.87	1	compound	H22	0.854	14.7	1333871872
280418		CC(=O)NC(Cc1ccccc1)C(=O)N[C@@H](CCc2ccccc2)C(=O)c3oc4ccccc4n3	7	CRA-009710	None	None	Celera	Celera	0	20090909	03979CL	0.864	0.87	1	compound	I03	1.02	-1.83	1590488576
280498		Clc1c(sc2ccccc12)C(=O)N[C@@H](CC3CCCCC3)C(=O)NCC#N	7	CRA-011199	None	None	Celera	Celera	0	20090909	03979CL	0.864	0.87	1	compound	I04	0.971	2.86	1517502464
280419		O=C(CCCC1CCCCC1)N[C@@H](CCc2ccccc2)C(=O)c3oc4ccccc4n3	7	CRA-009954	None	None	Celera	Celera	0	20090909	03979CL	0.864	0.87	1	compound	I05	1.07	-6.98	1670850048
280499		CCCC[C@H](NC(=O)c1cccc(NC(=O)OC(C)(C)C)c1)C(=O)NCC#N	7	CRA-011303	None	None	Celera	Celera	0	20090909	03979CL	0.864	0.87	1	compound	I06	1.03	-3.49	1616402816
280420		O=C(NCC#N)[C@H](Cc1ccc2ccccc2c1)NC(=O)c3ccccc3	7	CRA-010040	None	None	Celera	Celera	0	20090909	03979CL	0.864	0.87	1	compound	I07	1.05	-5.21	1643175680
280500		O=C(NCC#N)[C@H](CSCc1ccccc1)NC(=O)c2ccc3ccccc3n2	7	CRA-011359	None	None	Celera	Celera	0	20090909	03979CL	0.864	0.87	1	compound	I08	0.987	1.35	1541075456
280421		COc1ccc(CSC[C@H](NC(=O)c2ccccc2)C(=O)NCC#N)cc1	7	CRA-010247	None	None	Celera	Celera	0	20090909	03979CL	0.864	0.87	1	compound	I09	1.07	-6.98	1670850048
280501		CC(C)(C)NC(=O)N[C@@H](CC1CCCCC1)C(=O)NCC#N	7	CRA-011461	None	None	Celera	Celera	0	20090909	03979CL	0.864	0.87	1	compound	I10	0.987	1.35	1541075456
280422		C\C=C\C[C@H](NC(=O)c1ccccc1)C(=O)NCC#N	7	CRA-010450	None	None	Celera	Celera	0	20090909	03979CL	0.864	0.87	1	compound	I11	1.02	-1.83	1590488576
280502		O=C(NCC#N)[C@H](CC1CCCCC1)NC(=O)c2occc2	7	CRA-011481	None	None	Celera	Celera	0	20090909	03979CL	0.864	0.87	1	compound	I12	1.02	-1.83	1590488576
280423		O=C(N[C@@H](CC1CCCCC1)C(=O)NCC#N)OCc2ccccc2	7	CRA-010714	None	None	Celera	Celera	0	20090909	03979CL	0.864	0.87	1	compound	I13	1.03	-3.49	1616402816
280503		O=C(NCC#N)[C@H](CSCc1ccccc1)NC(=O)c2ccc3[nH]ccc3c2	7	CRA-011585	None	None	Celera	Celera	0	20090909	03979CL	0.864	0.87	1	compound	I14	1	-0.214	1565392128
280424		COc1ccc(CC(=O)N[C@@H](CC2CCCCC2)C(=O)NCC#N)cc1	7	CRA-010862	None	None	Celera	Celera	0	20090909	03979CL	0.864	0.87	1	compound	I15	1.02	-1.83	1590488576
280504		O=C(NCC#N)[C@H](CC1CCC(=O)CC1)NC(=O)c2ccccc2	7	CRA-011682	None	None	Celera	Celera	0	20090909	03979CL	0.864	0.87	1	compound	I16	1.03	-3.49	1616402816
280425		CCCCC(=O)N[C@@H](CC1CCCCC1)C(=O)NCC#N	7	CRA-010899	None	None	Celera	Celera	0	20090909	03979CL	0.864	0.87	1	compound	I17	1.03	-3.49	1616402816
280505		O=C(NCC#N)C(NC(=O)c1ccccc1)Nc2ccccc2	7	CRA-011868	None	None	Celera	Celera	0	20090909	03979CL	0.864	0.87	1	compound	I18	0.987	1.35	1541075456
280426		Fc1ccc(cc1)C(=O)N[C@@H](CSCc2ccccc2)C(=O)NCC#N	7	CRA-011074	None	None	Celera	Celera	0	20090909	03979CL	0.864	0.87	1	compound	I19	0.987	1.35	1541075456
280506		O=C(NCC#N)C(CC1CCN(CC1)c2nccs2)NC(=O)c3ccccc3	7	CRA-011961	None	None	Celera	Celera	0	20090909	03979CL	0.864	0.87	1	compound	I20	1.07	-6.98	1670850048
280427		O=C(NCC#N)[C@H](CSCc1ccccc1)NC(=O)c2oc3ccccc3c2	7	CRA-011191	None	None	Celera	Celera	0	20090909	03979CL	0.864	0.87	1	compound	I21	1.07	-6.98	1670850048
280507		O=C(NCC#N)C(CC1CCCCC1)C(=O)Nc2ccc(Oc3ccccc3)cc2	7	CRA-012072	None	None	Celera	Celera	0	20090909	03979CL	0.864	0.87	1	compound	I22	1.02	-1.83	1590488576
280578		Cc1cc(C)cc(CSC[C@H](NC(=O)c2ccccc2)C(=O)NCC#N)c1	7	CRA-012304	None	None	Celera	Celera	0	20090909	03979CL	0.864	0.87	1	compound	J03	1.03	-3.49	1616402816
280658		CCC[C@H](NC(=O)C(CSCc1ccccc1)CSCc2ccccc2)C(=O)c3oc4ccccc4n3	7	CRA-014933	None	None	Celera	Celera	0	20090909	03979CL	0.864	0.87	1	compound	J04	1	-0.214	1565392128
280579		CC(C)N(C(C)C)C(=O)C(CC1CCCCC1)C(=O)NCC#N	7	CRA-012329	None	None	Celera	Celera	0	20090909	03979CL	0.864	0.87	1	compound	J05	1.02	-1.83	1590488576
280659		CCCC[C@H](NC(=O)C(CSCc1ccccc1)CSCc2ccccc2)\C=C\S(=O)(=O)c3ccccc3	7	CRA-015222	None	None	Celera	Celera	0	20090909	03979CL	0.864	0.87	1	compound	J06	1.07	-6.98	1670850048
280580		O=C(NCC#N)[C@H](CSCc1ccncc1)NC(=O)c2ccccc2	7	CRA-012361	None	None	Celera	Celera	0	20090909	03979CL	0.864	0.87	1	compound	J07	1.03	-3.49	1616402816
280660		O=C(CC(CS(=O)(=O)Cc1ccccc1)C(=O)NC(C#N)c2cccs2)N3CCOCC3	7	CRA-015384	None	None	Celera	Celera	0	20090909	03979CL	0.864	0.87	1	compound	J08	1.02	-1.83	1590488576
280581		OC(=O)C(=O)N[C@@H](CC1CCCCC1)C(=O)N[C@@H](CCc2ccccc2)C(=O)c3oc4ccccc4n3	7	CRA-012541	None	None	Celera	Celera	0	20090909	03979CL	0.864	0.87	1	compound	J09	1.05	-5.21	1643175680
280661		CCC[C@H](NC(=O)[C@H](CS(=O)(=O)NCC(C)C)NC(=O)OCc1ccccc1)C(=O)c2oc3ccccc3n2	7	CRA-015620	None	None	Celera	Celera	0	20090909	03979CL	0.864	0.87	1	compound	J10	1.02	-1.83	1590488576
280582		O=C(NCC#N)C(CC1CCCCC1)C(=O)N2CCc3ccccc23	7	CRA-012935	None	None	Celera	Celera	0	20090909	03979CL	0.864	0.87	1	compound	J11	1.07	-6.98	1670850048
280662		CCCC[C@H](NC(=O)[C@H](CC(C)C)NC(=O)N1CCOCC1)C(=O)c2oc3ccccc3n2	7	CRA-015690	None	None	Celera	Celera	0	20090909	03979CL	0.864	0.87	1	compound	J12	1	-0.214	1565392128
280583		NC(=O)c1ccc(NC(=O)C(CC2CCCCC2)C(=O)NCC#N)cc1	7	CRA-013005	None	None	Celera	Celera	0	20090909	03979CL	0.864	0.87	1	compound	J13	1.05	-5.21	1643175680
280663		CC(C)(C)OC[C@H](NC(=O)c1ccccc1)C(=O)NCC#N	7	CRA-015943	None	None	Celera	Celera	0	20090909	03979CL	0.864	0.87	1	compound	J14	1.02	-1.83	1590488576
280584		Cc1ccccc1SCCC(NC(=O)c2ccccc2)C(=O)NCC#N	7	CRA-013167	None	None	Celera	Celera	0	20090909	03979CL	0.864	0.87	1	compound	J15	1.05	-5.21	1643175680
280664		CC[C@H](NC(=O)[C@@H](O)CS(=O)(=O)Cc1ccccc1OC(F)F)C(=O)c2nc3ccccc3s2	7	CRA-016260	None	None	Celera	Celera	0	20090909	03979CL	0.864	0.87	1	compound	J16	1.05	-5.21	1643175680
280585		OC(=O)c1ccc(CS(=O)(=O)C[C@H](NC(=O)c2ccccc2)C(=O)NCC#N)cc1	7	CRA-013495	None	None	Celera	Celera	0	20090909	03979CL	0.864	0.87	1	compound	J17	1	-0.214	1565392128
280665		Cc1cccc(C[C@H](NC(=O)OCc2ccccc2)C(=O)NCC#N)c1	7	CRA-016496	None	None	Celera	Celera	0	20090909	03979CL	0.864	0.87	1	compound	J18	1.07	-6.98	1670850048
280586		CCC[C@H](NC(=O)[C@H](CCS(=O)(=O)c1ccccc1)NC(=O)N2CCOCC2)C(=O)c3oc4ccccc4n3	7	CRA-014428	None	None	Celera	Celera	0	20090909	03979CL	0.864	0.87	1	compound	J19	1.11	-10.7	1729093248
280666		CCOC1O[C@@H](CS(=O)(=O)Cc2ccccc2OC(F)F)C(=O)N[C@H]1CC	7	CRA-016573	None	None	Celera	Celera	0	20090909	03979CL	0.864	0.87	1	compound	J20	1.03	-3.49	1616402816
280587		CCC[C@H](NC(=O)C(CCSc1ccccc1)CCSc2ccccc2)C(=O)c3oc4ccccc4n3	7	CRA-014671	None	None	Celera	Celera	0	20090909	03979CL	0.864	0.87	1	compound	J21	1.11	-10.7	1729093248
280667		CC(C)C[C@H](NC(=O)c1ccc(cc1)c2ccccc2)C(=O)NCC#N	7	CRA-016622	None	None	Celera	Celera	0	20090909	03979CL	0.864	0.87	1	compound	J22	0.854	14.7	1333871872
280428		Oc1cccc(c1)C(=O)N[C@@H](CC2CCCCC2)C(=O)NCC#N	7	CRA-009737	None	None	Celera	Celera	0	20090909	03979CL	0.864	0.87	1	compound	K03	1.05	-5.21	1643175680
280508		Clc1ccc(s1)C(=O)N[C@@H](CC2CCCCC2)C(=O)NCC#N	7	CRA-011200	None	None	Celera	Celera	0	20090909	03979CL	0.864	0.87	1	compound	K04	1.05	-5.21	1643175680
280429		O=C(NCC#N)[C@H](COCc1ccccc1)NC(=O)c2ccccc2	7	CRA-009962	None	None	Celera	Celera	0	20090909	03979CL	0.864	0.87	1	compound	K05	0.971	2.86	1517502464
280509		O=C(NCC#N)[C@H](CSCc1ccccc1)NC(=O)c2cnc3ccccc3c2	7	CRA-011305	None	None	Celera	Celera	0	20090909	03979CL	0.864	0.87	1	compound	K06	1.05	-5.21	1643175680
280430		O=C(N[C@@H](CSCc1ccccc1)C(=O)NCC#N)OCc2ccccc2	7	CRA-010126	None	None	Celera	Celera	0	20090909	03979CL	0.864	0.87	1	compound	K07	1.02	-1.83	1590488576
280510		CN(C)C(=O)N[C@@H](CSCc1ccccc1)C(=O)NCC#N	7	CRA-011360	None	None	Celera	Celera	0	20090909	03979CL	0.864	0.87	1	compound	K08	0.957	4.33	1494640000
280431		[O-][N+](=O)c1ccc2oc(nc2c1)C(=O)[C@H](CCc3ccccc3)NC(=O)CCC4CCCCC4	7	CRA-010249	None	None	Celera	Celera	0	20090909	03979CL	0.864	0.87	1	compound	K09	1.02	-1.83	1590488576
280511		CC(C)CCC(=O)N[C@@H](CC1CCCCC1)C(=O)NCC#N	7	CRA-011473	None	None	Celera	Celera	0	20090909	03979CL	0.864	0.87	1	compound	K10	1.04	-3.7	1619701632
280432		CCC[C@H](NC(=O)c1ccccc1)C(=O)NCC#N	7	CRA-010452	None	None	Celera	Celera	0	20090909	03979CL	0.864	0.87	1	compound	K11	1	-0.214	1565392128
280512		O=C(N[C@@H](CC1CCCCC1)C(=O)NCC#N)NC2CCCCC2	7	CRA-011488	None	None	Celera	Celera	0	20090909	03979CL	0.864	0.87	1	compound	K12	0.987	1.35	1541075456
280433		CC(C)COC(=O)N[C@@H](CC1CCCCC1)C(=O)NCC#N	7	CRA-010715	None	None	Celera	Celera	0	20090909	03979CL	0.864	0.87	1	compound	K13	1.03	-3.49	1616402816
280513		O=C(NCC#N)[C@H](CSCc1ccccc1)NC(=O)c2cccc(Oc3ccccc3)c2	7	CRA-011586	None	None	Celera	Celera	0	20090909	03979CL	0.864	0.87	1	compound	K14	1.03	-3.49	1616402816
280434		CSc1ccccc1C(=O)N[C@@H](CC2CCCCC2)C(=O)NCC#N	7	CRA-010863	None	None	Celera	Celera	0	20090909	03979CL	0.864	0.87	1	compound	K15	1	-0.214	1565392128
280514		FC1(F)CCC(C[C@H](NC(=O)c2ccccc2)C(=O)NCC#N)CC1	7	CRA-011683	None	None	Celera	Celera	0	20090909	03979CL	0.864	0.87	1	compound	K16	1.05	-5.21	1643175680
280435		Cc1ccccc1C(=O)N[C@@H](CC2CCCCC2)C(=O)NCC#N	7	CRA-010939	None	None	Celera	Celera	0	20090909	03979CL	0.864	0.87	1	compound	K17	1.02	-1.83	1590488576
280515		COc1ccc(NS(=O)(=O)C[C@H](CCCCN)NC(=O)[C@H](CS(=O)(=O)Cc2ccccc2)NC(=O)N3CCOCC3)cc1	7	CRA-011884	None	None	Celera	Celera	0	20090909	03979CL	0.864	0.87	1	compound	K18	1.05	-5.21	1643175680
280436		Cc1ccc(cc1)C(=O)N[C@@H](CC2CCCCC2)C(=O)NCC#N	7	CRA-011090	None	None	Celera	Celera	0	20090909	03979CL	0.864	0.87	1	compound	K19	1.05	-5.21	1643175680
280516		O=C(NCC#N)C(NC(=O)c1ccccc1)SC2CCCCC2	7	CRA-011962	None	None	Celera	Celera	0	20090909	03979CL	0.864	0.87	1	compound	K20	1.02	-1.83	1590488576
280437		O=C(NCC#N)[C@H](CSCc1ccccc1)NC(=O)c2ccc(cc2)c3ccccc3	7	CRA-011192	None	None	Celera	Celera	0	20090909	03979CL	0.864	0.87	1	compound	K21	1	-0.214	1565392128
280517		O=C(NCC#N)[C@H](CS(=O)(=O)Cc1ccccc1)NC(=O)c2ccc(cc2)C(=O)c3ccccc3	7	CRA-012083	None	None	Celera	Celera	0	20090909	03979CL	0.864	0.87	1	compound	K22	1.07	-6.98	1670850048
280588		FC(F)(F)c1ccc(CSC[C@H](NC(=O)c2ccccc2)C(=O)NCC#N)cc1	7	CRA-012305	None	None	Celera	Celera	0	20090909	03979CL	0.864	0.87	1	compound	L03	0.987	1.35	1541075456
280668		O=C(CC(CS(=O)(=O)Cc1ccccc1)C(=O)NCC#N)N2CCCCC2	7	CRA-015046	None	None	Celera	Celera	0	20090909	03979CL	0.864	0.87	1	compound	L04	1.07	-7.21	1674375040
280589		FC(F)(F)Oc1ccc(CSC[C@H](NC(=O)c2ccccc2)C(=O)NCC#N)cc1	7	CRA-012334	None	None	Celera	Celera	0	20090909	03979CL	0.864	0.87	1	compound	L05	1.02	-1.83	1590488576
280669		FC(F)(F)c1ccccc1CS(=O)(=O)CC(CS(=O)(=O)Cc2ccccc2C(F)(F)F)C(=O)NCC#N	7	CRA-015241	None	None	Celera	Celera	0	20090909	03979CL	0.864	0.87	1	compound	L06	1.07	-6.98	1670850048
280590		Nc1cccc(c1)C(=O)N[C@@H](CC2CCCCC2)C(=O)NCC#N	7	CRA-012362	None	None	Celera	Celera	0	20090909	03979CL	0.864	0.87	1	compound	L07	1.02	-1.83	1590488576
280670		Cc1oc(cc1)C(NC(=O)C(CC(=O)N2CCOCC2)CS(=O)(=O)Cc3ccccc3)C#N	7	CRA-015385	None	None	Celera	Celera	0	20090909	03979CL	0.864	0.87	1	compound	L08	1.03	-3.49	1616402816
280591		O=C(N[C@@H](CCc1ccccc1)C(=O)c2oc3ccccc3n2)[C@H](CC4CCCCC4)NC(=O)c5c[nH]cn5	7	CRA-012543	None	None	Celera	Celera	0	20090909	03979CL	0.864	0.87	1	compound	L09	1.03	-3.49	1616402816
280671		CCC[C@H](NC(=O)[C@H](CS(=O)(=O)NC1CCCCC1)NC(=O)OCc2ccccc2)C(=O)c3oc4ccccc4n3	7	CRA-015622	None	None	Celera	Celera	0	20090909	03979CL	0.864	0.87	1	compound	L10	1.02	-1.83	1590488576
280592		O=C(NCC#N)C(CC1CCCCC1)C(=O)N2CCc3ccccc3C2	7	CRA-012936	None	None	Celera	Celera	0	20090909	03979CL	0.864	0.87	1	compound	L11	1.05	-5.21	1643175680
280672		O=C(NCC#N)C(CCCc1ccccc1)CS(=O)(=O)Cc2ccccc2	7	CRA-015742	None	None	Celera	Celera	0	20090909	03979CL	0.864	0.87	1	compound	L12	1.05	-5.21	1643175680
280593		CN(C(=O)C(CC1CCCCC1)C(=O)NCC#N)C(C)(C)C	7	CRA-013008	None	None	Celera	Celera	0	20090909	03979CL	0.864	0.87	1	compound	L13	1.05	-5.21	1643175680
280673		CC[C@H](NC(=O)[C@H](Cc1nccn1Cc2ccccc2)NC(=O)c3ccccc3)C(=O)c4oc5ccccc5n4	7	CRA-016004	None	None	Celera	Celera	0	20090909	03979CL	0.864	0.87	1	compound	L14	1.03	-3.49	1616402816
[truncated: 945 more rows]
